# Supplementary material for: A computational model to understand mouse iron physiology and disease
Source: PLoS Comput Biol. 2019 Jan 4;15(1):e1006680. doi: 10.1371/journal.pcbi.1006680 (PMC6334977; doi:10.1371/journal.pcbi.1006680)
Supplement: S1 Data — (ZIP) [file pcbi.1006680.s004.zip]

Archive with 13 entries (13 files):
- IronMousePV3.xml
- IronMousePV3.omex
- IronMousePV3_tracer.xml
- IronMousePV3.cps
- IronMousePV3_tracer.cps
- IronMousePV3_IV-IG.cps
- IronMousePV3_Hpx.cps
- IronMousePV3_Thalassemia_TfTreatment.cps
- IronMousePV3_Hemochromatosis.cps
- IronMousePV3_IronClearanceTfsat.cps
- IronMousePV3_Thalassemia.cps
- IronMousePV3_AnemiaInflammation.cps
- LopesData_40_Adequate_Deficient_Rich.txt
