# Supplementary material for: A computational model to understand mouse iron physiology and disease
Source: PLoS Comput Biol. 2019 Jan 4;15(1):e1006680. doi: 10.1371/journal.pcbi.1006680 (PMC6334977; doi:10.1371/journal.pcbi.1006680)
Supplement: S1 Data — (ZIP) [file pcbi.1006680.s004.zip › IronMousePV3_tracer.xml]

<?xml version="1.0" encoding="UTF-8"?>
<!-- Created by COPASI version 4.23 (Build 184) on 2018-05-14 16:27 with libSBML version 5.16.1. -->
<sbml xmlns="http://www.sbml.org/sbml/level2/version4" level="2" version="4">
  <model metaid="COPASI0" id="Iron_Mouse_PV3___tracer" name="Iron Mouse PV3 - tracer">
    <notes>
      <body xmlns="http://www.w3.org/1999/xhtml">
        <h1>Iron Mouse PV3</h1>
        <h2>&quot;A computational model to understand mouse iron physiology and diseases&quot;</h2>
        <h3>By Jignesh Parmar and Pedro Mendes</h3>
        <h2>Parameter estimation using radioactive tracer data</h2>
        <p>This is a dynamic model of iron distribution in mice, covering seven compartments: plasma, bone marrow, red blood cells (RBC), spleen, duodenum, liver, and the rest of the body . This is mostly a physiological model with regulation by hepcidin and erythropoietin, including only a minimal amount of molecular details.</p>
        <p>This version of the model includes normal iron species and radioactive-labelled tracer iron species. It was used specifically for parameter estimation using the data from <a href="https://doi.org/10.1016/j.tox.2007.08.082">Schümann <i>et al.</i> 2007</a> (see also <a href="http://dx.doi.org/10.1186/1752-0509-4-112">Lopes <i>et al.</i> 2010</a> and <a href="https://doi.org/10.1186/s12918-017-0431-3">Parmar <i>et al.</i> 2017</a>) from three experiments of mice fed adequate, iron-deficient, and iron-rich diets. Mice in all three dietary regimes were injected with a radiactive tracer and its distribution measured along time. The model parameters were adjusted in order to minimize the distance of the model to the data of all three experiements simultaneously.</p>
        <p>Model validation was carried out with another version of this model where the radioactive species are ommited but all parameters remain with the values determined here (see accompanying model). The model is able to match the phenotype of several iron-related diseases.</p>
      </body>
    </notes>
    <annotation>
      <rdf:RDF xmlns:rdf="http://www.w3.org/1999/02/22-rdf-syntax-ns#" xmlns:dc="http://purl.org/dc/elements/1.1/" xmlns:dcterms="http://purl.org/dc/terms/" xmlns:vCard="http://www.w3.org/2001/vcard-rdf/3.0#" xmlns:bqbiol="http://biomodels.net/biology-qualifiers/" xmlns:bqmodel="http://biomodels.net/model-qualifiers/">
        <rdf:Description rdf:about="#COPASI0">
          <dc:creator>
            <rdf:Bag>
              <rdf:li rdf:parseType="Resource">
                <vCard:N rdf:parseType="Resource">
                  <vCard:Family>Parmar</vCard:Family>
                  <vCard:Given>Jignesh</vCard:Given>
                </vCard:N>
                <vCard:EMAIL>jparmar@uchc.edu</vCard:EMAIL>
                <vCard:ORG rdf:parseType="Resource">
                  <vCard:Orgname>University of Connecticut</vCard:Orgname>
                </vCard:ORG>
              </rdf:li>
              <rdf:li rdf:parseType="Resource">
                <vCard:N rdf:parseType="Resource">
                  <vCard:Family>Mendes</vCard:Family>
                  <vCard:Given>Pedro</vCard:Given>
                </vCard:N>
                <vCard:EMAIL>pmendes@uchc.edu</vCard:EMAIL>
                <vCard:ORG rdf:parseType="Resource">
                  <vCard:Orgname>University of Connecticut</vCard:Orgname>
                </vCard:ORG>
              </rdf:li>
            </rdf:Bag>
          </dc:creator>
          <dcterms:created rdf:parseType="Resource">
            <dcterms:W3CDTF>2017-05-30T09:00:50Z</dcterms:W3CDTF>
          </dcterms:created>
          <dcterms:modified rdf:parseType="Resource">
            <dcterms:W3CDTF>2017-05-30T09:00:50Z</dcterms:W3CDTF>
          </dcterms:modified>
          <bqbiol:is>
            <rdf:Bag>
              <rdf:li rdf:resource="http://identifiers.org/taxonomy/10090"/>
            </rdf:Bag>
          </bqbiol:is>
          <bqbiol:is>
            <rdf:Bag>
              <rdf:li rdf:resource="http://identifiers.org/go/GO:0055072"/>
            </rdf:Bag>
          </bqbiol:is>
        </rdf:Description>
      </rdf:RDF>
      <COPASI xmlns="http://www.copasi.org/static/sbml">
        <rdf:RDF xmlns:CopasiMT="http://www.copasi.org/RDF/MiriamTerms#" xmlns:dcterms="http://purl.org/dc/terms/" xmlns:rdf="http://www.w3.org/1999/02/22-rdf-syntax-ns#" xmlns:vCard="http://www.w3.org/2001/vcard-rdf/3.0#">
          <rdf:Description rdf:about="#COPASI0">
            <dcterms:created>
              <rdf:Description>
                <dcterms:W3CDTF>2017-05-30T09:00:50Z</dcterms:W3CDTF>
              </rdf:Description>
            </dcterms:created>
            <dcterms:creator>
              <rdf:Description>
                <vCard:EMAIL>jparmar@uchc.edu</vCard:EMAIL>
                <vCard:N>
                  <rdf:Description>
                    <vCard:Family>Parmar</vCard:Family>
                    <vCard:Given>Jignesh</vCard:Given>
                  </rdf:Description>
                </vCard:N>
                <vCard:ORG>
                  <rdf:Description>
                    <vCard:Orgname>University of Connecticut</vCard:Orgname>
                  </rdf:Description>
                </vCard:ORG>
              </rdf:Description>
            </dcterms:creator>
            <dcterms:creator>
              <rdf:Description>
                <vCard:EMAIL>pmendes@uchc.edu</vCard:EMAIL>
                <vCard:N>
                  <rdf:Description>
                    <vCard:Family>Mendes</vCard:Family>
                    <vCard:Given>Pedro</vCard:Given>
                  </rdf:Description>
                </vCard:N>
                <vCard:ORG>
                  <rdf:Description>
                    <vCard:Orgname>University of Connecticut</vCard:Orgname>
                  </rdf:Description>
                </vCard:ORG>
              </rdf:Description>
            </dcterms:creator>
            <CopasiMT:is rdf:resource="urn:miriam:go:GO:0055072"/>
            <CopasiMT:is rdf:resource="urn:miriam:taxonomy:10090"/>
          </rdf:Description>
        </rdf:RDF>
      </COPASI>
      <layout:listOfLayouts xmlns:xsi="http://www.w3.org/2001/XMLSchema-instance" xmlns:layout="http://projects.eml.org/bcb/sbml/level2">
        <annotation>
          <render:listOfGlobalRenderInformation xmlns:render="http://projects.eml.org/bcb/sbml/render/level2">
            <render:renderInformation render:id="GlobalRenderInformation_0" render:name="Copasi simple style">
              <render:listOfColorDefinitions>
                <render:colorDefinition render:id="black" render:value="#000000"/>
                <render:colorDefinition render:id="white" render:value="#ffffff"/>
                <render:colorDefinition render:id="transparent" render:value="#ffffff00"/>
                <render:colorDefinition render:id="EmptySetOutline" render:value="#808080"/>
                <render:colorDefinition render:id="EmptySetGradientStart" render:value="#ffffff"/>
                <render:colorDefinition render:id="EmptySetGradientEnd" render:value="#d3d3d3"/>
                <render:colorDefinition render:id="CompartmentBorder" render:value="#e69600b0"/>
                <render:colorDefinition render:id="CloneMarkerColor" render:value="#ffa500"/>
                <render:colorDefinition render:id="CurveColor" render:value="#000000a0"/>
                <render:colorDefinition render:id="ModulationCurveColor" render:value="#0000a0a0"/>
              </render:listOfColorDefinitions>
              <render:listOfGradientDefinitions>
                <render:linearGradient render:id="cloneMarker" render:x1="50%" render:x2="50%">
                  <render:stop render:offset="0" render:stop-color="transparent"/>
                  <render:stop render:offset="0.75" render:stop-color="transparent"/>
                  <render:stop render:offset="0.76" render:stop-color="CloneMarkerColor"/>
                  <render:stop render:offset="1" render:stop-color="CloneMarkerColor"/>
                </render:linearGradient>
                <render:linearGradient render:id="EmptySetGradient">
                  <render:stop render:offset="0" render:stop-color="EmptySetGradientStart"/>
                  <render:stop render:offset="100%" render:stop-color="EmptySetGradientEnd"/>
                </render:linearGradient>
              </render:listOfGradientDefinitions>
              <render:listOfLineEndings>
                <render:lineEnding xmlns:layout="http://projects.eml.org/bcb/sbml/level2" render:id="ActivationHead">
                  <layout:boundingBox layout:id="bb">
                    <layout:position layout:x="-12" layout:y="-6"/>
                    <layout:dimensions layout:width="12" layout:height="12"/>
                  </layout:boundingBox>
                  <render:g render:stroke="CurveColor" render:stroke-width="1" render:fill="white">
                    <render:ellipse render:stroke="black" render:stroke-width="1" render:cx="50%" render:cy="50%" render:rx="50%"/>
                  </render:g>
                </render:lineEnding>
                <render:lineEnding xmlns:layout="http://projects.eml.org/bcb/sbml/level2" render:id="TransitionHead">
                  <layout:boundingBox layout:id="bb">
                    <layout:position layout:x="-8" layout:y="-6"/>
                    <layout:dimensions layout:width="12" layout:height="12"/>
                  </layout:boundingBox>
                  <render:g render:stroke="CurveColor" render:stroke-width="0.001" render:fill="CurveColor">
                    <render:polygon render:fill="CurveColor">
                      <render:listOfElements>
                        <render:element xmlns:xsi="http://www.w3.org/2001/XMLSchema-instance" xsi:type="RenderPoint" render:x="0" render:y="0"/>
                        <render:element xmlns:xsi="http://www.w3.org/2001/XMLSchema-instance" xsi:type="RenderPoint" render:x="100%" render:y="50%"/>
                        <render:element xmlns:xsi="http://www.w3.org/2001/XMLSchema-instance" xsi:type="RenderPoint" render:x="0" render:y="100%"/>
                        <render:element xmlns:xsi="http://www.w3.org/2001/XMLSchema-instance" xsi:type="RenderPoint" render:x="33%" render:y="50%"/>
                        <render:element xmlns:xsi="http://www.w3.org/2001/XMLSchema-instance" xsi:type="RenderPoint" render:x="0" render:y="0"/>
                      </render:listOfElements>
                    </render:polygon>
                  </render:g>
                </render:lineEnding>
                <render:lineEnding xmlns:layout="http://projects.eml.org/bcb/sbml/level2" render:id="ModulationHead">
                  <layout:boundingBox layout:id="bb">
                    <layout:position layout:x="-5" layout:y="-5"/>
                    <layout:dimensions layout:width="10" layout:height="10"/>
                  </layout:boundingBox>
                  <render:g render:stroke="ModulationCurveColor" render:stroke-width="1" render:fill="ModulationCurveColor">
                    <render:ellipse render:cx="50%" render:cy="50%" render:rx="45%"/>
                  </render:g>
                </render:lineEnding>
                <render:lineEnding xmlns:layout="http://projects.eml.org/bcb/sbml/level2" render:id="InhibitionHead">
                  <layout:boundingBox layout:id="bb">
                    <layout:position layout:x="-0.5" layout:y="-4"/>
                    <layout:dimensions layout:width="0.6" layout:height="8"/>
                  </layout:boundingBox>
                  <render:g render:stroke="black" render:stroke-width="2" render:fill="black">
                    <render:polygon>
                      <render:listOfElements>
                        <render:element xmlns:xsi="http://www.w3.org/2001/XMLSchema-instance" xsi:type="RenderPoint" render:x="0" render:y="0"/>
                        <render:element xmlns:xsi="http://www.w3.org/2001/XMLSchema-instance" xsi:type="RenderPoint" render:x="0.3" render:y="0"/>
                        <render:element xmlns:xsi="http://www.w3.org/2001/XMLSchema-instance" xsi:type="RenderPoint" render:x="0.3" render:y="8"/>
                        <render:element xmlns:xsi="http://www.w3.org/2001/XMLSchema-instance" xsi:type="RenderPoint" render:x="0" render:y="8"/>
                      </render:listOfElements>
                    </render:polygon>
                  </render:g>
                </render:lineEnding>
              </render:listOfLineEndings>
              <render:listOfStyles>
                <render:style render:roleList="invisible">
                  <render:g render:stroke="#ffffff00" render:stroke-width="0" render:fill="#ffffff00" render:fill-rule="nonzero" render:font-size="0" render:font-family="sans-serif" render:font-style="normal" render:font-weight="normal"/>
                </render:style>
                <render:style render:roleList="defaultText" render:typeList="TEXTGLYPH">
                  <render:g render:stroke="black" render:stroke-width="1" render:fill-rule="nonzero" render:font-size="12" render:font-family="Verdana" render:font-style="normal" render:font-weight="normal" render:text-anchor="middle" render:vtext-anchor="middle"/>
                </render:style>
                <render:style render:roleList="sidesubstrate substrate" render:typeList="REACTIONGLYPH">
                  <render:g render:stroke="CurveColor" render:stroke-width="3" render:fill-rule="nonzero" render:font-size="0" render:font-family="sans-serif" render:font-style="normal" render:font-weight="normal"/>
                </render:style>
                <render:style render:roleList="SBO-0000169 inhibition inhibitor">
                  <render:g render:stroke="CurveColor" render:stroke-width="3" render:fill-rule="nonzero" render:font-size="0" render:font-family="sans-serif" render:font-style="normal" render:font-weight="normal" render:endHead="InhibitionHead"/>
                </render:style>
                <render:style render:roleList="SBO-0000168 modifier">
                  <render:g render:stroke="ModulationCurveColor" render:stroke-width="3" render:fill="white" render:fill-rule="nonzero" render:font-size="0" render:font-family="sans-serif" render:font-style="normal" render:font-weight="normal" render:endHead="ModulationHead"/>
                </render:style>
                <render:style render:roleList="SBO-0000172 activator catalysis">
                  <render:g render:stroke="CurveColor" render:stroke-width="3" render:fill="white" render:fill-rule="nonzero" render:font-size="0" render:font-family="sans-serif" render:font-style="normal" render:font-weight="normal" render:endHead="ActivationHead"/>
                </render:style>
                <render:style render:roleList="product sideproduct" render:typeList="product sideproduct">
                  <render:g render:stroke="CurveColor" render:stroke-width="3" render:fill-rule="nonzero" render:font-size="0" render:font-family="sans-serif" render:font-style="normal" render:font-weight="normal" render:endHead="TransitionHead"/>
                </render:style>
                <render:style render:roleList="NO-SBO SBO-0000285" render:typeList="SPECIESGLYPH">
                  <render:g render:stroke-width="0" render:fill="#a0e0a030" render:fill-rule="nonzero" render:font-size="0" render:font-family="sans-serif" render:font-style="normal" render:font-weight="normal">
                    <render:rectangle render:x="0" render:y="0" render:width="100%" render:height="100%"/>
                  </render:g>
                </render:style>
                <render:style render:roleList="SBO-0000289" render:typeList="COMPARTMENTGLYPH">
                  <render:g render:stroke="CompartmentBorder" render:stroke-width="7" render:fill-rule="nonzero" render:font-size="0" render:font-family="sans-serif" render:font-style="normal" render:font-weight="normal">
                    <render:rectangle render:x="0" render:y="0" render:width="100%" render:height="100%" render:rx="20" render:ry="20"/>
                  </render:g>
                </render:style>
                <render:style render:typeList="ANY">
                  <render:g render:stroke="black" render:stroke-width="0" render:fill="#f0707070" render:fill-rule="nonzero" render:font-size="0" render:font-family="sans-serif" render:font-style="normal" render:font-weight="normal">
                    <render:rectangle render:x="0" render:y="0" render:width="100%" render:height="100%"/>
                  </render:g>
                </render:style>
              </render:listOfStyles>
            </render:renderInformation>
          </render:listOfGlobalRenderInformation>
        </annotation>
        <layout:layout layout:id="layout_0" layout:name="COPASI autolayout">
          <layout:dimensions layout:width="738.401757161408" layout:height="504.573751119871"/>
          <layout:listOfSpeciesGlyphs>
            <layout:speciesGlyph layout:id="layout_glyph_0" layout:species="FeDuo">
              <layout:boundingBox>
                <layout:position layout:x="19.4822858659019" layout:y="309.770224366283"/>
                <layout:dimensions layout:width="84" layout:height="28"/>
              </layout:boundingBox>
            </layout:speciesGlyph>
            <layout:speciesGlyph layout:id="layout_glyph_1" layout:species="FeRBC">
              <layout:boundingBox>
                <layout:position layout:x="505.500790568655" layout:y="63.0979826969363"/>
                <layout:dimensions layout:width="84" layout:height="28"/>
              </layout:boundingBox>
            </layout:speciesGlyph>
            <layout:speciesGlyph layout:id="layout_glyph_2" layout:species="FeSpleen">
              <layout:boundingBox>
                <layout:position layout:x="540.803507152587" layout:y="249.374748119397"/>
                <layout:dimensions layout:width="116" layout:height="28"/>
              </layout:boundingBox>
            </layout:speciesGlyph>
            <layout:speciesGlyph layout:id="layout_glyph_3" layout:species="FeLiver">
              <layout:boundingBox>
                <layout:position layout:x="113.020069479067" layout:y="400.172051501819"/>
                <layout:dimensions layout:width="116" layout:height="28"/>
              </layout:boundingBox>
            </layout:speciesGlyph>
            <layout:speciesGlyph layout:id="layout_glyph_4" layout:species="Fe2Tf">
              <layout:boundingBox>
                <layout:position layout:x="295.663253661169" layout:y="30.1926000428361"/>
                <layout:dimensions layout:width="68" layout:height="28"/>
              </layout:boundingBox>
            </layout:speciesGlyph>
            <layout:speciesGlyph layout:id="layout_glyph_5" layout:species="NTBI">
              <layout:boundingBox>
                <layout:position layout:x="508.499432951935" layout:y="459.575646049892"/>
                <layout:dimensions layout:width="68" layout:height="28"/>
              </layout:boundingBox>
            </layout:speciesGlyph>
            <layout:speciesGlyph layout:id="layout_glyph_6" layout:species="Tf">
              <layout:boundingBox>
                <layout:position layout:x="319.660223048816" layout:y="272.079354612179"/>
                <layout:dimensions layout:width="36" layout:height="28"/>
              </layout:boundingBox>
            </layout:speciesGlyph>
            <layout:speciesGlyph layout:id="layout_glyph_7" layout:species="Fe1Tf">
              <layout:boundingBox>
                <layout:position layout:x="434.210130095518" layout:y="249.591004382872"/>
                <layout:dimensions layout:width="84" layout:height="28"/>
              </layout:boundingBox>
            </layout:speciesGlyph>
            <layout:speciesGlyph layout:id="layout_glyph_8" layout:species="FeRest">
              <layout:boundingBox>
                <layout:position layout:x="44.7003114192165" layout:y="1.71852570555976"/>
                <layout:dimensions layout:width="100" layout:height="28"/>
              </layout:boundingBox>
            </layout:speciesGlyph>
            <layout:speciesGlyph layout:id="layout_glyph_9" layout:species="FeOutside">
              <layout:boundingBox>
                <layout:position layout:x="0" layout:y="147.130651132924"/>
                <layout:dimensions layout:width="116" layout:height="28"/>
              </layout:boundingBox>
            </layout:speciesGlyph>
          </layout:listOfSpeciesGlyphs>
          <layout:listOfReactionGlyphs>
            <layout:reactionGlyph layout:id="layout_glyph_10" layout:reaction="Duo_NTBI">
              <layout:curve>
                <layout:listOfCurveSegments>
                  <layout:curveSegment xmlns:xsi="http://www.w3.org/2001/XMLSchema-instance" xsi:type="LineSegment">
                    <layout:start layout:x="139.750607746472" layout:y="474.612666783149"/>
                    <layout:end layout:x="187.852322455075" layout:y="489.59320895151"/>
                  </layout:curveSegment>
                </layout:listOfCurveSegments>
              </layout:curve>
              <layout:boundingBox>
                <layout:position layout:x="0" layout:y="0"/>
                <layout:dimensions layout:width="0" layout:height="0"/>
              </layout:boundingBox>
              <layout:listOfSpeciesReferenceGlyphs>
                <layout:speciesReferenceGlyph layout:id="layout_glyph_11" layout:speciesGlyph="layout_glyph_0" layout:role="substrate">
                  <layout:curve>
                    <layout:listOfCurveSegments>
                      <layout:curveSegment xmlns:xsi="http://www.w3.org/2001/XMLSchema-instance" xsi:type="CubicBezier">
                        <layout:start layout:x="139.750607746472" layout:y="474.612666783149"/>
                        <layout:end layout:x="65.7010222093432" layout:y="342.770224366283"/>
                        <layout:basePoint1 layout:x="91.6488930378685" layout:y="459.632124614788"/>
                        <layout:basePoint2 layout:x="66.649528946455" layout:y="397.456038948446"/>
                      </layout:curveSegment>
                    </layout:listOfCurveSegments>
                  </layout:curve>
                </layout:speciesReferenceGlyph>
                <layout:speciesReferenceGlyph layout:id="layout_glyph_12" layout:speciesGlyph="layout_glyph_5" layout:role="product">
                  <layout:curve>
                    <layout:listOfCurveSegments>
                      <layout:curveSegment xmlns:xsi="http://www.w3.org/2001/XMLSchema-instance" xsi:type="CubicBezier">
                        <layout:start layout:x="187.852322455075" layout:y="489.59320895151"/>
                        <layout:end layout:x="503.499432951935" layout:y="477.519355902785"/>
                        <layout:basePoint1 layout:x="235.954037163678" layout:y="504.573751119871"/>
                        <layout:basePoint2 layout:x="381.752163734958" layout:y="494.791689053418"/>
                      </layout:curveSegment>
                    </layout:listOfCurveSegments>
                  </layout:curve>
                </layout:speciesReferenceGlyph>
              </layout:listOfSpeciesReferenceGlyphs>
            </layout:reactionGlyph>
            <layout:reactionGlyph layout:id="layout_glyph_13" layout:reaction="Fe2Tf_BM_">
              <layout:curve>
                <layout:listOfCurveSegments>
                  <layout:curveSegment xmlns:xsi="http://www.w3.org/2001/XMLSchema-instance" xsi:type="LineSegment">
                    <layout:start layout:x="422.914829658275" layout:y="50.2637838879648"/>
                    <layout:end layout:x="434.206554973032" layout:y="64.003390749137"/>
                  </layout:curveSegment>
                </layout:listOfCurveSegments>
              </layout:curve>
              <layout:boundingBox>
                <layout:position layout:x="0" layout:y="0"/>
                <layout:dimensions layout:width="0" layout:height="0"/>
              </layout:boundingBox>
              <layout:listOfSpeciesReferenceGlyphs>
                <layout:speciesReferenceGlyph layout:id="layout_glyph_14" layout:speciesGlyph="layout_glyph_4" layout:role="substrate">
                  <layout:curve>
                    <layout:listOfCurveSegments>
                      <layout:curveSegment xmlns:xsi="http://www.w3.org/2001/XMLSchema-instance" xsi:type="CubicBezier">
                        <layout:start layout:x="422.914829658275" layout:y="50.2637838879648"/>
                        <layout:end layout:x="368.663253661169" layout:y="40.5436366157943"/>
                        <layout:basePoint1 layout:x="411.623104343518" layout:y="36.5241770267927"/>
                        <layout:basePoint2 layout:x="387.320247673654" layout:y="35.0990051060005"/>
                      </layout:curveSegment>
                    </layout:listOfCurveSegments>
                  </layout:curve>
                </layout:speciesReferenceGlyph>
                <layout:speciesReferenceGlyph layout:id="layout_glyph_15" layout:speciesGlyph="layout_glyph_1" layout:role="product">
                  <layout:curve>
                    <layout:listOfCurveSegments>
                      <layout:curveSegment xmlns:xsi="http://www.w3.org/2001/XMLSchema-instance" xsi:type="CubicBezier">
                        <layout:start layout:x="434.206554973032" layout:y="64.003390749137"/>
                        <layout:end layout:x="500.500790568655" layout:y="77.3951881367343"/>
                        <layout:basePoint1 layout:x="445.498280287788" layout:y="77.7429976103091"/>
                        <layout:basePoint2 layout:x="475.822466756911" layout:y="81.0039945888147"/>
                      </layout:curveSegment>
                    </layout:listOfCurveSegments>
                  </layout:curve>
                </layout:speciesReferenceGlyph>
                <layout:speciesReferenceGlyph layout:id="layout_glyph_16" layout:speciesGlyph="layout_glyph_6" layout:role="product">
                  <layout:curve>
                    <layout:listOfCurveSegments>
                      <layout:curveSegment xmlns:xsi="http://www.w3.org/2001/XMLSchema-instance" xsi:type="CubicBezier">
                        <layout:start layout:x="434.206554973032" layout:y="64.003390749137"/>
                        <layout:end layout:x="347.494911132193" layout:y="267.079354612179"/>
                        <layout:basePoint1 layout:x="445.498280287788" layout:y="77.7429976103091"/>
                        <layout:basePoint2 layout:x="399.31952703868" layout:y="175.846077826537"/>
                      </layout:curveSegment>
                    </layout:listOfCurveSegments>
                  </layout:curve>
                </layout:speciesReferenceGlyph>
              </layout:listOfSpeciesReferenceGlyphs>
            </layout:reactionGlyph>
            <layout:reactionGlyph layout:id="layout_glyph_17" layout:reaction="RBC_Spleen">
              <layout:curve>
                <layout:listOfCurveSegments>
                  <layout:curveSegment xmlns:xsi="http://www.w3.org/2001/XMLSchema-instance" xsi:type="LineSegment">
                    <layout:start layout:x="573.300644799735" layout:y="168.247299178026"/>
                    <layout:end layout:x="578.430916458128" layout:y="186.874975720272"/>
                  </layout:curveSegment>
                </layout:listOfCurveSegments>
              </layout:curve>
              <layout:boundingBox>
                <layout:position layout:x="0" layout:y="0"/>
                <layout:dimensions layout:width="0" layout:height="0"/>
              </layout:boundingBox>
              <layout:listOfSpeciesReferenceGlyphs>
                <layout:speciesReferenceGlyph layout:id="layout_glyph_18" layout:speciesGlyph="layout_glyph_1" layout:role="substrate">
                  <layout:curve>
                    <layout:listOfCurveSegments>
                      <layout:curveSegment xmlns:xsi="http://www.w3.org/2001/XMLSchema-instance" xsi:type="CubicBezier">
                        <layout:start layout:x="573.300644799735" layout:y="168.247299178026"/>
                        <layout:end layout:x="552.916030340015" layout:y="96.0979826969363"/>
                        <layout:basePoint1 layout:x="568.170373141342" layout:y="149.61962263578"/>
                        <layout:basePoint2 layout:x="559.26063382608" layout:y="118.201883530796"/>
                      </layout:curveSegment>
                    </layout:listOfCurveSegments>
                  </layout:curve>
                </layout:speciesReferenceGlyph>
                <layout:speciesReferenceGlyph layout:id="layout_glyph_19" layout:speciesGlyph="layout_glyph_2" layout:role="product">
                  <layout:curve>
                    <layout:listOfCurveSegments>
                      <layout:curveSegment xmlns:xsi="http://www.w3.org/2001/XMLSchema-instance" xsi:type="CubicBezier">
                        <layout:start layout:x="578.430916458128" layout:y="186.874975720272"/>
                        <layout:end layout:x="593.799298174197" layout:y="244.374748119397"/>
                        <layout:basePoint1 layout:x="583.561188116522" layout:y="205.502652262518"/>
                        <layout:basePoint2 layout:x="589.962811059958" layout:y="229.595619326519"/>
                      </layout:curveSegment>
                    </layout:listOfCurveSegments>
                  </layout:curve>
                </layout:speciesReferenceGlyph>
              </layout:listOfSpeciesReferenceGlyphs>
            </layout:reactionGlyph>
            <layout:reactionGlyph layout:id="layout_glyph_20" layout:reaction="Spleen_NTBI">
              <layout:curve>
                <layout:listOfCurveSegments>
                  <layout:curveSegment xmlns:xsi="http://www.w3.org/2001/XMLSchema-instance" xsi:type="LineSegment">
                    <layout:start layout:x="590.394494993517" layout:y="338.514436861966"/>
                    <layout:end layout:x="584.764087573452" layout:y="359.534526655016"/>
                  </layout:curveSegment>
                </layout:listOfCurveSegments>
              </layout:curve>
              <layout:boundingBox>
                <layout:position layout:x="0" layout:y="0"/>
                <layout:dimensions layout:width="0" layout:height="0"/>
              </layout:boundingBox>
              <layout:listOfSpeciesReferenceGlyphs>
                <layout:speciesReferenceGlyph layout:id="layout_glyph_21" layout:speciesGlyph="layout_glyph_2" layout:role="substrate">
                  <layout:curve>
                    <layout:listOfCurveSegments>
                      <layout:curveSegment xmlns:xsi="http://www.w3.org/2001/XMLSchema-instance" xsi:type="CubicBezier">
                        <layout:start layout:x="590.394494993517" layout:y="338.514436861966"/>
                        <layout:end layout:x="597.828010455164" layout:y="282.374748119397"/>
                        <layout:basePoint1 layout:x="596.024902413582" layout:y="317.494347068917"/>
                        <layout:basePoint2 layout:x="598.33405828939" layout:y="294.679525145895"/>
                      </layout:curveSegment>
                    </layout:listOfCurveSegments>
                  </layout:curve>
                </layout:speciesReferenceGlyph>
                <layout:speciesReferenceGlyph layout:id="layout_glyph_22" layout:speciesGlyph="layout_glyph_5" layout:role="product">
                  <layout:curve>
                    <layout:listOfCurveSegments>
                      <layout:curveSegment xmlns:xsi="http://www.w3.org/2001/XMLSchema-instance" xsi:type="CubicBezier">
                        <layout:start layout:x="584.764087573452" layout:y="359.534526655016"/>
                        <layout:end layout:x="549.98215701774" layout:y="454.575646049892"/>
                        <layout:basePoint1 layout:x="579.133680153387" layout:y="380.554616448065"/>
                        <layout:basePoint2 layout:x="563.150316730547" layout:y="422.820153697241"/>
                      </layout:curveSegment>
                    </layout:listOfCurveSegments>
                  </layout:curve>
                </layout:speciesReferenceGlyph>
              </layout:listOfSpeciesReferenceGlyphs>
            </layout:reactionGlyph>
            <layout:reactionGlyph layout:id="layout_glyph_23" layout:reaction="Liver_NTBI">
              <layout:curve>
                <layout:listOfCurveSegments>
                  <layout:curveSegment xmlns:xsi="http://www.w3.org/2001/XMLSchema-instance" xsi:type="LineSegment">
                    <layout:start layout:x="358.151724078859" layout:y="426.982225354663"/>
                    <layout:end layout:x="395.299660426146" layout:y="432.92258480947"/>
                  </layout:curveSegment>
                </layout:listOfCurveSegments>
              </layout:curve>
              <layout:boundingBox>
                <layout:position layout:x="0" layout:y="0"/>
                <layout:dimensions layout:width="0" layout:height="0"/>
              </layout:boundingBox>
              <layout:listOfSpeciesReferenceGlyphs>
                <layout:speciesReferenceGlyph layout:id="layout_glyph_24" layout:speciesGlyph="layout_glyph_3" layout:role="substrate">
                  <layout:curve>
                    <layout:listOfCurveSegments>
                      <layout:curveSegment xmlns:xsi="http://www.w3.org/2001/XMLSchema-instance" xsi:type="CubicBezier">
                        <layout:start layout:x="358.151724078859" layout:y="426.982225354663"/>
                        <layout:end layout:x="234.020069479067" layout:y="417.057686770226"/>
                        <layout:basePoint1 layout:x="321.003787731572" layout:y="421.041865899855"/>
                        <layout:basePoint2 layout:x="268.224944518498" layout:y="417.564686471339"/>
                      </layout:curveSegment>
                    </layout:listOfCurveSegments>
                  </layout:curve>
                </layout:speciesReferenceGlyph>
                <layout:speciesReferenceGlyph layout:id="layout_glyph_25" layout:speciesGlyph="layout_glyph_5" layout:role="product">
                  <layout:curve>
                    <layout:listOfCurveSegments>
                      <layout:curveSegment xmlns:xsi="http://www.w3.org/2001/XMLSchema-instance" xsi:type="CubicBezier">
                        <layout:start layout:x="395.299660426146" layout:y="432.92258480947"/>
                        <layout:end layout:x="503.499432951935" layout:y="461.274212319671"/>
                        <layout:basePoint1 layout:x="432.447596773433" layout:y="438.862944264277"/>
                        <layout:basePoint2 layout:x="477.260498949506" layout:y="451.553668155676"/>
                      </layout:curveSegment>
                    </layout:listOfCurveSegments>
                  </layout:curve>
                </layout:speciesReferenceGlyph>
              </layout:listOfSpeciesReferenceGlyphs>
            </layout:reactionGlyph>
            <layout:reactionGlyph layout:id="layout_glyph_26" layout:reaction="NTBI_Fe1Tf">
              <layout:curve>
                <layout:listOfCurveSegments>
                  <layout:curveSegment xmlns:xsi="http://www.w3.org/2001/XMLSchema-instance" xsi:type="LineSegment">
                    <layout:start layout:x="383.193484895243" layout:y="326.27528766934"/>
                    <layout:end layout:x="386.806515104757" layout:y="314.651638074524"/>
                  </layout:curveSegment>
                </layout:listOfCurveSegments>
              </layout:curve>
              <layout:boundingBox>
                <layout:position layout:x="0" layout:y="0"/>
                <layout:dimensions layout:width="0" layout:height="0"/>
              </layout:boundingBox>
              <layout:listOfSpeciesReferenceGlyphs>
                <layout:speciesReferenceGlyph layout:id="layout_glyph_27" layout:speciesGlyph="layout_glyph_5" layout:role="substrate">
                  <layout:curve>
                    <layout:listOfCurveSegments>
                      <layout:curveSegment xmlns:xsi="http://www.w3.org/2001/XMLSchema-instance" xsi:type="CubicBezier">
                        <layout:start layout:x="383.193484895243" layout:y="326.27528766934"/>
                        <layout:end layout:x="519.684458924622" layout:y="454.575646049892"/>
                        <layout:basePoint1 layout:x="379.580454685729" layout:y="337.898937264156"/>
                        <layout:basePoint2 layout:x="448.729199252797" layout:y="399.143204055728"/>
                      </layout:curveSegment>
                    </layout:listOfCurveSegments>
                  </layout:curve>
                </layout:speciesReferenceGlyph>
                <layout:speciesReferenceGlyph layout:id="layout_glyph_28" layout:speciesGlyph="layout_glyph_6" layout:role="substrate">
                  <layout:curve>
                    <layout:listOfCurveSegments>
                      <layout:curveSegment xmlns:xsi="http://www.w3.org/2001/XMLSchema-instance" xsi:type="CubicBezier">
                        <layout:start layout:x="383.193484895243" layout:y="326.27528766934"/>
                        <layout:end layout:x="353.030559132967" layout:y="305.079354612179"/>
                        <layout:basePoint1 layout:x="379.580454685729" layout:y="337.898937264156"/>
                        <layout:basePoint2 layout:x="365.402249356969" layout:y="324.395058336872"/>
                      </layout:curveSegment>
                    </layout:listOfCurveSegments>
                  </layout:curve>
                </layout:speciesReferenceGlyph>
                <layout:speciesReferenceGlyph layout:id="layout_glyph_29" layout:speciesGlyph="layout_glyph_7" layout:role="product">
                  <layout:curve>
                    <layout:listOfCurveSegments>
                      <layout:curveSegment xmlns:xsi="http://www.w3.org/2001/XMLSchema-instance" xsi:type="CubicBezier">
                        <layout:start layout:x="386.806515104757" layout:y="314.651638074524"/>
                        <layout:end layout:x="434.877833821511" layout:y="282.591004382872"/>
                        <layout:basePoint1 layout:x="390.419545314271" layout:y="303.027988479708"/>
                        <layout:basePoint2 layout:x="413.55194712027" layout:y="289.903584032586"/>
                      </layout:curveSegment>
                    </layout:listOfCurveSegments>
                  </layout:curve>
                </layout:speciesReferenceGlyph>
              </layout:listOfSpeciesReferenceGlyphs>
            </layout:reactionGlyph>
            <layout:reactionGlyph layout:id="layout_glyph_30" layout:reaction="DuoLoss">
              <layout:curve>
                <layout:listOfCurveSegments>
                  <layout:curveSegment xmlns:xsi="http://www.w3.org/2001/XMLSchema-instance" xsi:type="LineSegment">
                    <layout:start layout:x="59.1741142932951" layout:y="282.5954415336"/>
                    <layout:end layout:x="58.8258857067049" layout:y="266.331484210264"/>
                  </layout:curveSegment>
                </layout:listOfCurveSegments>
              </layout:curve>
              <layout:boundingBox>
                <layout:position layout:x="0" layout:y="0"/>
                <layout:dimensions layout:width="0" layout:height="0"/>
              </layout:boundingBox>
              <layout:listOfSpeciesReferenceGlyphs>
                <layout:speciesReferenceGlyph layout:id="layout_glyph_31" layout:speciesGlyph="layout_glyph_0" layout:role="substrate">
                  <layout:curve>
                    <layout:listOfCurveSegments>
                      <layout:curveSegment xmlns:xsi="http://www.w3.org/2001/XMLSchema-instance" xsi:type="CubicBezier">
                        <layout:start layout:x="59.1741142932951" layout:y="282.5954415336"/>
                        <layout:end layout:x="59.9873969582524" layout:y="304.770224366283"/>
                        <layout:basePoint1 layout:x="59.5223428798853" layout:y="298.859398856936"/>
                        <layout:basePoint2 layout:x="59.8419270657164" layout:y="305.880800942444"/>
                      </layout:curveSegment>
                    </layout:listOfCurveSegments>
                  </layout:curve>
                </layout:speciesReferenceGlyph>
                <layout:speciesReferenceGlyph layout:id="layout_glyph_32" layout:speciesGlyph="layout_glyph_9" layout:role="product">
                  <layout:curve>
                    <layout:listOfCurveSegments>
                      <layout:curveSegment xmlns:xsi="http://www.w3.org/2001/XMLSchema-instance" xsi:type="CubicBezier">
                        <layout:start layout:x="58.8258857067049" layout:y="266.331484210264"/>
                        <layout:end layout:x="58.1020441206782" layout:y="180.130651132924"/>
                        <layout:basePoint1 layout:x="58.4776571201147" layout:y="250.067526886928"/>
                        <layout:basePoint2 layout:x="58.2027934737489" layout:y="211.033099679092"/>
                      </layout:curveSegment>
                    </layout:listOfCurveSegments>
                  </layout:curve>
                </layout:speciesReferenceGlyph>
              </layout:listOfSpeciesReferenceGlyphs>
            </layout:reactionGlyph>
            <layout:reactionGlyph layout:id="layout_glyph_33" layout:reaction="Fe2Tf_Liver_">
              <layout:curve>
                <layout:listOfCurveSegments>
                  <layout:curveSegment xmlns:xsi="http://www.w3.org/2001/XMLSchema-instance" xsi:type="LineSegment">
                    <layout:start layout:x="275.766155369861" layout:y="279.166807721224"/>
                    <layout:end layout:x="268.233844630138" layout:y="309.76011802264"/>
                  </layout:curveSegment>
                </layout:listOfCurveSegments>
              </layout:curve>
              <layout:boundingBox>
                <layout:position layout:x="0" layout:y="0"/>
                <layout:dimensions layout:width="0" layout:height="0"/>
              </layout:boundingBox>
              <layout:listOfSpeciesReferenceGlyphs>
                <layout:speciesReferenceGlyph layout:id="layout_glyph_34" layout:speciesGlyph="layout_glyph_4" layout:role="substrate">
                  <layout:curve>
                    <layout:listOfCurveSegments>
                      <layout:curveSegment xmlns:xsi="http://www.w3.org/2001/XMLSchema-instance" xsi:type="CubicBezier">
                        <layout:start layout:x="275.766155369861" layout:y="279.166807721224"/>
                        <layout:end layout:x="325.353012465509" layout:y="63.192600042836"/>
                        <layout:basePoint1 layout:x="283.298466109584" layout:y="248.573497419808"/>
                        <layout:basePoint2 layout:x="306.208816972477" layout:y="148.234721155968"/>
                      </layout:curveSegment>
                    </layout:listOfCurveSegments>
                  </layout:curve>
                </layout:speciesReferenceGlyph>
                <layout:speciesReferenceGlyph layout:id="layout_glyph_35" layout:speciesGlyph="layout_glyph_3" layout:role="product">
                  <layout:curve>
                    <layout:listOfCurveSegments>
                      <layout:curveSegment xmlns:xsi="http://www.w3.org/2001/XMLSchema-instance" xsi:type="CubicBezier">
                        <layout:start layout:x="268.233844630138" layout:y="309.76011802264"/>
                        <layout:end layout:x="194.102968488337" layout:y="395.172051501819"/>
                        <layout:basePoint1 layout:x="260.701533890416" layout:y="340.353428324056"/>
                        <layout:basePoint2 layout:x="225.519173504446" layout:y="375.411067488292"/>
                      </layout:curveSegment>
                    </layout:listOfCurveSegments>
                  </layout:curve>
                </layout:speciesReferenceGlyph>
                <layout:speciesReferenceGlyph layout:id="layout_glyph_36" layout:speciesGlyph="layout_glyph_6" layout:role="product">
                  <layout:curve>
                    <layout:listOfCurveSegments>
                      <layout:curveSegment xmlns:xsi="http://www.w3.org/2001/XMLSchema-instance" xsi:type="CubicBezier">
                        <layout:start layout:x="268.233844630138" layout:y="309.76011802264"/>
                        <layout:end layout:x="314.660223048816" layout:y="302.299793253017"/>
                        <layout:basePoint1 layout:x="260.701533890416" layout:y="340.353428324056"/>
                        <layout:basePoint2 layout:x="285.797800784685" layout:y="328.974938363891"/>
                      </layout:curveSegment>
                    </layout:listOfCurveSegments>
                  </layout:curve>
                </layout:speciesReferenceGlyph>
              </layout:listOfSpeciesReferenceGlyphs>
            </layout:reactionGlyph>
            <layout:reactionGlyph layout:id="layout_glyph_37" layout:reaction="Fe2Tf_Rest_">
              <layout:curve>
                <layout:listOfCurveSegments>
                  <layout:curveSegment xmlns:xsi="http://www.w3.org/2001/XMLSchema-instance" xsi:type="LineSegment">
                    <layout:start layout:x="248.143584429675" layout:y="44.6402165672738"/>
                    <layout:end layout:x="236.795285786959" layout:y="55.3108505788771"/>
                  </layout:curveSegment>
                </layout:listOfCurveSegments>
              </layout:curve>
              <layout:boundingBox>
                <layout:position layout:x="0" layout:y="0"/>
                <layout:dimensions layout:width="0" layout:height="0"/>
              </layout:boundingBox>
              <layout:listOfSpeciesReferenceGlyphs>
                <layout:speciesReferenceGlyph layout:id="layout_glyph_38" layout:speciesGlyph="layout_glyph_4" layout:role="substrate">
                  <layout:curve>
                    <layout:listOfCurveSegments>
                      <layout:curveSegment xmlns:xsi="http://www.w3.org/2001/XMLSchema-instance" xsi:type="CubicBezier">
                        <layout:start layout:x="248.143584429675" layout:y="44.6402165672738"/>
                        <layout:end layout:x="290.663253661169" layout:y="38.5108287071168"/>
                        <layout:basePoint1 layout:x="259.49188307239" layout:y="33.9695825556705"/>
                        <layout:basePoint2 layout:x="277.914643027458" layout:y="33.5725471284928"/>
                      </layout:curveSegment>
                    </layout:listOfCurveSegments>
                  </layout:curve>
                </layout:speciesReferenceGlyph>
                <layout:speciesReferenceGlyph layout:id="layout_glyph_39" layout:speciesGlyph="layout_glyph_8" layout:role="product">
                  <layout:curve>
                    <layout:listOfCurveSegments>
                      <layout:curveSegment xmlns:xsi="http://www.w3.org/2001/XMLSchema-instance" xsi:type="CubicBezier">
                        <layout:start layout:x="236.795285786959" layout:y="55.3108505788771"/>
                        <layout:end layout:x="144.124119604946" layout:y="34.7185257055598"/>
                        <layout:basePoint1 layout:x="225.446987144244" layout:y="65.9814845904804"/>
                        <layout:basePoint2 layout:x="181.948478713916" layout:y="53.0176636509209"/>
                      </layout:curveSegment>
                    </layout:listOfCurveSegments>
                  </layout:curve>
                </layout:speciesReferenceGlyph>
                <layout:speciesReferenceGlyph layout:id="layout_glyph_40" layout:speciesGlyph="layout_glyph_6" layout:role="product">
                  <layout:curve>
                    <layout:listOfCurveSegments>
                      <layout:curveSegment xmlns:xsi="http://www.w3.org/2001/XMLSchema-instance" xsi:type="CubicBezier">
                        <layout:start layout:x="236.795285786959" layout:y="55.3108505788771"/>
                        <layout:end layout:x="327.973389269022" layout:y="267.079354612179"/>
                        <layout:basePoint1 layout:x="225.446987144244" layout:y="65.9814845904804"/>
                        <layout:basePoint2 layout:x="273.873113545954" layout:y="169.19807810423"/>
                      </layout:curveSegment>
                    </layout:listOfCurveSegments>
                  </layout:curve>
                </layout:speciesReferenceGlyph>
              </layout:listOfSpeciesReferenceGlyphs>
            </layout:reactionGlyph>
            <layout:reactionGlyph layout:id="layout_glyph_41" layout:reaction="RestLoss">
              <layout:curve>
                <layout:listOfCurveSegments>
                  <layout:curveSegment xmlns:xsi="http://www.w3.org/2001/XMLSchema-instance" xsi:type="LineSegment">
                    <layout:start layout:x="65.841106369936" layout:y="90.3818931624085"/>
                    <layout:end layout:x="62.1710752280144" layout:y="104.923105705145"/>
                  </layout:curveSegment>
                </layout:listOfCurveSegments>
              </layout:curve>
              <layout:boundingBox>
                <layout:position layout:x="0" layout:y="0"/>
                <layout:dimensions layout:width="0" layout:height="0"/>
              </layout:boundingBox>
              <layout:listOfSpeciesReferenceGlyphs>
                <layout:speciesReferenceGlyph layout:id="layout_glyph_42" layout:speciesGlyph="layout_glyph_8" layout:role="substrate">
                  <layout:curve>
                    <layout:listOfCurveSegments>
                      <layout:curveSegment xmlns:xsi="http://www.w3.org/2001/XMLSchema-instance" xsi:type="CubicBezier">
                        <layout:start layout:x="65.841106369936" layout:y="90.3818931624085"/>
                        <layout:end layout:x="86.7399463104889" layout:y="34.7185257055598"/>
                        <layout:basePoint1 layout:x="69.5111375118577" layout:y="75.8406806196721"/>
                        <layout:basePoint2 layout:x="79.0430496966537" layout:y="51.6443000269318"/>
                      </layout:curveSegment>
                    </layout:listOfCurveSegments>
                  </layout:curve>
                </layout:speciesReferenceGlyph>
                <layout:speciesReferenceGlyph layout:id="layout_glyph_43" layout:speciesGlyph="layout_glyph_9" layout:role="product">
                  <layout:curve>
                    <layout:listOfCurveSegments>
                      <layout:curveSegment xmlns:xsi="http://www.w3.org/2001/XMLSchema-instance" xsi:type="CubicBezier">
                        <layout:start layout:x="62.1710752280144" layout:y="104.923105705145"/>
                        <layout:end layout:x="58.2284779335399" layout:y="142.130651132924"/>
                        <layout:basePoint1 layout:x="58.5010440860927" layout:y="119.464318247881"/>
                        <layout:basePoint2 layout:x="57.4472532243359" layout:y="134.432787826087"/>
                      </layout:curveSegment>
                    </layout:listOfCurveSegments>
                  </layout:curve>
                </layout:speciesReferenceGlyph>
              </layout:listOfSpeciesReferenceGlyphs>
            </layout:reactionGlyph>
            <layout:reactionGlyph layout:id="layout_glyph_44" layout:reaction="Fe2Tf_Duo_">
              <layout:curve>
                <layout:listOfCurveSegments>
                  <layout:curveSegment xmlns:xsi="http://www.w3.org/2001/XMLSchema-instance" xsi:type="LineSegment">
                    <layout:start layout:x="181.953356317174" layout:y="167.296012899896"/>
                    <layout:end layout:x="168.944156396793" layout:y="193.369231844536"/>
                  </layout:curveSegment>
                </layout:listOfCurveSegments>
              </layout:curve>
              <layout:boundingBox>
                <layout:position layout:x="0" layout:y="0"/>
                <layout:dimensions layout:width="0" layout:height="0"/>
              </layout:boundingBox>
              <layout:listOfSpeciesReferenceGlyphs>
                <layout:speciesReferenceGlyph layout:id="layout_glyph_45" layout:speciesGlyph="layout_glyph_4" layout:role="substrate">
                  <layout:curve>
                    <layout:listOfCurveSegments>
                      <layout:curveSegment xmlns:xsi="http://www.w3.org/2001/XMLSchema-instance" xsi:type="CubicBezier">
                        <layout:start layout:x="181.953356317174" layout:y="167.296012899896"/>
                        <layout:end layout:x="303.286791367806" layout:y="63.192600042836"/>
                        <layout:basePoint1 layout:x="194.962556237555" layout:y="141.222793955256"/>
                        <layout:basePoint2 layout:x="252.376973782776" layout:y="95.6893922628864"/>
                      </layout:curveSegment>
                    </layout:listOfCurveSegments>
                  </layout:curve>
                </layout:speciesReferenceGlyph>
                <layout:speciesReferenceGlyph layout:id="layout_glyph_46" layout:speciesGlyph="layout_glyph_0" layout:role="product">
                  <layout:curve>
                    <layout:listOfCurveSegments>
                      <layout:curveSegment xmlns:xsi="http://www.w3.org/2001/XMLSchema-instance" xsi:type="CubicBezier">
                        <layout:start layout:x="168.944156396793" layout:y="193.369231844536"/>
                        <layout:end layout:x="78.6838485952485" layout:y="304.770224366283"/>
                        <layout:basePoint1 layout:x="155.934956476412" layout:y="219.442450789175"/>
                        <layout:basePoint2 layout:x="114.057102555735" layout:y="268.624642313889"/>
                      </layout:curveSegment>
                    </layout:listOfCurveSegments>
                  </layout:curve>
                </layout:speciesReferenceGlyph>
                <layout:speciesReferenceGlyph layout:id="layout_glyph_47" layout:speciesGlyph="layout_glyph_6" layout:role="product">
                  <layout:curve>
                    <layout:listOfCurveSegments>
                      <layout:curveSegment xmlns:xsi="http://www.w3.org/2001/XMLSchema-instance" xsi:type="CubicBezier">
                        <layout:start layout:x="168.944156396793" layout:y="193.369231844536"/>
                        <layout:end layout:x="314.660223048816" layout:y="277.64547628124"/>
                        <layout:basePoint1 layout:x="155.934956476412" layout:y="219.442450789175"/>
                        <layout:basePoint2 layout:x="232.045289782519" layout:y="255.062268271367"/>
                      </layout:curveSegment>
                    </layout:listOfCurveSegments>
                  </layout:curve>
                </layout:speciesReferenceGlyph>
              </layout:listOfSpeciesReferenceGlyphs>
            </layout:reactionGlyph>
            <layout:reactionGlyph layout:id="layout_glyph_48" layout:reaction="Rest_NTBI">
              <layout:curve>
                <layout:listOfCurveSegments>
                  <layout:curveSegment xmlns:xsi="http://www.w3.org/2001/XMLSchema-instance" xsi:type="LineSegment">
                    <layout:start layout:x="648.841932854864" layout:y="53.7927188706229"/>
                    <layout:end layout:x="693.621845008136" layout:y="99.5784309050562"/>
                  </layout:curveSegment>
                </layout:listOfCurveSegments>
              </layout:curve>
              <layout:boundingBox>
                <layout:position layout:x="0" layout:y="0"/>
                <layout:dimensions layout:width="0" layout:height="0"/>
              </layout:boundingBox>
              <layout:listOfSpeciesReferenceGlyphs>
                <layout:speciesReferenceGlyph layout:id="layout_glyph_49" layout:speciesGlyph="layout_glyph_8" layout:role="substrate">
                  <layout:curve>
                    <layout:listOfCurveSegments>
                      <layout:curveSegment xmlns:xsi="http://www.w3.org/2001/XMLSchema-instance" xsi:type="CubicBezier">
                        <layout:start layout:x="648.841932854864" layout:y="53.7927188706229"/>
                        <layout:end layout:x="149.700311419216" layout:y="14.8858491810269"/>
                        <layout:basePoint1 layout:x="604.062020701592" layout:y="8.0070068361897"/>
                        <layout:basePoint2 layout:x="365.686188022086" layout:y="0"/>
                      </layout:curveSegment>
                    </layout:listOfCurveSegments>
                  </layout:curve>
                </layout:speciesReferenceGlyph>
                <layout:speciesReferenceGlyph layout:id="layout_glyph_50" layout:speciesGlyph="layout_glyph_5" layout:role="product">
                  <layout:curve>
                    <layout:listOfCurveSegments>
                      <layout:curveSegment xmlns:xsi="http://www.w3.org/2001/XMLSchema-instance" xsi:type="CubicBezier">
                        <layout:start layout:x="693.621845008136" layout:y="99.5784309050562"/>
                        <layout:end layout:x="553.840120663078" layout:y="454.575646049892"/>
                        <layout:basePoint1 layout:x="738.401757161408" layout:y="145.364142939489"/>
                        <layout:basePoint2 layout:x="657.315916950561" layout:y="311.416322503299"/>
                      </layout:curveSegment>
                    </layout:listOfCurveSegments>
                  </layout:curve>
                </layout:speciesReferenceGlyph>
              </layout:listOfSpeciesReferenceGlyphs>
            </layout:reactionGlyph>
            <layout:reactionGlyph layout:id="layout_glyph_51" layout:reaction="Fe1Tf__Fe2Tf_">
              <layout:curve>
                <layout:listOfCurveSegments>
                  <layout:curveSegment xmlns:xsi="http://www.w3.org/2001/XMLSchema-instance" xsi:type="LineSegment">
                    <layout:start layout:x="497.226698262057" layout:y="158.132290441505"/>
                    <layout:end layout:x="479.257545475802" layout:y="125.693217924151"/>
                  </layout:curveSegment>
                </layout:listOfCurveSegments>
              </layout:curve>
              <layout:boundingBox>
                <layout:position layout:x="0" layout:y="0"/>
                <layout:dimensions layout:width="0" layout:height="0"/>
              </layout:boundingBox>
              <layout:listOfSpeciesReferenceGlyphs>
                <layout:speciesReferenceGlyph layout:id="layout_glyph_52" layout:speciesGlyph="layout_glyph_7" layout:role="substrate">
                  <layout:curve>
                    <layout:listOfCurveSegments>
                      <layout:curveSegment xmlns:xsi="http://www.w3.org/2001/XMLSchema-instance" xsi:type="CubicBezier">
                        <layout:start layout:x="497.226698262057" layout:y="158.132290441505"/>
                        <layout:end layout:x="486.354369147608" layout:y="244.591004382872"/>
                        <layout:basePoint1 layout:x="515.195851048313" layout:y="190.57136295886"/>
                        <layout:basePoint2 layout:x="505.267398294525" layout:y="225.690951800205"/>
                      </layout:curveSegment>
                    </layout:listOfCurveSegments>
                  </layout:curve>
                </layout:speciesReferenceGlyph>
                <layout:speciesReferenceGlyph layout:id="layout_glyph_53" layout:speciesGlyph="layout_glyph_5" layout:role="substrate">
                  <layout:curve>
                    <layout:listOfCurveSegments>
                      <layout:curveSegment xmlns:xsi="http://www.w3.org/2001/XMLSchema-instance" xsi:type="CubicBezier">
                        <layout:start layout:x="497.226698262057" layout:y="158.132290441505"/>
                        <layout:end layout:x="540.666358022811" layout:y="454.575646049892"/>
                        <layout:basePoint1 layout:x="515.195851048313" layout:y="190.57136295886"/>
                        <layout:basePoint2 layout:x="532.423392732126" layout:y="330.683272633715"/>
                      </layout:curveSegment>
                    </layout:listOfCurveSegments>
                  </layout:curve>
                </layout:speciesReferenceGlyph>
                <layout:speciesReferenceGlyph layout:id="layout_glyph_54" layout:speciesGlyph="layout_glyph_4" layout:role="product">
                  <layout:curve>
                    <layout:listOfCurveSegments>
                      <layout:curveSegment xmlns:xsi="http://www.w3.org/2001/XMLSchema-instance" xsi:type="CubicBezier">
                        <layout:start layout:x="479.257545475802" layout:y="125.693217924151"/>
                        <layout:end layout:x="368.663253661169" layout:y="58.7293388703782"/>
                        <layout:basePoint1 layout:x="461.288392689546" layout:y="93.254145406796"/>
                        <layout:basePoint2 layout:x="410.483534978794" layout:y="67.8819740092484"/>
                      </layout:curveSegment>
                    </layout:listOfCurveSegments>
                  </layout:curve>
                </layout:speciesReferenceGlyph>
              </layout:listOfSpeciesReferenceGlyphs>
            </layout:reactionGlyph>
            <layout:reactionGlyph layout:id="layout_glyph_55" layout:reaction="Fe1Tf_Liver">
              <layout:curve>
                <layout:listOfCurveSegments>
                  <layout:curveSegment xmlns:xsi="http://www.w3.org/2001/XMLSchema-instance" xsi:type="LineSegment">
                    <layout:start layout:x="346.682462268897" layout:y="373.88999053847"/>
                    <layout:end layout:x="324.495463885739" layout:y="382.543460405882"/>
                  </layout:curveSegment>
                </layout:listOfCurveSegments>
              </layout:curve>
              <layout:boundingBox>
                <layout:position layout:x="0" layout:y="0"/>
                <layout:dimensions layout:width="0" layout:height="0"/>
              </layout:boundingBox>
              <layout:listOfSpeciesReferenceGlyphs>
                <layout:speciesReferenceGlyph layout:id="layout_glyph_56" layout:speciesGlyph="layout_glyph_7" layout:role="substrate">
                  <layout:curve>
                    <layout:listOfCurveSegments>
                      <layout:curveSegment xmlns:xsi="http://www.w3.org/2001/XMLSchema-instance" xsi:type="CubicBezier">
                        <layout:start layout:x="346.682462268897" layout:y="373.88999053847"/>
                        <layout:end layout:x="456.145568529974" layout:y="282.591004382872"/>
                        <layout:basePoint1 layout:x="368.869460652054" layout:y="365.236520671057"/>
                        <layout:basePoint2 layout:x="418.054264186803" layout:y="321.750395060111"/>
                      </layout:curveSegment>
                    </layout:listOfCurveSegments>
                  </layout:curve>
                </layout:speciesReferenceGlyph>
                <layout:speciesReferenceGlyph layout:id="layout_glyph_57" layout:speciesGlyph="layout_glyph_3" layout:role="product">
                  <layout:curve>
                    <layout:listOfCurveSegments>
                      <layout:curveSegment xmlns:xsi="http://www.w3.org/2001/XMLSchema-instance" xsi:type="CubicBezier">
                        <layout:start layout:x="324.495463885739" layout:y="382.543460405882"/>
                        <layout:end layout:x="234.020069479067" layout:y="403.14721852924"/>
                        <layout:basePoint1 layout:x="302.308465502581" layout:y="391.196930273295"/>
                        <layout:basePoint2 layout:x="262.617517895035" layout:y="399.335441868121"/>
                      </layout:curveSegment>
                    </layout:listOfCurveSegments>
                  </layout:curve>
                </layout:speciesReferenceGlyph>
                <layout:speciesReferenceGlyph layout:id="layout_glyph_58" layout:speciesGlyph="layout_glyph_6" layout:role="product">
                  <layout:curve>
                    <layout:listOfCurveSegments>
                      <layout:curveSegment xmlns:xsi="http://www.w3.org/2001/XMLSchema-instance" xsi:type="CubicBezier">
                        <layout:start layout:x="324.495463885739" layout:y="382.543460405882"/>
                        <layout:end layout:x="331.270393477938" layout:y="305.079354612179"/>
                        <layout:basePoint1 layout:x="302.308465502581" layout:y="391.196930273295"/>
                        <layout:basePoint2 layout:x="311.24267989447" layout:y="350.30150990959"/>
                      </layout:curveSegment>
                    </layout:listOfCurveSegments>
                  </layout:curve>
                </layout:speciesReferenceGlyph>
              </layout:listOfSpeciesReferenceGlyphs>
            </layout:reactionGlyph>
            <layout:reactionGlyph layout:id="layout_glyph_59" layout:reaction="Fe1Tf_BM">
              <layout:curve>
                <layout:listOfCurveSegments>
                  <layout:curveSegment xmlns:xsi="http://www.w3.org/2001/XMLSchema-instance" xsi:type="LineSegment">
                    <layout:start layout:x="470.536830699532" layout:y="222.977571623407"/>
                    <layout:end layout:x="467.173868370854" layout:y="214.777338050575"/>
                  </layout:curveSegment>
                </layout:listOfCurveSegments>
              </layout:curve>
              <layout:boundingBox>
                <layout:position layout:x="0" layout:y="0"/>
                <layout:dimensions layout:width="0" layout:height="0"/>
              </layout:boundingBox>
              <layout:listOfSpeciesReferenceGlyphs>
                <layout:speciesReferenceGlyph layout:id="layout_glyph_60" layout:speciesGlyph="layout_glyph_7" layout:role="substrate">
                  <layout:curve>
                    <layout:listOfCurveSegments>
                      <layout:curveSegment xmlns:xsi="http://www.w3.org/2001/XMLSchema-instance" xsi:type="CubicBezier">
                        <layout:start layout:x="470.536830699532" layout:y="222.977571623407"/>
                        <layout:end layout:x="474.855854510868" layout:y="244.591004382872"/>
                        <layout:basePoint1 layout:x="473.89979302821" layout:y="231.177805196238"/>
                        <layout:basePoint2 layout:x="475.218564351709" layout:y="239.934463182763"/>
                      </layout:curveSegment>
                    </layout:listOfCurveSegments>
                  </layout:curve>
                </layout:speciesReferenceGlyph>
                <layout:speciesReferenceGlyph layout:id="layout_glyph_61" layout:speciesGlyph="layout_glyph_1" layout:role="product">
                  <layout:curve>
                    <layout:listOfCurveSegments>
                      <layout:curveSegment xmlns:xsi="http://www.w3.org/2001/XMLSchema-instance" xsi:type="CubicBezier">
                        <layout:start layout:x="467.173868370854" layout:y="214.777338050575"/>
                        <layout:end layout:x="535.219985878808" layout:y="96.0979826969363"/>
                        <layout:basePoint1 layout:x="463.810906042175" layout:y="206.577104477743"/>
                        <layout:basePoint2 layout:x="498.674705378322" layout:y="149.287485194132"/>
                      </layout:curveSegment>
                    </layout:listOfCurveSegments>
                  </layout:curve>
                </layout:speciesReferenceGlyph>
                <layout:speciesReferenceGlyph layout:id="layout_glyph_62" layout:speciesGlyph="layout_glyph_6" layout:role="product">
                  <layout:curve>
                    <layout:listOfCurveSegments>
                      <layout:curveSegment xmlns:xsi="http://www.w3.org/2001/XMLSchema-instance" xsi:type="CubicBezier">
                        <layout:start layout:x="467.173868370854" layout:y="214.777338050575"/>
                        <layout:end layout:x="360.660223048816" layout:y="271.584373612446"/>
                        <layout:basePoint1 layout:x="463.810906042175" layout:y="206.577104477743"/>
                        <layout:basePoint2 layout:x="411.394823963326" layout:y="237.030680651887"/>
                      </layout:curveSegment>
                    </layout:listOfCurveSegments>
                  </layout:curve>
                </layout:speciesReferenceGlyph>
              </layout:listOfSpeciesReferenceGlyphs>
            </layout:reactionGlyph>
            <layout:reactionGlyph layout:id="layout_glyph_63" layout:reaction="Fe1Tf_Rest">
              <layout:curve>
                <layout:listOfCurveSegments>
                  <layout:curveSegment xmlns:xsi="http://www.w3.org/2001/XMLSchema-instance" xsi:type="LineSegment">
                    <layout:start layout:x="387.883563384323" layout:y="213.691791682872"/>
                    <layout:end layout:x="361.880577098173" layout:y="202.422585260472"/>
                  </layout:curveSegment>
                </layout:listOfCurveSegments>
              </layout:curve>
              <layout:boundingBox>
                <layout:position layout:x="0" layout:y="0"/>
                <layout:dimensions layout:width="0" layout:height="0"/>
              </layout:boundingBox>
              <layout:listOfSpeciesReferenceGlyphs>
                <layout:speciesReferenceGlyph layout:id="layout_glyph_64" layout:speciesGlyph="layout_glyph_7" layout:role="substrate">
                  <layout:curve>
                    <layout:listOfCurveSegments>
                      <layout:curveSegment xmlns:xsi="http://www.w3.org/2001/XMLSchema-instance" xsi:type="CubicBezier">
                        <layout:start layout:x="387.883563384323" layout:y="213.691791682872"/>
                        <layout:end layout:x="445.556549053712" layout:y="244.591004382872"/>
                        <layout:basePoint1 layout:x="413.886549670473" layout:y="224.960998105273"/>
                        <layout:basePoint2 layout:x="436.22229593363" layout:y="237.593302849673"/>
                      </layout:curveSegment>
                    </layout:listOfCurveSegments>
                  </layout:curve>
                </layout:speciesReferenceGlyph>
                <layout:speciesReferenceGlyph layout:id="layout_glyph_65" layout:speciesGlyph="layout_glyph_8" layout:role="product">
                  <layout:curve>
                    <layout:listOfCurveSegments>
                      <layout:curveSegment xmlns:xsi="http://www.w3.org/2001/XMLSchema-instance" xsi:type="CubicBezier">
                        <layout:start layout:x="361.880577098173" layout:y="202.422585260472"/>
                        <layout:end layout:x="120.820368104886" layout:y="34.7185257055598"/>
                        <layout:basePoint1 layout:x="335.877590812023" layout:y="191.153378838072"/>
                        <layout:basePoint2 layout:x="221.848232886917" layout:y="110.118650666216"/>
                      </layout:curveSegment>
                    </layout:listOfCurveSegments>
                  </layout:curve>
                </layout:speciesReferenceGlyph>
                <layout:speciesReferenceGlyph layout:id="layout_glyph_66" layout:speciesGlyph="layout_glyph_6" layout:role="product">
                  <layout:curve>
                    <layout:listOfCurveSegments>
                      <layout:curveSegment xmlns:xsi="http://www.w3.org/2001/XMLSchema-instance" xsi:type="CubicBezier">
                        <layout:start layout:x="361.880577098173" layout:y="202.422585260472"/>
                        <layout:end layout:x="337.303418578566" layout:y="267.079354612179"/>
                        <layout:basePoint1 layout:x="335.877590812023" layout:y="191.153378838072"/>
                        <layout:basePoint2 layout:x="330.089758123757" layout:y="226.299065119525"/>
                      </layout:curveSegment>
                    </layout:listOfCurveSegments>
                  </layout:curve>
                </layout:speciesReferenceGlyph>
              </layout:listOfSpeciesReferenceGlyphs>
            </layout:reactionGlyph>
            <layout:reactionGlyph layout:id="layout_glyph_67" layout:reaction="Fe1Tf_Duo">
              <layout:curve>
                <layout:listOfCurveSegments>
                  <layout:curveSegment xmlns:xsi="http://www.w3.org/2001/XMLSchema-instance" xsi:type="LineSegment">
                    <layout:start layout:x="409.102816370033" layout:y="353.205024578007"/>
                    <layout:end layout:x="381.438928806217" layout:y="357.338403088643"/>
                  </layout:curveSegment>
                </layout:listOfCurveSegments>
              </layout:curve>
              <layout:boundingBox>
                <layout:position layout:x="0" layout:y="0"/>
                <layout:dimensions layout:width="0" layout:height="0"/>
              </layout:boundingBox>
              <layout:listOfSpeciesReferenceGlyphs>
                <layout:speciesReferenceGlyph layout:id="layout_glyph_68" layout:speciesGlyph="layout_glyph_7" layout:role="substrate">
                  <layout:curve>
                    <layout:listOfCurveSegments>
                      <layout:curveSegment xmlns:xsi="http://www.w3.org/2001/XMLSchema-instance" xsi:type="CubicBezier">
                        <layout:start layout:x="409.102816370033" layout:y="353.205024578007"/>
                        <layout:end layout:x="467.442939275428" layout:y="282.591004382872"/>
                        <layout:basePoint1 layout:x="436.766703933849" layout:y="349.071646067371"/>
                        <layout:basePoint2 layout:x="459.020793495593" layout:y="314.797980597463"/>
                      </layout:curveSegment>
                    </layout:listOfCurveSegments>
                  </layout:curve>
                </layout:speciesReferenceGlyph>
                <layout:speciesReferenceGlyph layout:id="layout_glyph_69" layout:speciesGlyph="layout_glyph_0" layout:role="product">
                  <layout:curve>
                    <layout:listOfCurveSegments>
                      <layout:curveSegment xmlns:xsi="http://www.w3.org/2001/XMLSchema-instance" xsi:type="CubicBezier">
                        <layout:start layout:x="381.438928806217" layout:y="357.338403088643"/>
                        <layout:end layout:x="108.482285865902" layout:y="329.832547695742"/>
                        <layout:basePoint1 layout:x="353.775041242402" layout:y="361.471781599279"/>
                        <layout:basePoint2 layout:x="224.212691663198" layout:y="346.68550927517"/>
                      </layout:curveSegment>
                    </layout:listOfCurveSegments>
                  </layout:curve>
                </layout:speciesReferenceGlyph>
                <layout:speciesReferenceGlyph layout:id="layout_glyph_70" layout:speciesGlyph="layout_glyph_6" layout:role="product">
                  <layout:curve>
                    <layout:listOfCurveSegments>
                      <layout:curveSegment xmlns:xsi="http://www.w3.org/2001/XMLSchema-instance" xsi:type="CubicBezier">
                        <layout:start layout:x="381.438928806217" layout:y="357.338403088643"/>
                        <layout:end layout:x="341.721394149337" layout:y="305.079354612179"/>
                        <layout:basePoint1 layout:x="353.775041242402" layout:y="361.471781599279"/>
                        <layout:basePoint2 layout:x="340.832245804915" layout:y="334.308912733388"/>
                      </layout:curveSegment>
                    </layout:listOfCurveSegments>
                  </layout:curve>
                </layout:speciesReferenceGlyph>
              </layout:listOfSpeciesReferenceGlyphs>
            </layout:reactionGlyph>
          </layout:listOfReactionGlyphs>
          <layout:listOfTextGlyphs>
            <layout:textGlyph layout:id="layout_glyph_71" layout:originOfText="FeDuo" layout:graphicalObject="layout_glyph_0">
              <layout:boundingBox>
                <layout:position layout:x="19.4822858659019" layout:y="309.770224366283"/>
                <layout:dimensions layout:width="80" layout:height="24"/>
              </layout:boundingBox>
            </layout:textGlyph>
            <layout:textGlyph layout:id="layout_glyph_72" layout:originOfText="FeRBC" layout:graphicalObject="layout_glyph_1">
              <layout:boundingBox>
                <layout:position layout:x="505.500790568655" layout:y="63.0979826969363"/>
                <layout:dimensions layout:width="80" layout:height="24"/>
              </layout:boundingBox>
            </layout:textGlyph>
            <layout:textGlyph layout:id="layout_glyph_73" layout:originOfText="FeSpleen" layout:graphicalObject="layout_glyph_2">
              <layout:boundingBox>
                <layout:position layout:x="540.803507152587" layout:y="249.374748119397"/>
                <layout:dimensions layout:width="112" layout:height="24"/>
              </layout:boundingBox>
            </layout:textGlyph>
            <layout:textGlyph layout:id="layout_glyph_74" layout:originOfText="FeLiver" layout:graphicalObject="layout_glyph_3">
              <layout:boundingBox>
                <layout:position layout:x="113.020069479067" layout:y="400.172051501819"/>
                <layout:dimensions layout:width="112" layout:height="24"/>
              </layout:boundingBox>
            </layout:textGlyph>
            <layout:textGlyph layout:id="layout_glyph_75" layout:originOfText="Fe2Tf" layout:graphicalObject="layout_glyph_4">
              <layout:boundingBox>
                <layout:position layout:x="295.663253661169" layout:y="30.1926000428361"/>
                <layout:dimensions layout:width="64" layout:height="24"/>
              </layout:boundingBox>
            </layout:textGlyph>
            <layout:textGlyph layout:id="layout_glyph_76" layout:originOfText="NTBI" layout:graphicalObject="layout_glyph_5">
              <layout:boundingBox>
                <layout:position layout:x="508.499432951935" layout:y="459.575646049892"/>
                <layout:dimensions layout:width="64" layout:height="24"/>
              </layout:boundingBox>
            </layout:textGlyph>
            <layout:textGlyph layout:id="layout_glyph_77" layout:originOfText="Tf" layout:graphicalObject="layout_glyph_6">
              <layout:boundingBox>
                <layout:position layout:x="319.660223048816" layout:y="272.079354612179"/>
                <layout:dimensions layout:width="32" layout:height="24"/>
              </layout:boundingBox>
            </layout:textGlyph>
            <layout:textGlyph layout:id="layout_glyph_78" layout:originOfText="Fe1Tf" layout:graphicalObject="layout_glyph_7">
              <layout:boundingBox>
                <layout:position layout:x="434.210130095518" layout:y="249.591004382872"/>
                <layout:dimensions layout:width="80" layout:height="24"/>
              </layout:boundingBox>
            </layout:textGlyph>
            <layout:textGlyph layout:id="layout_glyph_79" layout:originOfText="FeRest" layout:graphicalObject="layout_glyph_8">
              <layout:boundingBox>
                <layout:position layout:x="44.7003114192165" layout:y="1.71852570555976"/>
                <layout:dimensions layout:width="96" layout:height="24"/>
              </layout:boundingBox>
            </layout:textGlyph>
            <layout:textGlyph layout:id="layout_glyph_80" layout:originOfText="FeOutside" layout:graphicalObject="layout_glyph_9">
              <layout:boundingBox>
                <layout:position layout:x="0" layout:y="147.130651132924"/>
                <layout:dimensions layout:width="112" layout:height="24"/>
              </layout:boundingBox>
            </layout:textGlyph>
          </layout:listOfTextGlyphs>
        </layout:layout>
      </layout:listOfLayouts>
    </annotation>
    <listOfFunctionDefinitions>
      <functionDefinition metaid="COPASI148" id="Constant_flux__irreversible" name="Constant flux (irreversible)">
        <annotation>
          <COPASI xmlns="http://www.copasi.org/static/sbml">
            <rdf:RDF xmlns:dcterms="http://purl.org/dc/terms/" xmlns:rdf="http://www.w3.org/1999/02/22-rdf-syntax-ns#">
              <rdf:Description rdf:about="#COPASI148">
                <dcterms:created>
                  <rdf:Description>
                    <dcterms:W3CDTF>2016-02-02T15:30:26Z</dcterms:W3CDTF>
                  </rdf:Description>
                </dcterms:created>
              </rdf:Description>
            </rdf:RDF>
          </COPASI>
        </annotation>
        <math xmlns="http://www.w3.org/1998/Math/MathML">
          <lambda>
            <bvar>
              <ci> v </ci>
            </bvar>
            <ci> v </ci>
          </lambda>
        </math>
      </functionDefinition>
      <functionDefinition metaid="COPASI149" id="Mass_action__dif_compartments__explicit_volume" name="Mass action (dif compartments, explicit volume)">
        <annotation>
          <COPASI xmlns="http://www.copasi.org/static/sbml">
            <rdf:RDF xmlns:dcterms="http://purl.org/dc/terms/" xmlns:rdf="http://www.w3.org/1999/02/22-rdf-syntax-ns#">
              <rdf:Description rdf:about="#COPASI149">
                <dcterms:created>
                  <rdf:Description>
                    <dcterms:W3CDTF>2016-02-01T13:53:03Z</dcterms:W3CDTF>
                  </rdf:Description>
                </dcterms:created>
              </rdf:Description>
            </rdf:RDF>
          </COPASI>
        </annotation>
        <math xmlns="http://www.w3.org/1998/Math/MathML">
          <lambda>
            <bvar>
              <ci> k </ci>
            </bvar>
            <bvar>
              <ci> Volume_S </ci>
            </bvar>
            <bvar>
              <ci> Substrate </ci>
            </bvar>
            <apply>
              <times/>
              <ci> k </ci>
              <ci> Substrate </ci>
              <ci> Volume_S </ci>
            </apply>
          </lambda>
        </math>
      </functionDefinition>
      <functionDefinition metaid="COPASI150" id="MM_w__competitive_and_noncompetitive_inhibition" name="MM w/ competitive and noncompetitive inhibition">
        <annotation>
          <COPASI xmlns="http://www.copasi.org/static/sbml">
            <rdf:RDF xmlns:dcterms="http://purl.org/dc/terms/" xmlns:rdf="http://www.w3.org/1999/02/22-rdf-syntax-ns#">
              <rdf:Description rdf:about="#COPASI150">
                <dcterms:created>
                  <rdf:Description>
                    <dcterms:W3CDTF>2016-02-02T15:30:30Z</dcterms:W3CDTF>
                  </rdf:Description>
                </dcterms:created>
              </rdf:Description>
            </rdf:RDF>
          </COPASI>
        </annotation>
        <math xmlns="http://www.w3.org/1998/Math/MathML">
          <lambda>
            <bvar>
              <ci> v </ci>
            </bvar>
            <bvar>
              <ci> volume </ci>
            </bvar>
            <bvar>
              <ci> substrate </ci>
            </bvar>
            <bvar>
              <ci> Km </ci>
            </bvar>
            <bvar>
              <ci> compet_inhib </ci>
            </bvar>
            <bvar>
              <ci> noncompet_inhib </ci>
            </bvar>
            <bvar>
              <ci> Ki </ci>
            </bvar>
            <apply>
              <divide/>
              <apply>
                <times/>
                <ci> v </ci>
                <ci> volume </ci>
                <ci> substrate </ci>
              </apply>
              <apply>
                <times/>
                <apply>
                  <plus/>
                  <ci> Km </ci>
                  <ci> substrate </ci>
                  <ci> compet_inhib </ci>
                </apply>
                <apply>
                  <plus/>
                  <cn> 1 </cn>
                  <apply>
                    <divide/>
                    <ci> noncompet_inhib </ci>
                    <ci> Ki </ci>
                  </apply>
                </apply>
              </apply>
            </apply>
          </lambda>
        </math>
      </functionDefinition>
      <functionDefinition metaid="COPASI151" id="Mass_action_transport_with_linear_activator" name="Mass action transport with linear activator">
        <annotation>
          <COPASI xmlns="http://www.copasi.org/static/sbml">
            <rdf:RDF xmlns:dcterms="http://purl.org/dc/terms/" xmlns:rdf="http://www.w3.org/1999/02/22-rdf-syntax-ns#">
              <rdf:Description rdf:about="#COPASI151">
                <dcterms:created>
                  <rdf:Description>
                    <dcterms:W3CDTF>2017-05-18T14:18:17Z</dcterms:W3CDTF>
                  </rdf:Description>
                </dcterms:created>
              </rdf:Description>
            </rdf:RDF>
          </COPASI>
        </annotation>
        <math xmlns="http://www.w3.org/1998/Math/MathML">
          <lambda>
            <bvar>
              <ci> k </ci>
            </bvar>
            <bvar>
              <ci> Activator </ci>
            </bvar>
            <bvar>
              <ci> S </ci>
            </bvar>
            <bvar>
              <ci> Volume_S </ci>
            </bvar>
            <apply>
              <times/>
              <ci> k </ci>
              <ci> Activator </ci>
              <ci> S </ci>
              <ci> Volume_S </ci>
            </apply>
          </lambda>
        </math>
      </functionDefinition>
      <functionDefinition metaid="COPASI152" id="Uptake_with_substrate_activation_and_competing_substrate" name="Uptake with substrate activation and competing substrate">
        <annotation>
          <COPASI xmlns="http://www.copasi.org/static/sbml">
            <rdf:RDF xmlns:dcterms="http://purl.org/dc/terms/" xmlns:rdf="http://www.w3.org/1999/02/22-rdf-syntax-ns#">
              <rdf:Description rdf:about="#COPASI152">
                <dcterms:created>
                  <rdf:Description>
                    <dcterms:W3CDTF>2016-06-06T16:17:41Z</dcterms:W3CDTF>
                  </rdf:Description>
                </dcterms:created>
              </rdf:Description>
            </rdf:RDF>
          </COPASI>
        </annotation>
        <math xmlns="http://www.w3.org/1998/Math/MathML">
          <lambda>
            <bvar>
              <ci> Km </ci>
            </bvar>
            <bvar>
              <ci> Ka </ci>
            </bvar>
            <bvar>
              <ci> Vmax </ci>
            </bvar>
            <bvar>
              <ci> Volume_S </ci>
            </bvar>
            <bvar>
              <ci> S1 </ci>
            </bvar>
            <bvar>
              <ci> S2 </ci>
            </bvar>
            <apply>
              <times/>
              <ci> Vmax </ci>
              <ci> Volume_S </ci>
              <apply>
                <divide/>
                <ci> S1 </ci>
                <apply>
                  <plus/>
                  <ci> Km </ci>
                  <ci> S1 </ci>
                  <ci> S2 </ci>
                </apply>
              </apply>
              <apply>
                <divide/>
                <apply>
                  <plus/>
                  <ci> S1 </ci>
                  <ci> S2 </ci>
                </apply>
                <apply>
                  <plus/>
                  <ci> Ka </ci>
                  <ci> S1 </ci>
                  <ci> S2 </ci>
                </apply>
              </apply>
            </apply>
          </lambda>
        </math>
      </functionDefinition>
      <functionDefinition metaid="COPASI153" id="Basal_flux_with_Hill_type_inhibition__2_inh" name="Basal flux with Hill-type inhibition (2 inh)">
        <annotation>
          <COPASI xmlns="http://www.copasi.org/static/sbml">
            <rdf:RDF xmlns:dcterms="http://purl.org/dc/terms/" xmlns:rdf="http://www.w3.org/1999/02/22-rdf-syntax-ns#">
              <rdf:Description rdf:about="#COPASI153">
                <dcterms:created>
                  <rdf:Description>
                    <dcterms:W3CDTF>2016-06-14T09:43:33Z</dcterms:W3CDTF>
                  </rdf:Description>
                </dcterms:created>
              </rdf:Description>
            </rdf:RDF>
          </COPASI>
        </annotation>
        <math xmlns="http://www.w3.org/1998/Math/MathML">
          <lambda>
            <bvar>
              <ci> V </ci>
            </bvar>
            <bvar>
              <ci> Ki </ci>
            </bvar>
            <bvar>
              <ci> h </ci>
            </bvar>
            <bvar>
              <ci> M1 </ci>
            </bvar>
            <bvar>
              <ci> M2 </ci>
            </bvar>
            <apply>
              <divide/>
              <apply>
                <times/>
                <ci> V </ci>
                <apply>
                  <power/>
                  <ci> Ki </ci>
                  <ci> h </ci>
                </apply>
              </apply>
              <apply>
                <plus/>
                <apply>
                  <power/>
                  <ci> Ki </ci>
                  <ci> h </ci>
                </apply>
                <apply>
                  <power/>
                  <apply>
                    <plus/>
                    <ci> M1 </ci>
                    <ci> M2 </ci>
                  </apply>
                  <ci> h </ci>
                </apply>
              </apply>
            </apply>
          </lambda>
        </math>
      </functionDefinition>
      <functionDefinition metaid="COPASI154" id="Linear_activator_and_hyperbolic_inhibitor" name="Linear activator and hyperbolic inhibitor">
        <annotation>
          <COPASI xmlns="http://www.copasi.org/static/sbml">
            <rdf:RDF xmlns:dcterms="http://purl.org/dc/terms/" xmlns:rdf="http://www.w3.org/1999/02/22-rdf-syntax-ns#">
              <rdf:Description rdf:about="#COPASI154">
                <dcterms:created>
                  <rdf:Description>
                    <dcterms:W3CDTF>2017-09-18T09:58:53Z</dcterms:W3CDTF>
                  </rdf:Description>
                </dcterms:created>
              </rdf:Description>
            </rdf:RDF>
          </COPASI>
        </annotation>
        <math xmlns="http://www.w3.org/1998/Math/MathML">
          <lambda>
            <bvar>
              <ci> ks </ci>
            </bvar>
            <bvar>
              <ci> M1 </ci>
            </bvar>
            <bvar>
              <ci> Ki </ci>
            </bvar>
            <bvar>
              <ci> h </ci>
            </bvar>
            <bvar>
              <ci> M2 </ci>
            </bvar>
            <apply>
              <divide/>
              <apply>
                <times/>
                <ci> ks </ci>
                <ci> M1 </ci>
                <apply>
                  <power/>
                  <ci> Ki </ci>
                  <ci> h </ci>
                </apply>
              </apply>
              <apply>
                <plus/>
                <apply>
                  <power/>
                  <ci> Ki </ci>
                  <ci> h </ci>
                </apply>
                <apply>
                  <power/>
                  <ci> M2 </ci>
                  <ci> h </ci>
                </apply>
              </apply>
            </apply>
          </lambda>
        </math>
      </functionDefinition>
    </listOfFunctionDefinitions>
    <listOfUnitDefinitions>
      <unitDefinition id="time" name="time">
        <listOfUnits>
          <unit kind="second" exponent="1" scale="0" multiplier="86400"/>
        </listOfUnits>
      </unitDefinition>
    </listOfUnitDefinitions>
    <listOfCompartments>
      <compartment metaid="COPASI1" id="Duodenum" name="Duodenum" spatialDimensions="3" size="3.84615e-05" constant="true">
        <annotation>
          <rdf:RDF xmlns:rdf="http://www.w3.org/1999/02/22-rdf-syntax-ns#" xmlns:dc="http://purl.org/dc/elements/1.1/" xmlns:dcterms="http://purl.org/dc/terms/" xmlns:vCard="http://www.w3.org/2001/vcard-rdf/3.0#" xmlns:bqbiol="http://biomodels.net/biology-qualifiers/" xmlns:bqmodel="http://biomodels.net/model-qualifiers/">
            <rdf:Description rdf:about="#COPASI1">
              <bqbiol:is>
                <rdf:Bag>
                  <rdf:li rdf:resource="http://identifiers.org/fma/FMA:7206"/>
                </rdf:Bag>
              </bqbiol:is>
            </rdf:Description>
          </rdf:RDF>
          <COPASI xmlns="http://www.copasi.org/static/sbml">
            <rdf:RDF xmlns:CopasiMT="http://www.copasi.org/RDF/MiriamTerms#" xmlns:dcterms="http://purl.org/dc/terms/" xmlns:rdf="http://www.w3.org/1999/02/22-rdf-syntax-ns#">
              <rdf:Description rdf:about="#COPASI1">
                <dcterms:created>
                  <rdf:Description>
                    <dcterms:W3CDTF>2015-07-17T14:23:03Z</dcterms:W3CDTF>
                  </rdf:Description>
                </dcterms:created>
                <CopasiMT:is rdf:resource="urn:miriam:fma:FMA:7206"/>
              </rdf:Description>
            </rdf:RDF>
          </COPASI>
        </annotation>
      </compartment>
      <compartment metaid="COPASI2" id="RBC" name="RBC" spatialDimensions="3" size="0.00079" constant="true">
        <annotation>
          <rdf:RDF xmlns:rdf="http://www.w3.org/1999/02/22-rdf-syntax-ns#" xmlns:dc="http://purl.org/dc/elements/1.1/" xmlns:dcterms="http://purl.org/dc/terms/" xmlns:vCard="http://www.w3.org/2001/vcard-rdf/3.0#" xmlns:bqbiol="http://biomodels.net/biology-qualifiers/" xmlns:bqmodel="http://biomodels.net/model-qualifiers/">
            <rdf:Description rdf:about="#COPASI2">
              <bqbiol:is>
                <rdf:Bag>
                  <rdf:li rdf:resource="http://identifiers.org/fma/FMA:263005"/>
                </rdf:Bag>
              </bqbiol:is>
            </rdf:Description>
          </rdf:RDF>
          <COPASI xmlns="http://www.copasi.org/static/sbml">
            <rdf:RDF xmlns:CopasiMT="http://www.copasi.org/RDF/MiriamTerms#" xmlns:dcterms="http://purl.org/dc/terms/" xmlns:rdf="http://www.w3.org/1999/02/22-rdf-syntax-ns#">
              <rdf:Description rdf:about="#COPASI2">
                <dcterms:created>
                  <rdf:Description>
                    <dcterms:W3CDTF>2015-07-17T15:51:30Z</dcterms:W3CDTF>
                  </rdf:Description>
                </dcterms:created>
                <CopasiMT:is rdf:resource="urn:miriam:fma:FMA:263005"/>
              </rdf:Description>
            </rdf:RDF>
          </COPASI>
        </annotation>
      </compartment>
      <compartment metaid="COPASI3" id="Spleen" name="Spleen" spatialDimensions="3" size="6.73077e-05" constant="true">
        <annotation>
          <rdf:RDF xmlns:rdf="http://www.w3.org/1999/02/22-rdf-syntax-ns#" xmlns:dc="http://purl.org/dc/elements/1.1/" xmlns:dcterms="http://purl.org/dc/terms/" xmlns:vCard="http://www.w3.org/2001/vcard-rdf/3.0#" xmlns:bqbiol="http://biomodels.net/biology-qualifiers/" xmlns:bqmodel="http://biomodels.net/model-qualifiers/">
            <rdf:Description rdf:about="#COPASI3">
              <bqbiol:is>
                <rdf:Bag>
                  <rdf:li rdf:resource="http://identifiers.org/fma/FMA:7196"/>
                </rdf:Bag>
              </bqbiol:is>
            </rdf:Description>
          </rdf:RDF>
          <COPASI xmlns="http://www.copasi.org/static/sbml">
            <rdf:RDF xmlns:CopasiMT="http://www.copasi.org/RDF/MiriamTerms#" xmlns:dcterms="http://purl.org/dc/terms/" xmlns:rdf="http://www.w3.org/1999/02/22-rdf-syntax-ns#">
              <rdf:Description rdf:about="#COPASI3">
                <dcterms:created>
                  <rdf:Description>
                    <dcterms:W3CDTF>2015-07-23T16:13:59Z</dcterms:W3CDTF>
                  </rdf:Description>
                </dcterms:created>
                <CopasiMT:is rdf:resource="urn:miriam:fma:FMA:7196"/>
              </rdf:Description>
            </rdf:RDF>
          </COPASI>
        </annotation>
      </compartment>
      <compartment metaid="COPASI4" id="Liver" name="Liver" spatialDimensions="3" size="0.001161905" constant="true">
        <annotation>
          <rdf:RDF xmlns:rdf="http://www.w3.org/1999/02/22-rdf-syntax-ns#" xmlns:dc="http://purl.org/dc/elements/1.1/" xmlns:dcterms="http://purl.org/dc/terms/" xmlns:vCard="http://www.w3.org/2001/vcard-rdf/3.0#" xmlns:bqbiol="http://biomodels.net/biology-qualifiers/" xmlns:bqmodel="http://biomodels.net/model-qualifiers/">
            <rdf:Description rdf:about="#COPASI4">
              <bqbiol:is>
                <rdf:Bag>
                  <rdf:li rdf:resource="http://identifiers.org/fma/FMA:7197"/>
                </rdf:Bag>
              </bqbiol:is>
            </rdf:Description>
          </rdf:RDF>
          <COPASI xmlns="http://www.copasi.org/static/sbml">
            <rdf:RDF xmlns:CopasiMT="http://www.copasi.org/RDF/MiriamTerms#" xmlns:dcterms="http://purl.org/dc/terms/" xmlns:rdf="http://www.w3.org/1999/02/22-rdf-syntax-ns#">
              <rdf:Description rdf:about="#COPASI4">
                <dcterms:created>
                  <rdf:Description>
                    <dcterms:W3CDTF>2016-03-28T09:59:05Z</dcterms:W3CDTF>
                  </rdf:Description>
                </dcterms:created>
                <CopasiMT:is rdf:resource="urn:miriam:fma:FMA:7197"/>
              </rdf:Description>
            </rdf:RDF>
          </COPASI>
        </annotation>
      </compartment>
      <compartment metaid="COPASI5" id="Plasma" name="Plasma" spatialDimensions="3" size="0.0013" constant="true">
        <annotation>
          <rdf:RDF xmlns:rdf="http://www.w3.org/1999/02/22-rdf-syntax-ns#" xmlns:dc="http://purl.org/dc/elements/1.1/" xmlns:dcterms="http://purl.org/dc/terms/" xmlns:vCard="http://www.w3.org/2001/vcard-rdf/3.0#" xmlns:bqbiol="http://biomodels.net/biology-qualifiers/" xmlns:bqmodel="http://biomodels.net/model-qualifiers/">
            <rdf:Description rdf:about="#COPASI5">
              <bqbiol:is>
                <rdf:Bag>
                  <rdf:li rdf:resource="http://identifiers.org/fma/FMA:62970"/>
                </rdf:Bag>
              </bqbiol:is>
            </rdf:Description>
          </rdf:RDF>
          <COPASI xmlns="http://www.copasi.org/static/sbml">
            <rdf:RDF xmlns:CopasiMT="http://www.copasi.org/RDF/MiriamTerms#" xmlns:dcterms="http://purl.org/dc/terms/" xmlns:rdf="http://www.w3.org/1999/02/22-rdf-syntax-ns#">
              <rdf:Description rdf:about="#COPASI5">
                <dcterms:created>
                  <rdf:Description>
                    <dcterms:W3CDTF>2016-03-28T09:59:05Z</dcterms:W3CDTF>
                  </rdf:Description>
                </dcterms:created>
                <CopasiMT:is rdf:resource="urn:miriam:fma:FMA:62970"/>
              </rdf:Description>
            </rdf:RDF>
          </COPASI>
        </annotation>
      </compartment>
      <compartment metaid="COPASI6" id="RestOfBody" name="RestOfBody" spatialDimensions="3" size="0.019694766" constant="true">
        <annotation>
          <COPASI xmlns="http://www.copasi.org/static/sbml">
            <rdf:RDF xmlns:dcterms="http://purl.org/dc/terms/" xmlns:rdf="http://www.w3.org/1999/02/22-rdf-syntax-ns#">
              <rdf:Description rdf:about="#COPASI6">
                <dcterms:created>
                  <rdf:Description>
                    <dcterms:W3CDTF>2015-07-17T14:19:59Z</dcterms:W3CDTF>
                  </rdf:Description>
                </dcterms:created>
              </rdf:Description>
            </rdf:RDF>
          </COPASI>
        </annotation>
      </compartment>
      <compartment metaid="COPASI7" id="BoneMarrow" name="BoneMarrow" spatialDimensions="3" size="0.000214286" constant="true">
        <annotation>
          <rdf:RDF xmlns:rdf="http://www.w3.org/1999/02/22-rdf-syntax-ns#" xmlns:dc="http://purl.org/dc/elements/1.1/" xmlns:dcterms="http://purl.org/dc/terms/" xmlns:vCard="http://www.w3.org/2001/vcard-rdf/3.0#" xmlns:bqbiol="http://biomodels.net/biology-qualifiers/" xmlns:bqmodel="http://biomodels.net/model-qualifiers/">
            <rdf:Description rdf:about="#COPASI7">
              <bqbiol:is>
                <rdf:Bag>
                  <rdf:li rdf:resource="http://identifiers.org/fma/FMA:9608"/>
                </rdf:Bag>
              </bqbiol:is>
            </rdf:Description>
          </rdf:RDF>
          <COPASI xmlns="http://www.copasi.org/static/sbml">
            <rdf:RDF xmlns:CopasiMT="http://www.copasi.org/RDF/MiriamTerms#" xmlns:dcterms="http://purl.org/dc/terms/" xmlns:rdf="http://www.w3.org/1999/02/22-rdf-syntax-ns#">
              <rdf:Description rdf:about="#COPASI7">
                <dcterms:created>
                  <rdf:Description>
                    <dcterms:W3CDTF>2015-07-17T14:12:53Z</dcterms:W3CDTF>
                  </rdf:Description>
                </dcterms:created>
                <CopasiMT:is rdf:resource="urn:miriam:fma:FMA:9608"/>
              </rdf:Description>
            </rdf:RDF>
          </COPASI>
        </annotation>
      </compartment>
    </listOfCompartments>
    <listOfSpecies>
      <species metaid="COPASI8" id="FeDuo" name="FeDuo*" compartment="Duodenum" initialConcentration="0" boundaryCondition="false" constant="false">
        <annotation>
          <rdf:RDF xmlns:rdf="http://www.w3.org/1999/02/22-rdf-syntax-ns#" xmlns:dc="http://purl.org/dc/elements/1.1/" xmlns:dcterms="http://purl.org/dc/terms/" xmlns:vCard="http://www.w3.org/2001/vcard-rdf/3.0#" xmlns:bqbiol="http://biomodels.net/biology-qualifiers/" xmlns:bqmodel="http://biomodels.net/model-qualifiers/">
            <rdf:Description rdf:about="#COPASI8">
              <bqbiol:hasPart>
                <rdf:Bag>
                  <rdf:li rdf:resource="http://identifiers.org/chebi/CHEBI:24875"/>
                </rdf:Bag>
              </bqbiol:hasPart>
            </rdf:Description>
          </rdf:RDF>
          <COPASI xmlns="http://www.copasi.org/static/sbml">
            <rdf:RDF xmlns:CopasiMT="http://www.copasi.org/RDF/MiriamTerms#" xmlns:dcterms="http://purl.org/dc/terms/" xmlns:rdf="http://www.w3.org/1999/02/22-rdf-syntax-ns#">
              <rdf:Description rdf:about="#COPASI8">
                <dcterms:created>
                  <rdf:Description>
                    <dcterms:W3CDTF>2015-06-12T09:53:57Z</dcterms:W3CDTF>
                  </rdf:Description>
                </dcterms:created>
                <CopasiMT:hasPart rdf:resource="urn:miriam:chebi:CHEBI:24875"/>
              </rdf:Description>
            </rdf:RDF>
          </COPASI>
        </annotation>
      </species>
      <species metaid="COPASI9" id="FeDuo_0" name="FeDuo" compartment="Duodenum" initialConcentration="0.0100222" boundaryCondition="false" constant="false">
        <annotation>
          <rdf:RDF xmlns:rdf="http://www.w3.org/1999/02/22-rdf-syntax-ns#" xmlns:dc="http://purl.org/dc/elements/1.1/" xmlns:dcterms="http://purl.org/dc/terms/" xmlns:vCard="http://www.w3.org/2001/vcard-rdf/3.0#" xmlns:bqbiol="http://biomodels.net/biology-qualifiers/" xmlns:bqmodel="http://biomodels.net/model-qualifiers/">
            <rdf:Description rdf:about="#COPASI9">
              <bqbiol:hasPart>
                <rdf:Bag>
                  <rdf:li rdf:resource="http://identifiers.org/chebi/CHEBI:24875"/>
                </rdf:Bag>
              </bqbiol:hasPart>
            </rdf:Description>
          </rdf:RDF>
          <COPASI xmlns="http://www.copasi.org/static/sbml">
            <rdf:RDF xmlns:CopasiMT="http://www.copasi.org/RDF/MiriamTerms#" xmlns:dcterms="http://purl.org/dc/terms/" xmlns:rdf="http://www.w3.org/1999/02/22-rdf-syntax-ns#">
              <rdf:Description rdf:about="#COPASI9">
                <dcterms:created>
                  <rdf:Description>
                    <dcterms:W3CDTF>2015-07-15T15:57:39Z</dcterms:W3CDTF>
                  </rdf:Description>
                </dcterms:created>
                <CopasiMT:hasPart rdf:resource="urn:miriam:chebi:CHEBI:24875"/>
              </rdf:Description>
            </rdf:RDF>
          </COPASI>
        </annotation>
      </species>
      <species metaid="COPASI10" id="FeRBC" name="FeRBC*" compartment="RBC" initialConcentration="0" boundaryCondition="false" constant="false">
        <annotation>
          <rdf:RDF xmlns:rdf="http://www.w3.org/1999/02/22-rdf-syntax-ns#" xmlns:dc="http://purl.org/dc/elements/1.1/" xmlns:dcterms="http://purl.org/dc/terms/" xmlns:vCard="http://www.w3.org/2001/vcard-rdf/3.0#" xmlns:bqbiol="http://biomodels.net/biology-qualifiers/" xmlns:bqmodel="http://biomodels.net/model-qualifiers/">
            <rdf:Description rdf:about="#COPASI10">
              <bqbiol:hasPart>
                <rdf:Bag>
                  <rdf:li rdf:resource="http://identifiers.org/chebi/CHEBI:24875"/>
                </rdf:Bag>
              </bqbiol:hasPart>
            </rdf:Description>
          </rdf:RDF>
          <COPASI xmlns="http://www.copasi.org/static/sbml">
            <rdf:RDF xmlns:CopasiMT="http://www.copasi.org/RDF/MiriamTerms#" xmlns:dcterms="http://purl.org/dc/terms/" xmlns:rdf="http://www.w3.org/1999/02/22-rdf-syntax-ns#">
              <rdf:Description rdf:about="#COPASI10">
                <dcterms:created>
                  <rdf:Description>
                    <dcterms:W3CDTF>2015-06-12T10:00:39Z</dcterms:W3CDTF>
                  </rdf:Description>
                </dcterms:created>
                <CopasiMT:hasPart rdf:resource="urn:miriam:chebi:CHEBI:24875"/>
              </rdf:Description>
            </rdf:RDF>
          </COPASI>
        </annotation>
      </species>
      <species metaid="COPASI11" id="FeRBC_0" name="FeRBC" compartment="RBC" initialConcentration="0.023" boundaryCondition="false" constant="false">
        <annotation>
          <rdf:RDF xmlns:rdf="http://www.w3.org/1999/02/22-rdf-syntax-ns#" xmlns:dc="http://purl.org/dc/elements/1.1/" xmlns:dcterms="http://purl.org/dc/terms/" xmlns:vCard="http://www.w3.org/2001/vcard-rdf/3.0#" xmlns:bqbiol="http://biomodels.net/biology-qualifiers/" xmlns:bqmodel="http://biomodels.net/model-qualifiers/">
            <rdf:Description rdf:about="#COPASI11">
              <bqbiol:hasPart>
                <rdf:Bag>
                  <rdf:li rdf:resource="http://identifiers.org/chebi/CHEBI:24875"/>
                </rdf:Bag>
              </bqbiol:hasPart>
            </rdf:Description>
          </rdf:RDF>
          <COPASI xmlns="http://www.copasi.org/static/sbml">
            <rdf:RDF xmlns:CopasiMT="http://www.copasi.org/RDF/MiriamTerms#" xmlns:dcterms="http://purl.org/dc/terms/" xmlns:rdf="http://www.w3.org/1999/02/22-rdf-syntax-ns#">
              <rdf:Description rdf:about="#COPASI11">
                <dcterms:created>
                  <rdf:Description>
                    <dcterms:W3CDTF>2015-07-17T14:47:09Z</dcterms:W3CDTF>
                  </rdf:Description>
                </dcterms:created>
                <CopasiMT:hasPart rdf:resource="urn:miriam:chebi:CHEBI:24875"/>
              </rdf:Description>
            </rdf:RDF>
          </COPASI>
        </annotation>
      </species>
      <species metaid="COPASI12" id="FeSpleen" name="FeSpleen*" compartment="Spleen" initialConcentration="0" boundaryCondition="false" constant="false">
        <annotation>
          <rdf:RDF xmlns:rdf="http://www.w3.org/1999/02/22-rdf-syntax-ns#" xmlns:dc="http://purl.org/dc/elements/1.1/" xmlns:dcterms="http://purl.org/dc/terms/" xmlns:vCard="http://www.w3.org/2001/vcard-rdf/3.0#" xmlns:bqbiol="http://biomodels.net/biology-qualifiers/" xmlns:bqmodel="http://biomodels.net/model-qualifiers/">
            <rdf:Description rdf:about="#COPASI12">
              <bqbiol:hasPart>
                <rdf:Bag>
                  <rdf:li rdf:resource="http://identifiers.org/chebi/CHEBI:24875"/>
                </rdf:Bag>
              </bqbiol:hasPart>
            </rdf:Description>
          </rdf:RDF>
          <COPASI xmlns="http://www.copasi.org/static/sbml">
            <rdf:RDF xmlns:CopasiMT="http://www.copasi.org/RDF/MiriamTerms#" xmlns:dcterms="http://purl.org/dc/terms/" xmlns:rdf="http://www.w3.org/1999/02/22-rdf-syntax-ns#">
              <rdf:Description rdf:about="#COPASI12">
                <dcterms:created>
                  <rdf:Description>
                    <dcterms:W3CDTF>2015-06-12T10:00:35Z</dcterms:W3CDTF>
                  </rdf:Description>
                </dcterms:created>
                <CopasiMT:hasPart rdf:resource="urn:miriam:chebi:CHEBI:24875"/>
              </rdf:Description>
            </rdf:RDF>
          </COPASI>
        </annotation>
      </species>
      <species metaid="COPASI13" id="FeSpleen_0" name="FeSpleen" compartment="Spleen" initialConcentration="0.00226838" boundaryCondition="false" constant="false">
        <annotation>
          <rdf:RDF xmlns:rdf="http://www.w3.org/1999/02/22-rdf-syntax-ns#" xmlns:dc="http://purl.org/dc/elements/1.1/" xmlns:dcterms="http://purl.org/dc/terms/" xmlns:vCard="http://www.w3.org/2001/vcard-rdf/3.0#" xmlns:bqbiol="http://biomodels.net/biology-qualifiers/" xmlns:bqmodel="http://biomodels.net/model-qualifiers/">
            <rdf:Description rdf:about="#COPASI13">
              <bqbiol:hasPart>
                <rdf:Bag>
                  <rdf:li rdf:resource="http://identifiers.org/chebi/CHEBI:24875"/>
                </rdf:Bag>
              </bqbiol:hasPart>
            </rdf:Description>
          </rdf:RDF>
          <COPASI xmlns="http://www.copasi.org/static/sbml">
            <rdf:RDF xmlns:CopasiMT="http://www.copasi.org/RDF/MiriamTerms#" xmlns:dcterms="http://purl.org/dc/terms/" xmlns:rdf="http://www.w3.org/1999/02/22-rdf-syntax-ns#">
              <rdf:Description rdf:about="#COPASI13">
                <dcterms:created>
                  <rdf:Description>
                    <dcterms:W3CDTF>2015-08-17T21:33:31Z</dcterms:W3CDTF>
                  </rdf:Description>
                </dcterms:created>
                <CopasiMT:hasPart rdf:resource="urn:miriam:chebi:CHEBI:24875"/>
              </rdf:Description>
            </rdf:RDF>
          </COPASI>
        </annotation>
      </species>
      <species metaid="COPASI14" id="FeLiver" name="FeLiver*" compartment="Liver" initialConcentration="0" boundaryCondition="false" constant="false">
        <annotation>
          <rdf:RDF xmlns:rdf="http://www.w3.org/1999/02/22-rdf-syntax-ns#" xmlns:dc="http://purl.org/dc/elements/1.1/" xmlns:dcterms="http://purl.org/dc/terms/" xmlns:vCard="http://www.w3.org/2001/vcard-rdf/3.0#" xmlns:bqbiol="http://biomodels.net/biology-qualifiers/" xmlns:bqmodel="http://biomodels.net/model-qualifiers/">
            <rdf:Description rdf:about="#COPASI14">
              <bqbiol:hasPart>
                <rdf:Bag>
                  <rdf:li rdf:resource="http://identifiers.org/chebi/CHEBI:24875"/>
                </rdf:Bag>
              </bqbiol:hasPart>
            </rdf:Description>
          </rdf:RDF>
          <COPASI xmlns="http://www.copasi.org/static/sbml">
            <rdf:RDF xmlns:CopasiMT="http://www.copasi.org/RDF/MiriamTerms#" xmlns:dcterms="http://purl.org/dc/terms/" xmlns:rdf="http://www.w3.org/1999/02/22-rdf-syntax-ns#">
              <rdf:Description rdf:about="#COPASI14">
                <dcterms:created>
                  <rdf:Description>
                    <dcterms:W3CDTF>2015-06-12T09:59:16Z</dcterms:W3CDTF>
                  </rdf:Description>
                </dcterms:created>
                <CopasiMT:hasPart rdf:resource="urn:miriam:chebi:CHEBI:24875"/>
              </rdf:Description>
            </rdf:RDF>
          </COPASI>
        </annotation>
      </species>
      <species metaid="COPASI15" id="FeLiver_0" name="FeLiver" compartment="Liver" initialConcentration="0.0013" boundaryCondition="false" constant="false">
        <annotation>
          <rdf:RDF xmlns:rdf="http://www.w3.org/1999/02/22-rdf-syntax-ns#" xmlns:dc="http://purl.org/dc/elements/1.1/" xmlns:dcterms="http://purl.org/dc/terms/" xmlns:vCard="http://www.w3.org/2001/vcard-rdf/3.0#" xmlns:bqbiol="http://biomodels.net/biology-qualifiers/" xmlns:bqmodel="http://biomodels.net/model-qualifiers/">
            <rdf:Description rdf:about="#COPASI15">
              <bqbiol:hasPart>
                <rdf:Bag>
                  <rdf:li rdf:resource="http://identifiers.org/chebi/CHEBI:24875"/>
                </rdf:Bag>
              </bqbiol:hasPart>
            </rdf:Description>
          </rdf:RDF>
          <COPASI xmlns="http://www.copasi.org/static/sbml">
            <rdf:RDF xmlns:CopasiMT="http://www.copasi.org/RDF/MiriamTerms#" xmlns:dcterms="http://purl.org/dc/terms/" xmlns:rdf="http://www.w3.org/1999/02/22-rdf-syntax-ns#">
              <rdf:Description rdf:about="#COPASI15">
                <dcterms:created>
                  <rdf:Description>
                    <dcterms:W3CDTF>2015-07-17T14:47:17Z</dcterms:W3CDTF>
                  </rdf:Description>
                </dcterms:created>
                <CopasiMT:hasPart rdf:resource="urn:miriam:chebi:CHEBI:24875"/>
              </rdf:Description>
            </rdf:RDF>
          </COPASI>
        </annotation>
      </species>
      <species metaid="COPASI16" id="Fe2Tf" name="Fe2Tf*" compartment="Plasma" initialConcentration="0" boundaryCondition="false" constant="false">
        <annotation>
          <rdf:RDF xmlns:rdf="http://www.w3.org/1999/02/22-rdf-syntax-ns#" xmlns:dc="http://purl.org/dc/elements/1.1/" xmlns:dcterms="http://purl.org/dc/terms/" xmlns:vCard="http://www.w3.org/2001/vcard-rdf/3.0#" xmlns:bqbiol="http://biomodels.net/biology-qualifiers/" xmlns:bqmodel="http://biomodels.net/model-qualifiers/">
            <rdf:Description rdf:about="#COPASI16">
              <bqbiol:hasPart>
                <rdf:Bag>
                  <rdf:li rdf:resource="http://identifiers.org/uniprot/Q921I1"/>
                </rdf:Bag>
              </bqbiol:hasPart>
              <bqbiol:hasPart>
                <rdf:Bag>
                  <rdf:li rdf:resource="http://identifiers.org/chebi/CHEBI:29034"/>
                </rdf:Bag>
              </bqbiol:hasPart>
            </rdf:Description>
          </rdf:RDF>
          <COPASI xmlns="http://www.copasi.org/static/sbml">
            <rdf:RDF xmlns:CopasiMT="http://www.copasi.org/RDF/MiriamTerms#" xmlns:dcterms="http://purl.org/dc/terms/" xmlns:rdf="http://www.w3.org/1999/02/22-rdf-syntax-ns#">
              <rdf:Description rdf:about="#COPASI16">
                <dcterms:created>
                  <rdf:Description>
                    <dcterms:W3CDTF>2015-06-12T10:00:42Z</dcterms:W3CDTF>
                  </rdf:Description>
                </dcterms:created>
                <CopasiMT:hasPart rdf:resource="urn:miriam:chebi:CHEBI:29034"/>
                <CopasiMT:hasPart rdf:resource="urn:miriam:uniprot:Q921I1"/>
              </rdf:Description>
            </rdf:RDF>
          </COPASI>
        </annotation>
      </species>
      <species metaid="COPASI17" id="NTBI" name="NTBI*" compartment="Plasma" initialConcentration="0" boundaryCondition="false" constant="false">
        <annotation>
          <rdf:RDF xmlns:rdf="http://www.w3.org/1999/02/22-rdf-syntax-ns#" xmlns:dc="http://purl.org/dc/elements/1.1/" xmlns:dcterms="http://purl.org/dc/terms/" xmlns:vCard="http://www.w3.org/2001/vcard-rdf/3.0#" xmlns:bqbiol="http://biomodels.net/biology-qualifiers/" xmlns:bqmodel="http://biomodels.net/model-qualifiers/">
            <rdf:Description rdf:about="#COPASI17">
              <bqbiol:hasPart>
                <rdf:Bag>
                  <rdf:li rdf:resource="http://identifiers.org/chebi/CHEBI:24875"/>
                </rdf:Bag>
              </bqbiol:hasPart>
            </rdf:Description>
          </rdf:RDF>
          <COPASI xmlns="http://www.copasi.org/static/sbml">
            <rdf:RDF xmlns:CopasiMT="http://www.copasi.org/RDF/MiriamTerms#" xmlns:dcterms="http://purl.org/dc/terms/" xmlns:rdf="http://www.w3.org/1999/02/22-rdf-syntax-ns#">
              <rdf:Description rdf:about="#COPASI17">
                <dcterms:created>
                  <rdf:Description>
                    <dcterms:W3CDTF>2015-06-12T10:08:31Z</dcterms:W3CDTF>
                  </rdf:Description>
                </dcterms:created>
                <CopasiMT:hasPart rdf:resource="urn:miriam:chebi:CHEBI:24875"/>
              </rdf:Description>
            </rdf:RDF>
          </COPASI>
        </annotation>
      </species>
      <species metaid="COPASI18" id="Tf" name="Tf" compartment="Plasma" initialConcentration="1.16103e-05" boundaryCondition="false" constant="false">
        <annotation>
          <rdf:RDF xmlns:rdf="http://www.w3.org/1999/02/22-rdf-syntax-ns#" xmlns:dc="http://purl.org/dc/elements/1.1/" xmlns:dcterms="http://purl.org/dc/terms/" xmlns:vCard="http://www.w3.org/2001/vcard-rdf/3.0#" xmlns:bqbiol="http://biomodels.net/biology-qualifiers/" xmlns:bqmodel="http://biomodels.net/model-qualifiers/">
            <rdf:Description rdf:about="#COPASI18">
              <bqbiol:is>
                <rdf:Bag>
                  <rdf:li rdf:resource="http://identifiers.org/uniprot/Q921I1"/>
                </rdf:Bag>
              </bqbiol:is>
            </rdf:Description>
          </rdf:RDF>
          <COPASI xmlns="http://www.copasi.org/static/sbml">
            <rdf:RDF xmlns:CopasiMT="http://www.copasi.org/RDF/MiriamTerms#" xmlns:dcterms="http://purl.org/dc/terms/" xmlns:rdf="http://www.w3.org/1999/02/22-rdf-syntax-ns#">
              <rdf:Description rdf:about="#COPASI18">
                <dcterms:created>
                  <rdf:Description>
                    <dcterms:W3CDTF>2015-08-14T09:47:41Z</dcterms:W3CDTF>
                  </rdf:Description>
                </dcterms:created>
                <CopasiMT:is rdf:resource="urn:miriam:uniprot:Q921I1"/>
              </rdf:Description>
            </rdf:RDF>
          </COPASI>
        </annotation>
      </species>
      <species metaid="COPASI19" id="Fe1Tf" name="Fe1Tf*" compartment="Plasma" initialConcentration="0" boundaryCondition="false" constant="false">
        <annotation>
          <rdf:RDF xmlns:rdf="http://www.w3.org/1999/02/22-rdf-syntax-ns#" xmlns:dc="http://purl.org/dc/elements/1.1/" xmlns:dcterms="http://purl.org/dc/terms/" xmlns:vCard="http://www.w3.org/2001/vcard-rdf/3.0#" xmlns:bqbiol="http://biomodels.net/biology-qualifiers/" xmlns:bqmodel="http://biomodels.net/model-qualifiers/">
            <rdf:Description rdf:about="#COPASI19">
              <bqbiol:hasPart>
                <rdf:Bag>
                  <rdf:li rdf:resource="http://identifiers.org/uniprot/Q921I1"/>
                </rdf:Bag>
              </bqbiol:hasPart>
              <bqbiol:hasPart>
                <rdf:Bag>
                  <rdf:li rdf:resource="http://identifiers.org/chebi/CHEBI:29034"/>
                </rdf:Bag>
              </bqbiol:hasPart>
            </rdf:Description>
          </rdf:RDF>
          <COPASI xmlns="http://www.copasi.org/static/sbml">
            <rdf:RDF xmlns:CopasiMT="http://www.copasi.org/RDF/MiriamTerms#" xmlns:dcterms="http://purl.org/dc/terms/" xmlns:rdf="http://www.w3.org/1999/02/22-rdf-syntax-ns#">
              <rdf:Description rdf:about="#COPASI19">
                <dcterms:created>
                  <rdf:Description>
                    <dcterms:W3CDTF>2016-02-19T11:48:56Z</dcterms:W3CDTF>
                  </rdf:Description>
                </dcterms:created>
                <CopasiMT:hasPart rdf:resource="urn:miriam:chebi:CHEBI:29034"/>
                <CopasiMT:hasPart rdf:resource="urn:miriam:uniprot:Q921I1"/>
              </rdf:Description>
            </rdf:RDF>
          </COPASI>
        </annotation>
      </species>
      <species metaid="COPASI20" id="Hepcidin" name="Hepcidin" compartment="Plasma" initialConcentration="2.30092e-08" boundaryCondition="false" constant="false">
        <annotation>
          <rdf:RDF xmlns:rdf="http://www.w3.org/1999/02/22-rdf-syntax-ns#" xmlns:dc="http://purl.org/dc/elements/1.1/" xmlns:dcterms="http://purl.org/dc/terms/" xmlns:vCard="http://www.w3.org/2001/vcard-rdf/3.0#" xmlns:bqbiol="http://biomodels.net/biology-qualifiers/" xmlns:bqmodel="http://biomodels.net/model-qualifiers/">
            <rdf:Description rdf:about="#COPASI20">
              <bqbiol:is>
                <rdf:Bag>
                  <rdf:li rdf:resource="http://identifiers.org/uniprot/Q9EQ21"/>
                </rdf:Bag>
              </bqbiol:is>
              <bqbiol:hasProperty>
                <rdf:Bag>
                  <rdf:li rdf:resource="http://identifiers.org/go/GO:0097690"/>
                </rdf:Bag>
              </bqbiol:hasProperty>
            </rdf:Description>
          </rdf:RDF>
          <COPASI xmlns="http://www.copasi.org/static/sbml">
            <rdf:RDF xmlns:CopasiMT="http://www.copasi.org/RDF/MiriamTerms#" xmlns:bqbiol="http://biomodels.net/biology-qualifiers/" xmlns:dcterms="http://purl.org/dc/terms/" xmlns:rdf="http://www.w3.org/1999/02/22-rdf-syntax-ns#">
              <rdf:Description rdf:about="#COPASI20">
                <bqbiol:hasProperty rdf:resource="urn:miriam:go:GO:0097690"/>
                <dcterms:created>
                  <rdf:Description>
                    <dcterms:W3CDTF>2016-03-17T09:21:28Z</dcterms:W3CDTF>
                  </rdf:Description>
                </dcterms:created>
                <CopasiMT:is rdf:resource="urn:miriam:uniprot:Q9EQ21"/>
              </rdf:Description>
            </rdf:RDF>
          </COPASI>
        </annotation>
      </species>
      <species metaid="COPASI21" id="Fe2Tf_0" name="Fe2Tf" compartment="Plasma" initialConcentration="1.89625e-05" boundaryCondition="false" constant="false">
        <annotation>
          <rdf:RDF xmlns:rdf="http://www.w3.org/1999/02/22-rdf-syntax-ns#" xmlns:dc="http://purl.org/dc/elements/1.1/" xmlns:dcterms="http://purl.org/dc/terms/" xmlns:vCard="http://www.w3.org/2001/vcard-rdf/3.0#" xmlns:bqbiol="http://biomodels.net/biology-qualifiers/" xmlns:bqmodel="http://biomodels.net/model-qualifiers/">
            <rdf:Description rdf:about="#COPASI21">
              <bqbiol:hasPart>
                <rdf:Bag>
                  <rdf:li rdf:resource="http://identifiers.org/uniprot/Q921I1"/>
                </rdf:Bag>
              </bqbiol:hasPart>
              <bqbiol:hasPart>
                <rdf:Bag>
                  <rdf:li rdf:resource="http://identifiers.org/chebi/CHEBI:29034"/>
                </rdf:Bag>
              </bqbiol:hasPart>
            </rdf:Description>
          </rdf:RDF>
          <COPASI xmlns="http://www.copasi.org/static/sbml">
            <rdf:RDF xmlns:CopasiMT="http://www.copasi.org/RDF/MiriamTerms#" xmlns:dcterms="http://purl.org/dc/terms/" xmlns:rdf="http://www.w3.org/1999/02/22-rdf-syntax-ns#">
              <rdf:Description rdf:about="#COPASI21">
                <dcterms:created>
                  <rdf:Description>
                    <dcterms:W3CDTF>2016-03-28T09:57:47Z</dcterms:W3CDTF>
                  </rdf:Description>
                </dcterms:created>
                <CopasiMT:hasPart rdf:resource="urn:miriam:chebi:CHEBI:29034"/>
                <CopasiMT:hasPart rdf:resource="urn:miriam:uniprot:Q921I1"/>
              </rdf:Description>
            </rdf:RDF>
          </COPASI>
        </annotation>
      </species>
      <species metaid="COPASI22" id="Fe1Tf_0" name="Fe1Tf" compartment="Plasma" initialConcentration="8.12714e-06" boundaryCondition="false" constant="false">
        <annotation>
          <rdf:RDF xmlns:rdf="http://www.w3.org/1999/02/22-rdf-syntax-ns#" xmlns:dc="http://purl.org/dc/elements/1.1/" xmlns:dcterms="http://purl.org/dc/terms/" xmlns:vCard="http://www.w3.org/2001/vcard-rdf/3.0#" xmlns:bqbiol="http://biomodels.net/biology-qualifiers/" xmlns:bqmodel="http://biomodels.net/model-qualifiers/">
            <rdf:Description rdf:about="#COPASI22">
              <bqbiol:hasPart>
                <rdf:Bag>
                  <rdf:li rdf:resource="http://identifiers.org/chebi/CHEBI:29034"/>
                </rdf:Bag>
              </bqbiol:hasPart>
              <bqbiol:hasPart>
                <rdf:Bag>
                  <rdf:li rdf:resource="http://identifiers.org/uniprot/Q921I1"/>
                </rdf:Bag>
              </bqbiol:hasPart>
            </rdf:Description>
          </rdf:RDF>
          <COPASI xmlns="http://www.copasi.org/static/sbml">
            <rdf:RDF xmlns:CopasiMT="http://www.copasi.org/RDF/MiriamTerms#" xmlns:dcterms="http://purl.org/dc/terms/" xmlns:rdf="http://www.w3.org/1999/02/22-rdf-syntax-ns#">
              <rdf:Description rdf:about="#COPASI22">
                <dcterms:created>
                  <rdf:Description>
                    <dcterms:W3CDTF>2016-02-19T12:26:22Z</dcterms:W3CDTF>
                  </rdf:Description>
                </dcterms:created>
                <CopasiMT:hasPart rdf:resource="urn:miriam:chebi:CHEBI:29034"/>
                <CopasiMT:hasPart rdf:resource="urn:miriam:uniprot:Q921I1"/>
              </rdf:Description>
            </rdf:RDF>
          </COPASI>
        </annotation>
      </species>
      <species metaid="COPASI23" id="NTBI_0" name="NTBI" compartment="Plasma" initialConcentration="4e-08" boundaryCondition="false" constant="false">
        <annotation>
          <rdf:RDF xmlns:rdf="http://www.w3.org/1999/02/22-rdf-syntax-ns#" xmlns:dc="http://purl.org/dc/elements/1.1/" xmlns:dcterms="http://purl.org/dc/terms/" xmlns:vCard="http://www.w3.org/2001/vcard-rdf/3.0#" xmlns:bqbiol="http://biomodels.net/biology-qualifiers/" xmlns:bqmodel="http://biomodels.net/model-qualifiers/">
            <rdf:Description rdf:about="#COPASI23">
              <bqbiol:hasPart>
                <rdf:Bag>
                  <rdf:li rdf:resource="http://identifiers.org/chebi/CHEBI:24875"/>
                </rdf:Bag>
              </bqbiol:hasPart>
            </rdf:Description>
          </rdf:RDF>
          <COPASI xmlns="http://www.copasi.org/static/sbml">
            <rdf:RDF xmlns:CopasiMT="http://www.copasi.org/RDF/MiriamTerms#" xmlns:dcterms="http://purl.org/dc/terms/" xmlns:rdf="http://www.w3.org/1999/02/22-rdf-syntax-ns#">
              <rdf:Description rdf:about="#COPASI23">
                <dcterms:created>
                  <rdf:Description>
                    <dcterms:W3CDTF>2016-03-28T09:57:52Z</dcterms:W3CDTF>
                  </rdf:Description>
                </dcterms:created>
                <CopasiMT:hasPart rdf:resource="urn:miriam:chebi:CHEBI:24875"/>
              </rdf:Description>
            </rdf:RDF>
          </COPASI>
        </annotation>
      </species>
      <species metaid="COPASI24" id="Fe2Tf_" name="Fe2Tf**" compartment="Plasma" initialConcentration="0" boundaryCondition="false" constant="false">
        <annotation>
          <rdf:RDF xmlns:rdf="http://www.w3.org/1999/02/22-rdf-syntax-ns#" xmlns:dc="http://purl.org/dc/elements/1.1/" xmlns:dcterms="http://purl.org/dc/terms/" xmlns:vCard="http://www.w3.org/2001/vcard-rdf/3.0#" xmlns:bqbiol="http://biomodels.net/biology-qualifiers/" xmlns:bqmodel="http://biomodels.net/model-qualifiers/">
            <rdf:Description rdf:about="#COPASI24">
              <bqbiol:hasPart>
                <rdf:Bag>
                  <rdf:li rdf:resource="http://identifiers.org/uniprot/Q921I1"/>
                </rdf:Bag>
              </bqbiol:hasPart>
              <bqbiol:hasPart>
                <rdf:Bag>
                  <rdf:li rdf:resource="http://identifiers.org/chebi/CHEBI:29034"/>
                </rdf:Bag>
              </bqbiol:hasPart>
            </rdf:Description>
          </rdf:RDF>
          <COPASI xmlns="http://www.copasi.org/static/sbml">
            <rdf:RDF xmlns:CopasiMT="http://www.copasi.org/RDF/MiriamTerms#" xmlns:dcterms="http://purl.org/dc/terms/" xmlns:rdf="http://www.w3.org/1999/02/22-rdf-syntax-ns#">
              <rdf:Description rdf:about="#COPASI24">
                <dcterms:created>
                  <rdf:Description>
                    <dcterms:W3CDTF>2015-07-17T09:47:38Z</dcterms:W3CDTF>
                  </rdf:Description>
                </dcterms:created>
                <CopasiMT:hasPart rdf:resource="urn:miriam:chebi:CHEBI:29034"/>
                <CopasiMT:hasPart rdf:resource="urn:miriam:uniprot:Q921I1"/>
              </rdf:Description>
            </rdf:RDF>
          </COPASI>
        </annotation>
      </species>
      <species metaid="COPASI25" id="EPO" name="EPO" compartment="Plasma" initialConcentration="2.4267e-12" boundaryCondition="false" constant="false">
        <annotation>
          <rdf:RDF xmlns:rdf="http://www.w3.org/1999/02/22-rdf-syntax-ns#" xmlns:dc="http://purl.org/dc/elements/1.1/" xmlns:dcterms="http://purl.org/dc/terms/" xmlns:vCard="http://www.w3.org/2001/vcard-rdf/3.0#" xmlns:bqbiol="http://biomodels.net/biology-qualifiers/" xmlns:bqmodel="http://biomodels.net/model-qualifiers/">
            <rdf:Description rdf:about="#COPASI25">
              <bqbiol:is>
                <rdf:Bag>
                  <rdf:li rdf:resource="http://identifiers.org/uniprot/P07321"/>
                </rdf:Bag>
              </bqbiol:is>
            </rdf:Description>
          </rdf:RDF>
          <COPASI xmlns="http://www.copasi.org/static/sbml">
            <rdf:RDF xmlns:CopasiMT="http://www.copasi.org/RDF/MiriamTerms#" xmlns:dcterms="http://purl.org/dc/terms/" xmlns:rdf="http://www.w3.org/1999/02/22-rdf-syntax-ns#">
              <rdf:Description rdf:about="#COPASI25">
                <dcterms:created>
                  <rdf:Description>
                    <dcterms:W3CDTF>2017-05-18T13:54:55Z</dcterms:W3CDTF>
                  </rdf:Description>
                </dcterms:created>
                <CopasiMT:is rdf:resource="urn:miriam:uniprot:P07321"/>
              </rdf:Description>
            </rdf:RDF>
          </COPASI>
        </annotation>
      </species>
      <species metaid="COPASI26" id="FeRest" name="FeRest*" compartment="RestOfBody" initialConcentration="0" boundaryCondition="false" constant="false">
        <annotation>
          <rdf:RDF xmlns:rdf="http://www.w3.org/1999/02/22-rdf-syntax-ns#" xmlns:dc="http://purl.org/dc/elements/1.1/" xmlns:dcterms="http://purl.org/dc/terms/" xmlns:vCard="http://www.w3.org/2001/vcard-rdf/3.0#" xmlns:bqbiol="http://biomodels.net/biology-qualifiers/" xmlns:bqmodel="http://biomodels.net/model-qualifiers/">
            <rdf:Description rdf:about="#COPASI26">
              <bqbiol:hasPart>
                <rdf:Bag>
                  <rdf:li rdf:resource="http://identifiers.org/chebi/CHEBI:24875"/>
                </rdf:Bag>
              </bqbiol:hasPart>
            </rdf:Description>
          </rdf:RDF>
          <COPASI xmlns="http://www.copasi.org/static/sbml">
            <rdf:RDF xmlns:CopasiMT="http://www.copasi.org/RDF/MiriamTerms#" xmlns:dcterms="http://purl.org/dc/terms/" xmlns:rdf="http://www.w3.org/1999/02/22-rdf-syntax-ns#">
              <rdf:Description rdf:about="#COPASI26">
                <dcterms:created>
                  <rdf:Description>
                    <dcterms:W3CDTF>2016-02-19T11:48:42Z</dcterms:W3CDTF>
                  </rdf:Description>
                </dcterms:created>
                <CopasiMT:hasPart rdf:resource="urn:miriam:chebi:CHEBI:24875"/>
              </rdf:Description>
            </rdf:RDF>
          </COPASI>
        </annotation>
      </species>
      <species metaid="COPASI27" id="FeOutside" name="FeOutside*" compartment="RestOfBody" initialConcentration="0" boundaryCondition="false" constant="false">
        <annotation>
          <rdf:RDF xmlns:rdf="http://www.w3.org/1999/02/22-rdf-syntax-ns#" xmlns:dc="http://purl.org/dc/elements/1.1/" xmlns:dcterms="http://purl.org/dc/terms/" xmlns:vCard="http://www.w3.org/2001/vcard-rdf/3.0#" xmlns:bqbiol="http://biomodels.net/biology-qualifiers/" xmlns:bqmodel="http://biomodels.net/model-qualifiers/">
            <rdf:Description rdf:about="#COPASI27">
              <bqbiol:hasPart>
                <rdf:Bag>
                  <rdf:li rdf:resource="http://identifiers.org/chebi/CHEBI:24875"/>
                </rdf:Bag>
              </bqbiol:hasPart>
            </rdf:Description>
          </rdf:RDF>
          <COPASI xmlns="http://www.copasi.org/static/sbml">
            <rdf:RDF xmlns:CopasiMT="http://www.copasi.org/RDF/MiriamTerms#" xmlns:dcterms="http://purl.org/dc/terms/" xmlns:rdf="http://www.w3.org/1999/02/22-rdf-syntax-ns#">
              <rdf:Description rdf:about="#COPASI27">
                <dcterms:created>
                  <rdf:Description>
                    <dcterms:W3CDTF>2016-02-19T11:45:44Z</dcterms:W3CDTF>
                  </rdf:Description>
                </dcterms:created>
                <CopasiMT:hasPart rdf:resource="urn:miriam:chebi:CHEBI:24875"/>
              </rdf:Description>
            </rdf:RDF>
          </COPASI>
        </annotation>
      </species>
      <species metaid="COPASI28" id="FeRest_0" name="FeRest" compartment="RestOfBody" initialConcentration="0.00040176" boundaryCondition="false" constant="false">
        <annotation>
          <rdf:RDF xmlns:rdf="http://www.w3.org/1999/02/22-rdf-syntax-ns#" xmlns:dc="http://purl.org/dc/elements/1.1/" xmlns:dcterms="http://purl.org/dc/terms/" xmlns:vCard="http://www.w3.org/2001/vcard-rdf/3.0#" xmlns:bqbiol="http://biomodels.net/biology-qualifiers/" xmlns:bqmodel="http://biomodels.net/model-qualifiers/">
            <rdf:Description rdf:about="#COPASI28">
              <bqbiol:hasPart>
                <rdf:Bag>
                  <rdf:li rdf:resource="http://identifiers.org/chebi/CHEBI:24875"/>
                </rdf:Bag>
              </bqbiol:hasPart>
            </rdf:Description>
          </rdf:RDF>
          <COPASI xmlns="http://www.copasi.org/static/sbml">
            <rdf:RDF xmlns:CopasiMT="http://www.copasi.org/RDF/MiriamTerms#" xmlns:dcterms="http://purl.org/dc/terms/" xmlns:rdf="http://www.w3.org/1999/02/22-rdf-syntax-ns#">
              <rdf:Description rdf:about="#COPASI28">
                <dcterms:created>
                  <rdf:Description>
                    <dcterms:W3CDTF>2015-08-17T21:34:34Z</dcterms:W3CDTF>
                  </rdf:Description>
                </dcterms:created>
                <CopasiMT:hasPart rdf:resource="urn:miriam:chebi:CHEBI:24875"/>
              </rdf:Description>
            </rdf:RDF>
          </COPASI>
        </annotation>
      </species>
      <species metaid="COPASI29" id="FeOutside_0" name="FeOutside" compartment="RestOfBody" initialConcentration="0" boundaryCondition="true" constant="true">
        <annotation>
          <rdf:RDF xmlns:rdf="http://www.w3.org/1999/02/22-rdf-syntax-ns#" xmlns:dc="http://purl.org/dc/elements/1.1/" xmlns:dcterms="http://purl.org/dc/terms/" xmlns:vCard="http://www.w3.org/2001/vcard-rdf/3.0#" xmlns:bqbiol="http://biomodels.net/biology-qualifiers/" xmlns:bqmodel="http://biomodels.net/model-qualifiers/">
            <rdf:Description rdf:about="#COPASI29">
              <bqbiol:hasPart>
                <rdf:Bag>
                  <rdf:li rdf:resource="http://identifiers.org/chebi/CHEBI:24875"/>
                </rdf:Bag>
              </bqbiol:hasPart>
            </rdf:Description>
          </rdf:RDF>
          <COPASI xmlns="http://www.copasi.org/static/sbml">
            <rdf:RDF xmlns:CopasiMT="http://www.copasi.org/RDF/MiriamTerms#" xmlns:dcterms="http://purl.org/dc/terms/" xmlns:rdf="http://www.w3.org/1999/02/22-rdf-syntax-ns#">
              <rdf:Description rdf:about="#COPASI29">
                <dcterms:created>
                  <rdf:Description>
                    <dcterms:W3CDTF>2016-02-19T12:26:11Z</dcterms:W3CDTF>
                  </rdf:Description>
                </dcterms:created>
                <CopasiMT:hasPart rdf:resource="urn:miriam:chebi:CHEBI:24875"/>
              </rdf:Description>
            </rdf:RDF>
          </COPASI>
        </annotation>
      </species>
      <species metaid="COPASI30" id="FeBM" name="FeBM" compartment="BoneMarrow" initialConcentration="0.00208051" boundaryCondition="false" constant="false">
        <annotation>
          <rdf:RDF xmlns:rdf="http://www.w3.org/1999/02/22-rdf-syntax-ns#" xmlns:dc="http://purl.org/dc/elements/1.1/" xmlns:dcterms="http://purl.org/dc/terms/" xmlns:vCard="http://www.w3.org/2001/vcard-rdf/3.0#" xmlns:bqbiol="http://biomodels.net/biology-qualifiers/" xmlns:bqmodel="http://biomodels.net/model-qualifiers/">
            <rdf:Description rdf:about="#COPASI30">
              <bqbiol:hasPart>
                <rdf:Bag>
                  <rdf:li rdf:resource="http://identifiers.org/chebi/CHEBI:24875"/>
                </rdf:Bag>
              </bqbiol:hasPart>
            </rdf:Description>
          </rdf:RDF>
          <COPASI xmlns="http://www.copasi.org/static/sbml">
            <rdf:RDF xmlns:CopasiMT="http://www.copasi.org/RDF/MiriamTerms#" xmlns:dcterms="http://purl.org/dc/terms/" xmlns:rdf="http://www.w3.org/1999/02/22-rdf-syntax-ns#">
              <rdf:Description rdf:about="#COPASI30">
                <dcterms:created>
                  <rdf:Description>
                    <dcterms:W3CDTF>2015-07-17T14:13:01Z</dcterms:W3CDTF>
                  </rdf:Description>
                </dcterms:created>
                <CopasiMT:hasPart rdf:resource="urn:miriam:chebi:CHEBI:24875"/>
              </rdf:Description>
            </rdf:RDF>
          </COPASI>
        </annotation>
      </species>
      <species metaid="COPASI31" id="FeBM_0" name="FeBM*" compartment="BoneMarrow" initialConcentration="0" boundaryCondition="false" constant="false">
        <annotation>
          <rdf:RDF xmlns:rdf="http://www.w3.org/1999/02/22-rdf-syntax-ns#" xmlns:dc="http://purl.org/dc/elements/1.1/" xmlns:dcterms="http://purl.org/dc/terms/" xmlns:vCard="http://www.w3.org/2001/vcard-rdf/3.0#" xmlns:bqbiol="http://biomodels.net/biology-qualifiers/" xmlns:bqmodel="http://biomodels.net/model-qualifiers/">
            <rdf:Description rdf:about="#COPASI31">
              <bqbiol:hasPart>
                <rdf:Bag>
                  <rdf:li rdf:resource="http://identifiers.org/chebi/CHEBI:24875"/>
                </rdf:Bag>
              </bqbiol:hasPart>
            </rdf:Description>
          </rdf:RDF>
          <COPASI xmlns="http://www.copasi.org/static/sbml">
            <rdf:RDF xmlns:CopasiMT="http://www.copasi.org/RDF/MiriamTerms#" xmlns:dcterms="http://purl.org/dc/terms/" xmlns:rdf="http://www.w3.org/1999/02/22-rdf-syntax-ns#">
              <rdf:Description rdf:about="#COPASI31">
                <dcterms:created>
                  <rdf:Description>
                    <dcterms:W3CDTF>2015-07-17T14:16:07Z</dcterms:W3CDTF>
                  </rdf:Description>
                </dcterms:created>
                <CopasiMT:hasPart rdf:resource="urn:miriam:chebi:CHEBI:24875"/>
              </rdf:Description>
            </rdf:RDF>
          </COPASI>
        </annotation>
      </species>
    </listOfSpecies>
    <listOfParameters>
      <parameter metaid="COPASI32" id="Total_Fe___in_body" name="Total_Fe* (in body)" value="0" constant="false">
        <annotation>
          <COPASI xmlns="http://www.copasi.org/static/sbml">
            <rdf:RDF xmlns:dcterms="http://purl.org/dc/terms/" xmlns:rdf="http://www.w3.org/1999/02/22-rdf-syntax-ns#">
              <rdf:Description rdf:about="#COPASI32">
                <dcterms:created>
                  <rdf:Description>
                    <dcterms:W3CDTF>2015-07-17T14:50:23Z</dcterms:W3CDTF>
                  </rdf:Description>
                </dcterms:created>
              </rdf:Description>
            </rdf:RDF>
          </COPASI>
        </annotation>
      </parameter>
      <parameter metaid="COPASI33" id="FePlasma" name="FePlasma*" value="0" constant="false">
        <annotation>
          <COPASI xmlns="http://www.copasi.org/static/sbml">
            <rdf:RDF xmlns:dcterms="http://purl.org/dc/terms/" xmlns:rdf="http://www.w3.org/1999/02/22-rdf-syntax-ns#">
              <rdf:Description rdf:about="#COPASI33">
                <dcterms:created>
                  <rdf:Description>
                    <dcterms:W3CDTF>2015-07-16T12:38:06Z</dcterms:W3CDTF>
                  </rdf:Description>
                </dcterms:created>
              </rdf:Description>
            </rdf:RDF>
          </COPASI>
        </annotation>
      </parameter>
      <parameter metaid="COPASI34" id="PDuo" name="PDuo" value="0" constant="false">
        <annotation>
          <COPASI xmlns="http://www.copasi.org/static/sbml">
            <rdf:RDF xmlns:dcterms="http://purl.org/dc/terms/" xmlns:rdf="http://www.w3.org/1999/02/22-rdf-syntax-ns#">
              <rdf:Description rdf:about="#COPASI34">
                <dcterms:created>
                  <rdf:Description>
                    <dcterms:W3CDTF>2015-07-17T14:44:32Z</dcterms:W3CDTF>
                  </rdf:Description>
                </dcterms:created>
              </rdf:Description>
            </rdf:RDF>
          </COPASI>
        </annotation>
      </parameter>
      <parameter metaid="COPASI35" id="PLiver" name="PLiver" value="0" constant="false">
        <annotation>
          <COPASI xmlns="http://www.copasi.org/static/sbml">
            <rdf:RDF xmlns:dcterms="http://purl.org/dc/terms/" xmlns:rdf="http://www.w3.org/1999/02/22-rdf-syntax-ns#">
              <rdf:Description rdf:about="#COPASI35">
                <dcterms:created>
                  <rdf:Description>
                    <dcterms:W3CDTF>2016-03-28T09:58:19Z</dcterms:W3CDTF>
                  </rdf:Description>
                </dcterms:created>
              </rdf:Description>
            </rdf:RDF>
          </COPASI>
        </annotation>
      </parameter>
      <parameter metaid="COPASI36" id="PSpleen" name="PSpleen" value="0" constant="false">
        <annotation>
          <COPASI xmlns="http://www.copasi.org/static/sbml">
            <rdf:RDF xmlns:dcterms="http://purl.org/dc/terms/" xmlns:rdf="http://www.w3.org/1999/02/22-rdf-syntax-ns#">
              <rdf:Description rdf:about="#COPASI36">
                <dcterms:created>
                  <rdf:Description>
                    <dcterms:W3CDTF>2016-03-28T09:58:21Z</dcterms:W3CDTF>
                  </rdf:Description>
                </dcterms:created>
              </rdf:Description>
            </rdf:RDF>
          </COPASI>
        </annotation>
      </parameter>
      <parameter metaid="COPASI37" id="PRBC" name="PRBC" value="0" constant="false">
        <annotation>
          <COPASI xmlns="http://www.copasi.org/static/sbml">
            <rdf:RDF xmlns:dcterms="http://purl.org/dc/terms/" xmlns:rdf="http://www.w3.org/1999/02/22-rdf-syntax-ns#">
              <rdf:Description rdf:about="#COPASI37">
                <dcterms:created>
                  <rdf:Description>
                    <dcterms:W3CDTF>2016-03-28T09:58:23Z</dcterms:W3CDTF>
                  </rdf:Description>
                </dcterms:created>
              </rdf:Description>
            </rdf:RDF>
          </COPASI>
        </annotation>
      </parameter>
      <parameter metaid="COPASI38" id="PRest" name="PRest" value="0" constant="false">
        <annotation>
          <COPASI xmlns="http://www.copasi.org/static/sbml">
            <rdf:RDF xmlns:dcterms="http://purl.org/dc/terms/" xmlns:rdf="http://www.w3.org/1999/02/22-rdf-syntax-ns#">
              <rdf:Description rdf:about="#COPASI38">
                <dcterms:created>
                  <rdf:Description>
                    <dcterms:W3CDTF>2016-03-28T09:58:23Z</dcterms:W3CDTF>
                  </rdf:Description>
                </dcterms:created>
              </rdf:Description>
            </rdf:RDF>
          </COPASI>
        </annotation>
      </parameter>
      <parameter metaid="COPASI39" id="PPlasma" name="PPlasma" value="0" constant="false">
        <annotation>
          <COPASI xmlns="http://www.copasi.org/static/sbml">
            <rdf:RDF xmlns:dcterms="http://purl.org/dc/terms/" xmlns:rdf="http://www.w3.org/1999/02/22-rdf-syntax-ns#">
              <rdf:Description rdf:about="#COPASI39">
                <dcterms:created>
                  <rdf:Description>
                    <dcterms:W3CDTF>2015-07-16T11:47:10Z</dcterms:W3CDTF>
                  </rdf:Description>
                </dcterms:created>
              </rdf:Description>
            </rdf:RDF>
          </COPASI>
        </annotation>
      </parameter>
      <parameter metaid="COPASI40" id="POutside" name="POutside" value="0" constant="false">
        <annotation>
          <COPASI xmlns="http://www.copasi.org/static/sbml">
            <rdf:RDF xmlns:dcterms="http://purl.org/dc/terms/" xmlns:rdf="http://www.w3.org/1999/02/22-rdf-syntax-ns#">
              <rdf:Description rdf:about="#COPASI40">
                <dcterms:created>
                  <rdf:Description>
                    <dcterms:W3CDTF>2016-03-28T09:58:21Z</dcterms:W3CDTF>
                  </rdf:Description>
                </dcterms:created>
              </rdf:Description>
            </rdf:RDF>
          </COPASI>
        </annotation>
      </parameter>
      <parameter metaid="COPASI41" id="Injected" name="Injected" value="3.073e+15" constant="true">
        <annotation>
          <COPASI xmlns="http://www.copasi.org/static/sbml">
            <rdf:RDF xmlns:dcterms="http://purl.org/dc/terms/" xmlns:rdf="http://www.w3.org/1999/02/22-rdf-syntax-ns#">
              <rdf:Description rdf:about="#COPASI41">
                <dcterms:created>
                  <rdf:Description>
                    <dcterms:W3CDTF>2016-02-19T11:20:36Z</dcterms:W3CDTF>
                  </rdf:Description>
                </dcterms:created>
              </rdf:Description>
            </rdf:RDF>
          </COPASI>
        </annotation>
      </parameter>
      <parameter metaid="COPASI42" id="kNTBI_Fe1Tf" name="kNTBI_Fe1Tf" value="1004004483.15094" constant="true">
        <annotation>
          <COPASI xmlns="http://www.copasi.org/static/sbml">
            <rdf:RDF xmlns:dcterms="http://purl.org/dc/terms/" xmlns:rdf="http://www.w3.org/1999/02/22-rdf-syntax-ns#">
              <rdf:Description rdf:about="#COPASI42">
                <dcterms:created>
                  <rdf:Description>
                    <dcterms:W3CDTF>2016-03-28T09:58:15Z</dcterms:W3CDTF>
                  </rdf:Description>
                </dcterms:created>
              </rdf:Description>
            </rdf:RDF>
          </COPASI>
        </annotation>
      </parameter>
      <parameter metaid="COPASI43" id="kInDuo" name="kInDuo" value="0.0405971" constant="true">
        <annotation>
          <COPASI xmlns="http://www.copasi.org/static/sbml">
            <rdf:RDF xmlns:dcterms="http://purl.org/dc/terms/" xmlns:rdf="http://www.w3.org/1999/02/22-rdf-syntax-ns#">
              <rdf:Description rdf:about="#COPASI43">
                <dcterms:created>
                  <rdf:Description>
                    <dcterms:W3CDTF>2015-07-17T14:17:58Z</dcterms:W3CDTF>
                  </rdf:Description>
                </dcterms:created>
              </rdf:Description>
            </rdf:RDF>
          </COPASI>
        </annotation>
      </parameter>
      <parameter metaid="COPASI44" id="kInLiver" name="kInLiver" value="2.11666" constant="true">
        <annotation>
          <COPASI xmlns="http://www.copasi.org/static/sbml">
            <rdf:RDF xmlns:dcterms="http://purl.org/dc/terms/" xmlns:rdf="http://www.w3.org/1999/02/22-rdf-syntax-ns#">
              <rdf:Description rdf:about="#COPASI44">
                <dcterms:created>
                  <rdf:Description>
                    <dcterms:W3CDTF>2016-03-28T09:58:13Z</dcterms:W3CDTF>
                  </rdf:Description>
                </dcterms:created>
              </rdf:Description>
            </rdf:RDF>
          </COPASI>
        </annotation>
      </parameter>
      <parameter metaid="COPASI45" id="kInRBC" name="kInRBC" value="503844458326.639" constant="true">
        <annotation>
          <COPASI xmlns="http://www.copasi.org/static/sbml">
            <rdf:RDF xmlns:dcterms="http://purl.org/dc/terms/" xmlns:rdf="http://www.w3.org/1999/02/22-rdf-syntax-ns#">
              <rdf:Description rdf:about="#COPASI45">
                <dcterms:created>
                  <rdf:Description>
                    <dcterms:W3CDTF>2015-08-14T10:16:10Z</dcterms:W3CDTF>
                  </rdf:Description>
                </dcterms:created>
              </rdf:Description>
            </rdf:RDF>
          </COPASI>
        </annotation>
      </parameter>
      <parameter metaid="COPASI46" id="kInRest" name="kInRest" value="4.78120946104921" constant="true">
        <annotation>
          <COPASI xmlns="http://www.copasi.org/static/sbml">
            <rdf:RDF xmlns:dcterms="http://purl.org/dc/terms/" xmlns:rdf="http://www.w3.org/1999/02/22-rdf-syntax-ns#">
              <rdf:Description rdf:about="#COPASI46">
                <dcterms:created>
                  <rdf:Description>
                    <dcterms:W3CDTF>2015-08-18T09:55:49Z</dcterms:W3CDTF>
                  </rdf:Description>
                </dcterms:created>
              </rdf:Description>
            </rdf:RDF>
          </COPASI>
        </annotation>
      </parameter>
      <parameter metaid="COPASI47" id="FePlasma_conc_" name="FePlasma(conc)*" value="0" constant="false">
        <annotation>
          <COPASI xmlns="http://www.copasi.org/static/sbml">
            <rdf:RDF xmlns:dcterms="http://purl.org/dc/terms/" xmlns:rdf="http://www.w3.org/1999/02/22-rdf-syntax-ns#">
              <rdf:Description rdf:about="#COPASI47">
                <dcterms:created>
                  <rdf:Description>
                    <dcterms:W3CDTF>2016-03-17T09:44:45Z</dcterms:W3CDTF>
                  </rdf:Description>
                </dcterms:created>
              </rdf:Description>
            </rdf:RDF>
          </COPASI>
        </annotation>
      </parameter>
      <parameter metaid="COPASI48" id="KmFeFPN" name="KmFeFPN" value="0.112511" constant="true">
        <annotation>
          <COPASI xmlns="http://www.copasi.org/static/sbml">
            <rdf:RDF xmlns:dcterms="http://purl.org/dc/terms/" xmlns:rdf="http://www.w3.org/1999/02/22-rdf-syntax-ns#">
              <rdf:Description rdf:about="#COPASI48">
                <dcterms:created>
                  <rdf:Description>
                    <dcterms:W3CDTF>2016-03-28T09:58:15Z</dcterms:W3CDTF>
                  </rdf:Description>
                </dcterms:created>
              </rdf:Description>
            </rdf:RDF>
          </COPASI>
        </annotation>
      </parameter>
      <parameter metaid="COPASI49" id="KiHepcidinFPN" name="KiHepcidinFPN" value="6.3e-09" constant="true">
        <annotation>
          <COPASI xmlns="http://www.copasi.org/static/sbml">
            <rdf:RDF xmlns:dcterms="http://purl.org/dc/terms/" xmlns:rdf="http://www.w3.org/1999/02/22-rdf-syntax-ns#">
              <rdf:Description rdf:about="#COPASI49">
                <dcterms:created>
                  <rdf:Description>
                    <dcterms:W3CDTF>2017-09-18T09:47:42Z</dcterms:W3CDTF>
                  </rdf:Description>
                </dcterms:created>
              </rdf:Description>
            </rdf:RDF>
          </COPASI>
        </annotation>
      </parameter>
      <parameter metaid="COPASI50" id="TfSaturation" name="TfSaturation" value="59.4989811353713" constant="false">
        <annotation>
          <COPASI xmlns="http://www.copasi.org/static/sbml">
            <rdf:RDF xmlns:dcterms="http://purl.org/dc/terms/" xmlns:rdf="http://www.w3.org/1999/02/22-rdf-syntax-ns#">
              <rdf:Description rdf:about="#COPASI50">
                <dcterms:created>
                  <rdf:Description>
                    <dcterms:W3CDTF>2015-07-16T11:47:10Z</dcterms:W3CDTF>
                  </rdf:Description>
                </dcterms:created>
              </rdf:Description>
            </rdf:RDF>
          </COPASI>
        </annotation>
      </parameter>
      <parameter metaid="COPASI51" id="kFe1Tf_Fe2Tf" name="kFe1Tf_Fe2Tf" value="1004000000" constant="true">
        <annotation>
          <COPASI xmlns="http://www.copasi.org/static/sbml">
            <rdf:RDF xmlns:dcterms="http://purl.org/dc/terms/" xmlns:rdf="http://www.w3.org/1999/02/22-rdf-syntax-ns#">
              <rdf:Description rdf:about="#COPASI51">
                <dcterms:created>
                  <rdf:Description>
                    <dcterms:W3CDTF>2016-03-28T09:58:10Z</dcterms:W3CDTF>
                  </rdf:Description>
                </dcterms:created>
              </rdf:Description>
            </rdf:RDF>
          </COPASI>
        </annotation>
      </parameter>
      <parameter metaid="COPASI52" id="vDuoNTBI" name="vDuoNTBI" value="0.200906995411277" constant="true">
        <annotation>
          <COPASI xmlns="http://www.copasi.org/static/sbml">
            <rdf:RDF xmlns:dcterms="http://purl.org/dc/terms/" xmlns:rdf="http://www.w3.org/1999/02/22-rdf-syntax-ns#">
              <rdf:Description rdf:about="#COPASI52">
                <dcterms:created>
                  <rdf:Description>
                    <dcterms:W3CDTF>2016-03-28T09:58:37Z</dcterms:W3CDTF>
                  </rdf:Description>
                </dcterms:created>
              </rdf:Description>
            </rdf:RDF>
          </COPASI>
        </annotation>
      </parameter>
      <parameter metaid="COPASI53" id="vLiverNTBI" name="vLiverNTBI" value="0.0444794868922078" constant="true">
        <annotation>
          <COPASI xmlns="http://www.copasi.org/static/sbml">
            <rdf:RDF xmlns:dcterms="http://purl.org/dc/terms/" xmlns:rdf="http://www.w3.org/1999/02/22-rdf-syntax-ns#">
              <rdf:Description rdf:about="#COPASI53">
                <dcterms:created>
                  <rdf:Description>
                    <dcterms:W3CDTF>2016-03-28T09:58:38Z</dcterms:W3CDTF>
                  </rdf:Description>
                </dcterms:created>
              </rdf:Description>
            </rdf:RDF>
          </COPASI>
        </annotation>
      </parameter>
      <parameter metaid="COPASI54" id="vSpleenNTBI" name="vSpleenNTBI" value="2.06738027603518" constant="true">
        <annotation>
          <COPASI xmlns="http://www.copasi.org/static/sbml">
            <rdf:RDF xmlns:dcterms="http://purl.org/dc/terms/" xmlns:rdf="http://www.w3.org/1999/02/22-rdf-syntax-ns#">
              <rdf:Description rdf:about="#COPASI54">
                <dcterms:created>
                  <rdf:Description>
                    <dcterms:W3CDTF>2016-03-28T09:58:39Z</dcterms:W3CDTF>
                  </rdf:Description>
                </dcterms:created>
              </rdf:Description>
            </rdf:RDF>
          </COPASI>
        </annotation>
      </parameter>
      <parameter metaid="COPASI55" id="vRestNTBI" name="vRestNTBI" value="0.0101453" constant="true">
        <annotation>
          <COPASI xmlns="http://www.copasi.org/static/sbml">
            <rdf:RDF xmlns:dcterms="http://purl.org/dc/terms/" xmlns:rdf="http://www.w3.org/1999/02/22-rdf-syntax-ns#">
              <rdf:Description rdf:about="#COPASI55">
                <dcterms:created>
                  <rdf:Description>
                    <dcterms:W3CDTF>2015-07-17T14:11:46Z</dcterms:W3CDTF>
                  </rdf:Description>
                </dcterms:created>
              </rdf:Description>
            </rdf:RDF>
          </COPASI>
        </annotation>
      </parameter>
      <parameter metaid="COPASI56" id="kDuoLoss" name="kDuoLoss" value="6.80738e-05" constant="true">
        <annotation>
          <COPASI xmlns="http://www.copasi.org/static/sbml">
            <rdf:RDF xmlns:dcterms="http://purl.org/dc/terms/" xmlns:rdf="http://www.w3.org/1999/02/22-rdf-syntax-ns#">
              <rdf:Description rdf:about="#COPASI56">
                <dcterms:created>
                  <rdf:Description>
                    <dcterms:W3CDTF>2015-07-17T14:17:56Z</dcterms:W3CDTF>
                  </rdf:Description>
                </dcterms:created>
              </rdf:Description>
            </rdf:RDF>
          </COPASI>
        </annotation>
      </parameter>
      <parameter metaid="COPASI57" id="kRBCSpleen" name="kRBCSpleen" value="0.03" constant="true">
        <annotation>
          <COPASI xmlns="http://www.copasi.org/static/sbml">
            <rdf:RDF xmlns:dcterms="http://purl.org/dc/terms/" xmlns:rdf="http://www.w3.org/1999/02/22-rdf-syntax-ns#">
              <rdf:Description rdf:about="#COPASI57">
                <dcterms:created>
                  <rdf:Description>
                    <dcterms:W3CDTF>2015-07-16T12:27:24Z</dcterms:W3CDTF>
                  </rdf:Description>
                </dcterms:created>
              </rdf:Description>
            </rdf:RDF>
          </COPASI>
        </annotation>
      </parameter>
      <parameter metaid="COPASI58" id="Total_Fe" name="Total_Fe" value="1.72455700596785e+19" constant="false">
        <annotation>
          <COPASI xmlns="http://www.copasi.org/static/sbml">
            <rdf:RDF xmlns:dcterms="http://purl.org/dc/terms/" xmlns:rdf="http://www.w3.org/1999/02/22-rdf-syntax-ns#">
              <rdf:Description rdf:about="#COPASI58">
                <dcterms:created>
                  <rdf:Description>
                    <dcterms:W3CDTF>2015-07-17T14:50:05Z</dcterms:W3CDTF>
                  </rdf:Description>
                </dcterms:created>
              </rdf:Description>
            </rdf:RDF>
          </COPASI>
        </annotation>
      </parameter>
      <parameter metaid="COPASI59" id="Total_Fe_concentration" name="Total_Fe_concentration" value="0.00124225191230931" constant="false">
        <annotation>
          <COPASI xmlns="http://www.copasi.org/static/sbml">
            <rdf:RDF xmlns:dcterms="http://purl.org/dc/terms/" xmlns:rdf="http://www.w3.org/1999/02/22-rdf-syntax-ns#">
              <rdf:Description rdf:about="#COPASI59">
                <dcterms:created>
                  <rdf:Description>
                    <dcterms:W3CDTF>2015-07-17T14:50:42Z</dcterms:W3CDTF>
                  </rdf:Description>
                </dcterms:created>
              </rdf:Description>
            </rdf:RDF>
          </COPASI>
        </annotation>
      </parameter>
      <parameter metaid="COPASI60" id="FePlasma_0" name="FePlasma" value="3.6084542322989e+16" constant="false">
        <annotation>
          <COPASI xmlns="http://www.copasi.org/static/sbml">
            <rdf:RDF xmlns:dcterms="http://purl.org/dc/terms/" xmlns:rdf="http://www.w3.org/1999/02/22-rdf-syntax-ns#">
              <rdf:Description rdf:about="#COPASI60">
                <dcterms:created>
                  <rdf:Description>
                    <dcterms:W3CDTF>2015-07-16T12:39:19Z</dcterms:W3CDTF>
                  </rdf:Description>
                </dcterms:created>
              </rdf:Description>
            </rdf:RDF>
          </COPASI>
        </annotation>
      </parameter>
      <parameter metaid="COPASI61" id="kInBM" name="kInBM" value="4068781612647.72" constant="true">
        <annotation>
          <COPASI xmlns="http://www.copasi.org/static/sbml">
            <rdf:RDF xmlns:dcterms="http://purl.org/dc/terms/" xmlns:rdf="http://www.w3.org/1999/02/22-rdf-syntax-ns#">
              <rdf:Description rdf:about="#COPASI61">
                <dcterms:created>
                  <rdf:Description>
                    <dcterms:W3CDTF>2015-07-17T14:10:59Z</dcterms:W3CDTF>
                  </rdf:Description>
                </dcterms:created>
              </rdf:Description>
            </rdf:RDF>
          </COPASI>
        </annotation>
      </parameter>
      <parameter metaid="COPASI62" id="PBM" name="PBM" value="0" constant="false">
        <annotation>
          <COPASI xmlns="http://www.copasi.org/static/sbml">
            <rdf:RDF xmlns:dcterms="http://purl.org/dc/terms/" xmlns:rdf="http://www.w3.org/1999/02/22-rdf-syntax-ns#">
              <rdf:Description rdf:about="#COPASI62">
                <dcterms:created>
                  <rdf:Description>
                    <dcterms:W3CDTF>2015-07-17T14:43:13Z</dcterms:W3CDTF>
                  </rdf:Description>
                </dcterms:created>
              </rdf:Description>
            </rdf:RDF>
          </COPASI>
        </annotation>
      </parameter>
      <parameter metaid="COPASI63" id="kBMSpleen" name="kBMSpleen" value="0.103218401761315" constant="true">
        <annotation>
          <COPASI xmlns="http://www.copasi.org/static/sbml">
            <rdf:RDF xmlns:dcterms="http://purl.org/dc/terms/" xmlns:rdf="http://www.w3.org/1999/02/22-rdf-syntax-ns#">
              <rdf:Description rdf:about="#COPASI63">
                <dcterms:created>
                  <rdf:Description>
                    <dcterms:W3CDTF>2016-02-19T11:26:21Z</dcterms:W3CDTF>
                  </rdf:Description>
                </dcterms:created>
              </rdf:Description>
            </rdf:RDF>
          </COPASI>
        </annotation>
      </parameter>
      <parameter metaid="COPASI64" id="Total_Fe__g" name="Total_Fe_(g)" value="0.00159922979824549" constant="false">
        <annotation>
          <COPASI xmlns="http://www.copasi.org/static/sbml">
            <rdf:RDF xmlns:dcterms="http://purl.org/dc/terms/" xmlns:rdf="http://www.w3.org/1999/02/22-rdf-syntax-ns#">
              <rdf:Description rdf:about="#COPASI64">
                <dcterms:created>
                  <rdf:Description>
                    <dcterms:W3CDTF>2015-08-17T15:12:20Z</dcterms:W3CDTF>
                  </rdf:Description>
                </dcterms:created>
              </rdf:Description>
            </rdf:RDF>
          </COPASI>
        </annotation>
      </parameter>
      <parameter metaid="COPASI65" id="Total_Tf" name="Total_Tf" value="3.0297348372784e+16" constant="false">
        <annotation>
          <COPASI xmlns="http://www.copasi.org/static/sbml">
            <rdf:RDF xmlns:dcterms="http://purl.org/dc/terms/" xmlns:rdf="http://www.w3.org/1999/02/22-rdf-syntax-ns#">
              <rdf:Description rdf:about="#COPASI65">
                <dcterms:created>
                  <rdf:Description>
                    <dcterms:W3CDTF>2015-08-17T15:21:55Z</dcterms:W3CDTF>
                  </rdf:Description>
                </dcterms:created>
              </rdf:Description>
            </rdf:RDF>
          </COPASI>
        </annotation>
      </parameter>
      <parameter metaid="COPASI66" id="Total_Tf_conc" name="Total_Tf_conc" value="3.869994e-05" constant="false">
        <annotation>
          <COPASI xmlns="http://www.copasi.org/static/sbml">
            <rdf:RDF xmlns:dcterms="http://purl.org/dc/terms/" xmlns:rdf="http://www.w3.org/1999/02/22-rdf-syntax-ns#">
              <rdf:Description rdf:about="#COPASI66">
                <dcterms:created>
                  <rdf:Description>
                    <dcterms:W3CDTF>2015-08-17T15:23:01Z</dcterms:W3CDTF>
                  </rdf:Description>
                </dcterms:created>
              </rdf:Description>
            </rdf:RDF>
          </COPASI>
        </annotation>
      </parameter>
      <parameter metaid="COPASI67" id="Total_Tf_mg_ml" name="Total_Tf_mg/ml" value="0.0030959952" constant="false">
        <annotation>
          <COPASI xmlns="http://www.copasi.org/static/sbml">
            <rdf:RDF xmlns:dcterms="http://purl.org/dc/terms/" xmlns:rdf="http://www.w3.org/1999/02/22-rdf-syntax-ns#">
              <rdf:Description rdf:about="#COPASI67">
                <dcterms:created>
                  <rdf:Description>
                    <dcterms:W3CDTF>2015-08-17T15:41:08Z</dcterms:W3CDTF>
                  </rdf:Description>
                </dcterms:created>
              </rdf:Description>
            </rdf:RDF>
          </COPASI>
        </annotation>
      </parameter>
      <parameter metaid="COPASI68" id="vDiet" name="vDiet" value="0.00346965486826573" constant="false">
        <annotation>
          <COPASI xmlns="http://www.copasi.org/static/sbml">
            <rdf:RDF xmlns:dcterms="http://purl.org/dc/terms/" xmlns:rdf="http://www.w3.org/1999/02/22-rdf-syntax-ns#">
              <rdf:Description rdf:about="#COPASI68">
                <dcterms:created>
                  <rdf:Description>
                    <dcterms:W3CDTF>2016-03-28T09:58:35Z</dcterms:W3CDTF>
                  </rdf:Description>
                </dcterms:created>
              </rdf:Description>
            </rdf:RDF>
          </COPASI>
        </annotation>
      </parameter>
      <parameter metaid="COPASI69" id="FePlasma_conc" name="FePlasma(conc)" value="4.609214e-05" constant="false">
        <annotation>
          <COPASI xmlns="http://www.copasi.org/static/sbml">
            <rdf:RDF xmlns:dcterms="http://purl.org/dc/terms/" xmlns:rdf="http://www.w3.org/1999/02/22-rdf-syntax-ns#">
              <rdf:Description rdf:about="#COPASI69">
                <dcterms:created>
                  <rdf:Description>
                    <dcterms:W3CDTF>2016-03-17T10:10:02Z</dcterms:W3CDTF>
                  </rdf:Description>
                </dcterms:created>
              </rdf:Description>
            </rdf:RDF>
          </COPASI>
        </annotation>
      </parameter>
      <parameter metaid="COPASI70" id="KaNTBI" name="KaNTBI" value="0.000255016" constant="true">
        <annotation>
          <COPASI xmlns="http://www.copasi.org/static/sbml">
            <rdf:RDF xmlns:dcterms="http://purl.org/dc/terms/" xmlns:rdf="http://www.w3.org/1999/02/22-rdf-syntax-ns#">
              <rdf:Description rdf:about="#COPASI70">
                <dcterms:created>
                  <rdf:Description>
                    <dcterms:W3CDTF>2017-09-18T09:47:24Z</dcterms:W3CDTF>
                  </rdf:Description>
                </dcterms:created>
              </rdf:Description>
            </rdf:RDF>
          </COPASI>
        </annotation>
      </parameter>
      <parameter metaid="COPASI71" id="KmNTBI" name="KmNTBI" value="0.000679291" constant="true">
        <annotation>
          <COPASI xmlns="http://www.copasi.org/static/sbml">
            <rdf:RDF xmlns:dcterms="http://purl.org/dc/terms/" xmlns:rdf="http://www.w3.org/1999/02/22-rdf-syntax-ns#">
              <rdf:Description rdf:about="#COPASI71">
                <dcterms:created>
                  <rdf:Description>
                    <dcterms:W3CDTF>2017-09-18T09:48:13Z</dcterms:W3CDTF>
                  </rdf:Description>
                </dcterms:created>
              </rdf:Description>
            </rdf:RDF>
          </COPASI>
        </annotation>
      </parameter>
      <parameter metaid="COPASI72" id="vNTBILiver" name="vNTBILiver" value="14.1511" constant="true">
        <annotation>
          <COPASI xmlns="http://www.copasi.org/static/sbml">
            <rdf:RDF xmlns:dcterms="http://purl.org/dc/terms/" xmlns:rdf="http://www.w3.org/1999/02/22-rdf-syntax-ns#">
              <rdf:Description rdf:about="#COPASI72">
                <dcterms:created>
                  <rdf:Description>
                    <dcterms:W3CDTF>2017-09-18T09:37:00Z</dcterms:W3CDTF>
                  </rdf:Description>
                </dcterms:created>
              </rdf:Description>
            </rdf:RDF>
          </COPASI>
        </annotation>
      </parameter>
      <parameter metaid="COPASI73" id="fDiet" name="fDiet" value="1" constant="true">
        <annotation>
          <COPASI xmlns="http://www.copasi.org/static/sbml">
            <rdf:RDF xmlns:dcterms="http://purl.org/dc/terms/" xmlns:rdf="http://www.w3.org/1999/02/22-rdf-syntax-ns#">
              <rdf:Description rdf:about="#COPASI73">
                <dcterms:created>
                  <rdf:Description>
                    <dcterms:W3CDTF>2016-07-06T10:34:26Z</dcterms:W3CDTF>
                  </rdf:Description>
                </dcterms:created>
              </rdf:Description>
            </rdf:RDF>
          </COPASI>
        </annotation>
      </parameter>
      <parameter metaid="COPASI74" id="ksHepcidin" name="ksHepcidin" value="0.000398765822478677" constant="true">
        <notes>
          <body xmlns="http://www.w3.org/1999/xhtml">
            <pre>original value is 0.01026651919</pre>
          </body>
        </notes>
        <annotation>
          <COPASI xmlns="http://www.copasi.org/static/sbml">
            <rdf:RDF xmlns:dcterms="http://purl.org/dc/terms/" xmlns:rdf="http://www.w3.org/1999/02/22-rdf-syntax-ns#">
              <rdf:Description rdf:about="#COPASI74">
                <dcterms:created>
                  <rdf:Description>
                    <dcterms:W3CDTF>2016-07-07T11:43:04Z</dcterms:W3CDTF>
                  </rdf:Description>
                </dcterms:created>
              </rdf:Description>
            </rdf:RDF>
          </COPASI>
        </annotation>
      </parameter>
      <parameter metaid="COPASI75" id="vEPO" name="vEPO" value="2.62674792468353e-09" constant="true">
        <annotation>
          <COPASI xmlns="http://www.copasi.org/static/sbml">
            <rdf:RDF xmlns:dcterms="http://purl.org/dc/terms/" xmlns:rdf="http://www.w3.org/1999/02/22-rdf-syntax-ns#">
              <rdf:Description rdf:about="#COPASI75">
                <dcterms:created>
                  <rdf:Description>
                    <dcterms:W3CDTF>2016-07-08T11:30:04Z</dcterms:W3CDTF>
                  </rdf:Description>
                </dcterms:created>
              </rdf:Description>
            </rdf:RDF>
          </COPASI>
        </annotation>
      </parameter>
      <parameter metaid="COPASI76" id="kdEPO" name="kdEPO" value="4.8" constant="true">
        <annotation>
          <COPASI xmlns="http://www.copasi.org/static/sbml">
            <rdf:RDF xmlns:dcterms="http://purl.org/dc/terms/" xmlns:rdf="http://www.w3.org/1999/02/22-rdf-syntax-ns#">
              <rdf:Description rdf:about="#COPASI76">
                <dcterms:created>
                  <rdf:Description>
                    <dcterms:W3CDTF>2017-06-07T11:46:21Z</dcterms:W3CDTF>
                  </rdf:Description>
                </dcterms:created>
              </rdf:Description>
            </rdf:RDF>
          </COPASI>
        </annotation>
      </parameter>
      <parameter metaid="COPASI77" id="hEPO" name="hEPO" value="6.5" constant="true">
        <annotation>
          <COPASI xmlns="http://www.copasi.org/static/sbml">
            <rdf:RDF xmlns:dcterms="http://purl.org/dc/terms/" xmlns:rdf="http://www.w3.org/1999/02/22-rdf-syntax-ns#">
              <rdf:Description rdf:about="#COPASI77">
                <dcterms:created>
                  <rdf:Description>
                    <dcterms:W3CDTF>2016-07-08T14:20:21Z</dcterms:W3CDTF>
                  </rdf:Description>
                </dcterms:created>
              </rdf:Description>
            </rdf:RDF>
          </COPASI>
        </annotation>
      </parameter>
      <parameter metaid="COPASI78" id="KiEPORBC" name="KiEPORBC" value="0.01" constant="true">
        <annotation>
          <COPASI xmlns="http://www.copasi.org/static/sbml">
            <rdf:RDF xmlns:dcterms="http://purl.org/dc/terms/" xmlns:rdf="http://www.w3.org/1999/02/22-rdf-syntax-ns#">
              <rdf:Description rdf:about="#COPASI78">
                <dcterms:created>
                  <rdf:Description>
                    <dcterms:W3CDTF>2016-07-08T11:25:37Z</dcterms:W3CDTF>
                  </rdf:Description>
                </dcterms:created>
              </rdf:Description>
            </rdf:RDF>
          </COPASI>
        </annotation>
      </parameter>
      <parameter metaid="COPASI79" id="KEPOHepcidin" name="KEPOHepcidin" value="5e-12" constant="true">
        <annotation>
          <COPASI xmlns="http://www.copasi.org/static/sbml">
            <rdf:RDF xmlns:dcterms="http://purl.org/dc/terms/" xmlns:rdf="http://www.w3.org/1999/02/22-rdf-syntax-ns#">
              <rdf:Description rdf:about="#COPASI79">
                <dcterms:created>
                  <rdf:Description>
                    <dcterms:W3CDTF>2016-07-08T14:15:44Z</dcterms:W3CDTF>
                  </rdf:Description>
                </dcterms:created>
              </rdf:Description>
            </rdf:RDF>
          </COPASI>
        </annotation>
      </parameter>
      <parameter metaid="COPASI80" id="hEPOHepcidin" name="hEPOHepcidin" value="4" constant="true">
        <annotation>
          <COPASI xmlns="http://www.copasi.org/static/sbml">
            <rdf:RDF xmlns:dcterms="http://purl.org/dc/terms/" xmlns:rdf="http://www.w3.org/1999/02/22-rdf-syntax-ns#">
              <rdf:Description rdf:about="#COPASI80">
                <dcterms:created>
                  <rdf:Description>
                    <dcterms:W3CDTF>2016-07-08T14:17:32Z</dcterms:W3CDTF>
                  </rdf:Description>
                </dcterms:created>
              </rdf:Description>
            </rdf:RDF>
          </COPASI>
        </annotation>
      </parameter>
      <parameter metaid="COPASI81" id="FeTftotal" name="FeTftotal" value="4.605214e-05" constant="false">
        <annotation>
          <COPASI xmlns="http://www.copasi.org/static/sbml">
            <rdf:RDF xmlns:dcterms="http://purl.org/dc/terms/" xmlns:rdf="http://www.w3.org/1999/02/22-rdf-syntax-ns#">
              <rdf:Description rdf:about="#COPASI81">
                <dcterms:created>
                  <rdf:Description>
                    <dcterms:W3CDTF>2016-08-01T14:30:14Z</dcterms:W3CDTF>
                  </rdf:Description>
                </dcterms:created>
              </rdf:Description>
            </rdf:RDF>
          </COPASI>
        </annotation>
      </parameter>
      <parameter metaid="COPASI82" id="hNTBI" name="hNTBI" value="1" constant="true">
        <annotation>
          <COPASI xmlns="http://www.copasi.org/static/sbml">
            <rdf:RDF xmlns:dcterms="http://purl.org/dc/terms/" xmlns:rdf="http://www.w3.org/1999/02/22-rdf-syntax-ns#">
              <rdf:Description rdf:about="#COPASI82">
                <dcterms:created>
                  <rdf:Description>
                    <dcterms:W3CDTF>2017-09-18T09:47:21Z</dcterms:W3CDTF>
                  </rdf:Description>
                </dcterms:created>
              </rdf:Description>
            </rdf:RDF>
          </COPASI>
        </annotation>
      </parameter>
      <parameter metaid="COPASI83" id="TotalFe_DailyLossFraction" name="TotalFe_DailyLossFraction" value="0.00466" constant="true">
        <annotation>
          <COPASI xmlns="http://www.copasi.org/static/sbml">
            <rdf:RDF xmlns:dcterms="http://purl.org/dc/terms/" xmlns:rdf="http://www.w3.org/1999/02/22-rdf-syntax-ns#">
              <rdf:Description rdf:about="#COPASI83">
                <dcterms:created>
                  <rdf:Description>
                    <dcterms:W3CDTF>2017-05-18T10:22:36Z</dcterms:W3CDTF>
                  </rdf:Description>
                </dcterms:created>
              </rdf:Description>
            </rdf:RDF>
          </COPASI>
        </annotation>
      </parameter>
      <parameter metaid="COPASI84" id="TotalFe_target_g" name="TotalFe_target_g" value="0.00159555" constant="true">
        <annotation>
          <COPASI xmlns="http://www.copasi.org/static/sbml">
            <rdf:RDF xmlns:dcterms="http://purl.org/dc/terms/" xmlns:rdf="http://www.w3.org/1999/02/22-rdf-syntax-ns#">
              <rdf:Description rdf:about="#COPASI84">
                <dcterms:created>
                  <rdf:Description>
                    <dcterms:W3CDTF>2017-05-18T12:56:30Z</dcterms:W3CDTF>
                  </rdf:Description>
                </dcterms:created>
              </rdf:Description>
            </rdf:RDF>
          </COPASI>
        </annotation>
      </parameter>
      <parameter metaid="COPASI85" id="kRestLoss" name="kRestLoss" value="0.0168620187974302" constant="true">
        <annotation>
          <COPASI xmlns="http://www.copasi.org/static/sbml">
            <rdf:RDF xmlns:dcterms="http://purl.org/dc/terms/" xmlns:rdf="http://www.w3.org/1999/02/22-rdf-syntax-ns#">
              <rdf:Description rdf:about="#COPASI85">
                <dcterms:created>
                  <rdf:Description>
                    <dcterms:W3CDTF>2017-05-26T11:00:29Z</dcterms:W3CDTF>
                  </rdf:Description>
                </dcterms:created>
              </rdf:Description>
            </rdf:RDF>
          </COPASI>
        </annotation>
      </parameter>
      <parameter metaid="COPASI86" id="vTf" name="vTf" value="1.5479976e-05" constant="true">
        <annotation>
          <COPASI xmlns="http://www.copasi.org/static/sbml">
            <rdf:RDF xmlns:dcterms="http://purl.org/dc/terms/" xmlns:rdf="http://www.w3.org/1999/02/22-rdf-syntax-ns#">
              <rdf:Description rdf:about="#COPASI86">
                <dcterms:created>
                  <rdf:Description>
                    <dcterms:W3CDTF>2017-09-18T09:36:35Z</dcterms:W3CDTF>
                  </rdf:Description>
                </dcterms:created>
              </rdf:Description>
            </rdf:RDF>
          </COPASI>
        </annotation>
      </parameter>
      <parameter id="kdTf" name="kdTf" value="0.4" constant="true"/>
      <parameter metaid="COPASI87" id="kdHepcidin" name="kdHepcidin" value="0.75616" constant="true">
        <annotation>
          <COPASI xmlns="http://www.copasi.org/static/sbml">
            <rdf:RDF xmlns:dcterms="http://purl.org/dc/terms/" xmlns:rdf="http://www.w3.org/1999/02/22-rdf-syntax-ns#">
              <rdf:Description rdf:about="#COPASI87">
                <dcterms:created>
                  <rdf:Description>
                    <dcterms:W3CDTF>2017-09-18T10:13:26Z</dcterms:W3CDTF>
                  </rdf:Description>
                </dcterms:created>
              </rdf:Description>
            </rdf:RDF>
          </COPASI>
        </annotation>
      </parameter>
      <parameter id="quantity_to_number_factor" name="quantity to number factor" value="6.02214179e+23" constant="true"/>
    </listOfParameters>
    <listOfRules>
      <assignmentRule variable="FeTftotal">
        <math xmlns="http://www.w3.org/1998/Math/MathML">
          <apply>
            <plus/>
            <apply>
              <times/>
              <cn> 2 </cn>
              <ci> Fe2Tf_0 </ci>
            </apply>
            <ci> Fe1Tf_0 </ci>
            <ci> Fe1Tf </ci>
            <apply>
              <times/>
              <cn> 2 </cn>
              <ci> Fe2Tf_ </ci>
            </apply>
            <apply>
              <times/>
              <cn> 2 </cn>
              <ci> Fe2Tf </ci>
            </apply>
          </apply>
        </math>
      </assignmentRule>
      <assignmentRule variable="Total_Fe___in_body">
        <math xmlns="http://www.w3.org/1998/Math/MathML">
          <apply>
            <plus/>
            <apply>
              <times/>
              <ci> FeDuo </ci>
              <ci> quantity_to_number_factor </ci>
              <ci> Duodenum </ci>
            </apply>
            <apply>
              <times/>
              <ci> FeLiver </ci>
              <ci> quantity_to_number_factor </ci>
              <ci> Liver </ci>
            </apply>
            <apply>
              <times/>
              <ci> FeSpleen </ci>
              <ci> quantity_to_number_factor </ci>
              <ci> Spleen </ci>
            </apply>
            <apply>
              <times/>
              <ci> FeRBC </ci>
              <ci> quantity_to_number_factor </ci>
              <ci> RBC </ci>
            </apply>
            <apply>
              <times/>
              <ci> FeRest </ci>
              <ci> quantity_to_number_factor </ci>
              <ci> RestOfBody </ci>
            </apply>
            <apply>
              <times/>
              <ci> Fe2Tf </ci>
              <ci> quantity_to_number_factor </ci>
              <ci> Plasma </ci>
            </apply>
            <apply>
              <times/>
              <ci> NTBI </ci>
              <ci> quantity_to_number_factor </ci>
              <ci> Plasma </ci>
            </apply>
            <apply>
              <times/>
              <cn> 2 </cn>
              <ci> Fe2Tf_ </ci>
              <ci> quantity_to_number_factor </ci>
              <ci> Plasma </ci>
            </apply>
            <apply>
              <times/>
              <ci> Fe1Tf </ci>
              <ci> quantity_to_number_factor </ci>
              <ci> Plasma </ci>
            </apply>
            <apply>
              <times/>
              <ci> FeBM_0 </ci>
              <ci> quantity_to_number_factor </ci>
              <ci> BoneMarrow </ci>
            </apply>
          </apply>
        </math>
      </assignmentRule>
      <assignmentRule variable="FePlasma">
        <math xmlns="http://www.w3.org/1998/Math/MathML">
          <apply>
            <plus/>
            <apply>
              <times/>
              <ci> Fe2Tf </ci>
              <ci> quantity_to_number_factor </ci>
              <ci> Plasma </ci>
            </apply>
            <apply>
              <times/>
              <ci> NTBI </ci>
              <ci> quantity_to_number_factor </ci>
              <ci> Plasma </ci>
            </apply>
            <apply>
              <times/>
              <ci> Fe1Tf </ci>
              <ci> quantity_to_number_factor </ci>
              <ci> Plasma </ci>
            </apply>
            <apply>
              <times/>
              <cn> 2 </cn>
              <ci> Fe2Tf_ </ci>
              <ci> quantity_to_number_factor </ci>
              <ci> Plasma </ci>
            </apply>
          </apply>
        </math>
      </assignmentRule>
      <assignmentRule variable="PDuo">
        <math xmlns="http://www.w3.org/1998/Math/MathML">
          <apply>
            <divide/>
            <apply>
              <times/>
              <cn> 100 </cn>
              <ci> FeDuo </ci>
              <ci> quantity_to_number_factor </ci>
              <ci> Duodenum </ci>
            </apply>
            <ci> Injected </ci>
          </apply>
        </math>
      </assignmentRule>
      <assignmentRule variable="PLiver">
        <math xmlns="http://www.w3.org/1998/Math/MathML">
          <apply>
            <divide/>
            <apply>
              <times/>
              <cn> 100 </cn>
              <ci> FeLiver </ci>
              <ci> quantity_to_number_factor </ci>
              <ci> Liver </ci>
            </apply>
            <ci> Injected </ci>
          </apply>
        </math>
      </assignmentRule>
      <assignmentRule variable="PSpleen">
        <math xmlns="http://www.w3.org/1998/Math/MathML">
          <apply>
            <divide/>
            <apply>
              <times/>
              <cn> 100 </cn>
              <ci> FeSpleen </ci>
              <ci> quantity_to_number_factor </ci>
              <ci> Spleen </ci>
            </apply>
            <ci> Injected </ci>
          </apply>
        </math>
      </assignmentRule>
      <assignmentRule variable="PRBC">
        <math xmlns="http://www.w3.org/1998/Math/MathML">
          <apply>
            <divide/>
            <apply>
              <times/>
              <cn> 100 </cn>
              <ci> FeRBC </ci>
              <ci> quantity_to_number_factor </ci>
              <ci> RBC </ci>
            </apply>
            <ci> Injected </ci>
          </apply>
        </math>
      </assignmentRule>
      <assignmentRule variable="PRest">
        <math xmlns="http://www.w3.org/1998/Math/MathML">
          <apply>
            <divide/>
            <apply>
              <times/>
              <cn> 100 </cn>
              <ci> FeRest </ci>
              <ci> quantity_to_number_factor </ci>
              <ci> RestOfBody </ci>
            </apply>
            <ci> Injected </ci>
          </apply>
        </math>
      </assignmentRule>
      <assignmentRule variable="PPlasma">
        <math xmlns="http://www.w3.org/1998/Math/MathML">
          <apply>
            <divide/>
            <apply>
              <times/>
              <cn> 100 </cn>
              <apply>
                <plus/>
                <apply>
                  <times/>
                  <ci> NTBI </ci>
                  <ci> quantity_to_number_factor </ci>
                  <ci> Plasma </ci>
                </apply>
                <apply>
                  <times/>
                  <cn> 2 </cn>
                  <ci> Fe2Tf_ </ci>
                  <ci> quantity_to_number_factor </ci>
                  <ci> Plasma </ci>
                </apply>
                <apply>
                  <times/>
                  <ci> Fe2Tf </ci>
                  <ci> quantity_to_number_factor </ci>
                  <ci> Plasma </ci>
                </apply>
                <apply>
                  <times/>
                  <ci> Fe1Tf </ci>
                  <ci> quantity_to_number_factor </ci>
                  <ci> Plasma </ci>
                </apply>
              </apply>
            </apply>
            <ci> Injected </ci>
          </apply>
        </math>
      </assignmentRule>
      <assignmentRule variable="POutside">
        <math xmlns="http://www.w3.org/1998/Math/MathML">
          <apply>
            <divide/>
            <apply>
              <times/>
              <cn> 100 </cn>
              <ci> FeOutside </ci>
              <ci> quantity_to_number_factor </ci>
              <ci> RestOfBody </ci>
            </apply>
            <ci> Injected </ci>
          </apply>
        </math>
      </assignmentRule>
      <assignmentRule variable="FePlasma_conc_">
        <math xmlns="http://www.w3.org/1998/Math/MathML">
          <apply>
            <divide/>
            <ci> FePlasma </ci>
            <apply>
              <times/>
              <ci> Plasma </ci>
              <cn type="e-notation"> 6.02214179 <sep/> 23 </cn>
            </apply>
          </apply>
        </math>
      </assignmentRule>
      <assignmentRule variable="TfSaturation">
        <math xmlns="http://www.w3.org/1998/Math/MathML">
          <apply>
            <divide/>
            <apply>
              <times/>
              <cn> 100 </cn>
              <apply>
                <plus/>
                <apply>
                  <times/>
                  <cn> 2 </cn>
                  <ci> Fe2Tf </ci>
                  <ci> quantity_to_number_factor </ci>
                  <ci> Plasma </ci>
                </apply>
                <apply>
                  <times/>
                  <cn> 2 </cn>
                  <ci> Fe2Tf_0 </ci>
                  <ci> quantity_to_number_factor </ci>
                  <ci> Plasma </ci>
                </apply>
                <apply>
                  <times/>
                  <ci> Fe1Tf </ci>
                  <ci> quantity_to_number_factor </ci>
                  <ci> Plasma </ci>
                </apply>
                <apply>
                  <times/>
                  <ci> Fe1Tf_0 </ci>
                  <ci> quantity_to_number_factor </ci>
                  <ci> Plasma </ci>
                </apply>
                <apply>
                  <times/>
                  <cn> 2 </cn>
                  <ci> Fe2Tf_ </ci>
                  <ci> quantity_to_number_factor </ci>
                  <ci> Plasma </ci>
                </apply>
              </apply>
            </apply>
            <apply>
              <times/>
              <cn> 2 </cn>
              <apply>
                <plus/>
                <apply>
                  <times/>
                  <ci> Fe2Tf </ci>
                  <ci> quantity_to_number_factor </ci>
                  <ci> Plasma </ci>
                </apply>
                <apply>
                  <times/>
                  <ci> Fe1Tf </ci>
                  <ci> quantity_to_number_factor </ci>
                  <ci> Plasma </ci>
                </apply>
                <apply>
                  <times/>
                  <ci> Tf </ci>
                  <ci> quantity_to_number_factor </ci>
                  <ci> Plasma </ci>
                </apply>
                <apply>
                  <times/>
                  <ci> Fe2Tf_ </ci>
                  <ci> quantity_to_number_factor </ci>
                  <ci> Plasma </ci>
                </apply>
                <apply>
                  <times/>
                  <ci> Fe2Tf_0 </ci>
                  <ci> quantity_to_number_factor </ci>
                  <ci> Plasma </ci>
                </apply>
                <apply>
                  <times/>
                  <ci> Fe1Tf_0 </ci>
                  <ci> quantity_to_number_factor </ci>
                  <ci> Plasma </ci>
                </apply>
              </apply>
            </apply>
          </apply>
        </math>
      </assignmentRule>
      <assignmentRule variable="Total_Fe">
        <math xmlns="http://www.w3.org/1998/Math/MathML">
          <apply>
            <plus/>
            <apply>
              <times/>
              <ci> FeDuo_0 </ci>
              <ci> quantity_to_number_factor </ci>
              <ci> Duodenum </ci>
            </apply>
            <apply>
              <times/>
              <ci> FeLiver_0 </ci>
              <ci> quantity_to_number_factor </ci>
              <ci> Liver </ci>
            </apply>
            <apply>
              <times/>
              <ci> FeSpleen_0 </ci>
              <ci> quantity_to_number_factor </ci>
              <ci> Spleen </ci>
            </apply>
            <apply>
              <times/>
              <ci> FeRBC_0 </ci>
              <ci> quantity_to_number_factor </ci>
              <ci> RBC </ci>
            </apply>
            <apply>
              <times/>
              <ci> FeRest_0 </ci>
              <ci> quantity_to_number_factor </ci>
              <ci> RestOfBody </ci>
            </apply>
            <apply>
              <times/>
              <cn> 2 </cn>
              <ci> Fe2Tf_0 </ci>
              <ci> quantity_to_number_factor </ci>
              <ci> Plasma </ci>
            </apply>
            <apply>
              <times/>
              <ci> Fe2Tf </ci>
              <ci> quantity_to_number_factor </ci>
              <ci> Plasma </ci>
            </apply>
            <apply>
              <times/>
              <ci> Fe1Tf_0 </ci>
              <ci> quantity_to_number_factor </ci>
              <ci> Plasma </ci>
            </apply>
            <apply>
              <times/>
              <ci> NTBI_0 </ci>
              <ci> quantity_to_number_factor </ci>
              <ci> Plasma </ci>
            </apply>
            <apply>
              <times/>
              <ci> FeBM </ci>
              <ci> quantity_to_number_factor </ci>
              <ci> BoneMarrow </ci>
            </apply>
          </apply>
        </math>
      </assignmentRule>
      <assignmentRule variable="Total_Fe_concentration">
        <math xmlns="http://www.w3.org/1998/Math/MathML">
          <apply>
            <divide/>
            <apply>
              <plus/>
              <apply>
                <times/>
                <ci> FeDuo_0 </ci>
                <ci> quantity_to_number_factor </ci>
                <ci> Duodenum </ci>
              </apply>
              <apply>
                <times/>
                <ci> FeLiver_0 </ci>
                <ci> quantity_to_number_factor </ci>
                <ci> Liver </ci>
              </apply>
              <apply>
                <times/>
                <ci> FeSpleen_0 </ci>
                <ci> quantity_to_number_factor </ci>
                <ci> Spleen </ci>
              </apply>
              <apply>
                <times/>
                <ci> FeRBC_0 </ci>
                <ci> quantity_to_number_factor </ci>
                <ci> RBC </ci>
              </apply>
              <apply>
                <times/>
                <ci> FeRest_0 </ci>
                <ci> quantity_to_number_factor </ci>
                <ci> RestOfBody </ci>
              </apply>
              <apply>
                <times/>
                <cn> 2 </cn>
                <ci> Fe2Tf_0 </ci>
                <ci> quantity_to_number_factor </ci>
                <ci> Plasma </ci>
              </apply>
              <apply>
                <times/>
                <ci> Fe2Tf </ci>
                <ci> quantity_to_number_factor </ci>
                <ci> Plasma </ci>
              </apply>
              <apply>
                <times/>
                <ci> Fe1Tf_0 </ci>
                <ci> quantity_to_number_factor </ci>
                <ci> Plasma </ci>
              </apply>
              <apply>
                <times/>
                <ci> NTBI_0 </ci>
                <ci> quantity_to_number_factor </ci>
                <ci> Plasma </ci>
              </apply>
              <apply>
                <times/>
                <ci> FeBM </ci>
                <ci> quantity_to_number_factor </ci>
                <ci> BoneMarrow </ci>
              </apply>
            </apply>
            <apply>
              <times/>
              <cn type="e-notation"> 6.02214179 <sep/> 23 </cn>
              <apply>
                <plus/>
                <ci> Duodenum </ci>
                <ci> Liver </ci>
                <ci> Plasma </ci>
                <ci> RBC </ci>
                <ci> RestOfBody </ci>
                <ci> Spleen </ci>
              </apply>
            </apply>
          </apply>
        </math>
      </assignmentRule>
      <assignmentRule variable="FePlasma_0">
        <math xmlns="http://www.w3.org/1998/Math/MathML">
          <apply>
            <plus/>
            <apply>
              <times/>
              <cn> 2 </cn>
              <ci> Fe2Tf_0 </ci>
              <ci> quantity_to_number_factor </ci>
              <ci> Plasma </ci>
            </apply>
            <apply>
              <times/>
              <ci> Fe2Tf </ci>
              <ci> quantity_to_number_factor </ci>
              <ci> Plasma </ci>
            </apply>
            <apply>
              <times/>
              <ci> Fe1Tf_0 </ci>
              <ci> quantity_to_number_factor </ci>
              <ci> Plasma </ci>
            </apply>
            <apply>
              <times/>
              <ci> NTBI_0 </ci>
              <ci> quantity_to_number_factor </ci>
              <ci> Plasma </ci>
            </apply>
          </apply>
        </math>
      </assignmentRule>
      <assignmentRule variable="PBM">
        <math xmlns="http://www.w3.org/1998/Math/MathML">
          <apply>
            <divide/>
            <apply>
              <times/>
              <cn> 100 </cn>
              <ci> FeBM_0 </ci>
              <ci> quantity_to_number_factor </ci>
              <ci> BoneMarrow </ci>
            </apply>
            <ci> Injected </ci>
          </apply>
        </math>
      </assignmentRule>
      <assignmentRule variable="Total_Fe__g">
        <math xmlns="http://www.w3.org/1998/Math/MathML">
          <apply>
            <divide/>
            <apply>
              <times/>
              <ci> Total_Fe </ci>
              <cn> 55.845 </cn>
            </apply>
            <cn type="e-notation"> 6.02214179 <sep/> 23 </cn>
          </apply>
        </math>
      </assignmentRule>
      <assignmentRule variable="Total_Tf">
        <math xmlns="http://www.w3.org/1998/Math/MathML">
          <apply>
            <plus/>
            <apply>
              <times/>
              <ci> Tf </ci>
              <ci> quantity_to_number_factor </ci>
              <ci> Plasma </ci>
            </apply>
            <apply>
              <times/>
              <ci> Fe1Tf </ci>
              <ci> quantity_to_number_factor </ci>
              <ci> Plasma </ci>
            </apply>
            <apply>
              <times/>
              <ci> Fe1Tf_0 </ci>
              <ci> quantity_to_number_factor </ci>
              <ci> Plasma </ci>
            </apply>
            <apply>
              <times/>
              <ci> Fe2Tf_ </ci>
              <ci> quantity_to_number_factor </ci>
              <ci> Plasma </ci>
            </apply>
            <apply>
              <times/>
              <ci> Fe2Tf </ci>
              <ci> quantity_to_number_factor </ci>
              <ci> Plasma </ci>
            </apply>
            <apply>
              <times/>
              <ci> Fe2Tf_0 </ci>
              <ci> quantity_to_number_factor </ci>
              <ci> Plasma </ci>
            </apply>
          </apply>
        </math>
      </assignmentRule>
      <assignmentRule variable="Total_Tf_conc">
        <math xmlns="http://www.w3.org/1998/Math/MathML">
          <apply>
            <divide/>
            <ci> Total_Tf </ci>
            <apply>
              <times/>
              <cn type="e-notation"> 6.02214179 <sep/> 23 </cn>
              <ci> Plasma </ci>
            </apply>
          </apply>
        </math>
      </assignmentRule>
      <assignmentRule variable="Total_Tf_mg_ml">
        <math xmlns="http://www.w3.org/1998/Math/MathML">
          <apply>
            <times/>
            <ci> Total_Tf_conc </ci>
            <cn> 80 </cn>
          </apply>
        </math>
      </assignmentRule>
      <assignmentRule variable="FePlasma_conc">
        <math xmlns="http://www.w3.org/1998/Math/MathML">
          <apply>
            <divide/>
            <ci> FePlasma_0 </ci>
            <apply>
              <times/>
              <ci> Plasma </ci>
              <cn type="e-notation"> 6.02214179 <sep/> 23 </cn>
            </apply>
          </apply>
        </math>
      </assignmentRule>
    </listOfRules>
    <listOfReactions>
      <reaction metaid="COPASI90" id="Duo_NTBI" name="Duo_NTBI*" reversible="false">
        <annotation>
          <rdf:RDF xmlns:rdf="http://www.w3.org/1999/02/22-rdf-syntax-ns#" xmlns:dc="http://purl.org/dc/elements/1.1/" xmlns:dcterms="http://purl.org/dc/terms/" xmlns:vCard="http://www.w3.org/2001/vcard-rdf/3.0#" xmlns:bqbiol="http://biomodels.net/biology-qualifiers/" xmlns:bqmodel="http://biomodels.net/model-qualifiers/">
            <rdf:Description rdf:about="#COPASI90">
              <bqbiol:is>
                <rdf:Bag>
                  <rdf:li rdf:resource="http://identifiers.org/go/GO:1903414"/>
                </rdf:Bag>
              </bqbiol:is>
              <bqbiol:is>
                <rdf:Bag>
                  <rdf:li rdf:resource="http://identifiers.org/go/GO:1903988"/>
                </rdf:Bag>
              </bqbiol:is>
            </rdf:Description>
          </rdf:RDF>
          <COPASI xmlns="http://www.copasi.org/static/sbml">
            <rdf:RDF xmlns:CopasiMT="http://www.copasi.org/RDF/MiriamTerms#" xmlns:dcterms="http://purl.org/dc/terms/" xmlns:rdf="http://www.w3.org/1999/02/22-rdf-syntax-ns#">
              <rdf:Description rdf:about="#COPASI90">
                <dcterms:created>
                  <rdf:Description>
                    <dcterms:W3CDTF>2015-06-12T09:49:17Z</dcterms:W3CDTF>
                  </rdf:Description>
                </dcterms:created>
                <CopasiMT:is rdf:resource="urn:miriam:go:GO:1903414"/>
                <CopasiMT:is rdf:resource="urn:miriam:go:GO:1903988"/>
              </rdf:Description>
            </rdf:RDF>
          </COPASI>
        </annotation>
        <listOfReactants>
          <speciesReference species="FeDuo" stoichiometry="1"/>
        </listOfReactants>
        <listOfProducts>
          <speciesReference species="NTBI" stoichiometry="1"/>
        </listOfProducts>
        <listOfModifiers>
          <modifierSpeciesReference species="FeDuo_0"/>
          <modifierSpeciesReference species="Hepcidin"/>
        </listOfModifiers>
        <kineticLaw>
          <math xmlns="http://www.w3.org/1998/Math/MathML">
            <apply>
              <ci> MM_w__competitive_and_noncompetitive_inhibition </ci>
              <ci> vDuoNTBI </ci>
              <ci> Duodenum </ci>
              <ci> FeDuo </ci>
              <ci> KmFeFPN </ci>
              <ci> FeDuo_0 </ci>
              <ci> Hepcidin </ci>
              <ci> KiHepcidinFPN </ci>
            </apply>
          </math>
        </kineticLaw>
      </reaction>
      <reaction metaid="COPASI91" id="Fe2Tf_BM_" name="Fe2Tf_BM**" reversible="false">
        <annotation>
          <rdf:RDF xmlns:rdf="http://www.w3.org/1999/02/22-rdf-syntax-ns#" xmlns:dc="http://purl.org/dc/elements/1.1/" xmlns:dcterms="http://purl.org/dc/terms/" xmlns:vCard="http://www.w3.org/2001/vcard-rdf/3.0#" xmlns:bqbiol="http://biomodels.net/biology-qualifiers/" xmlns:bqmodel="http://biomodels.net/model-qualifiers/">
            <rdf:Description rdf:about="#COPASI91">
              <bqbiol:is>
                <rdf:Bag>
                  <rdf:li rdf:resource="http://identifiers.org/go/GO:0097286"/>
                </rdf:Bag>
              </bqbiol:is>
              <bqbiol:is>
                <rdf:Bag>
                  <rdf:li rdf:resource="http://identifiers.org/go/GO:0033572"/>
                </rdf:Bag>
              </bqbiol:is>
              <bqbiol:hasProperty>
                <rdf:Bag>
                  <rdf:li rdf:resource="http://identifiers.org/go/GO:0036017"/>
                </rdf:Bag>
              </bqbiol:hasProperty>
            </rdf:Description>
          </rdf:RDF>
          <COPASI xmlns="http://www.copasi.org/static/sbml">
            <rdf:RDF xmlns:CopasiMT="http://www.copasi.org/RDF/MiriamTerms#" xmlns:bqbiol="http://biomodels.net/biology-qualifiers/" xmlns:dcterms="http://purl.org/dc/terms/" xmlns:rdf="http://www.w3.org/1999/02/22-rdf-syntax-ns#">
              <rdf:Description rdf:about="#COPASI91">
                <bqbiol:hasProperty rdf:resource="urn:miriam:go:GO:0036017"/>
                <dcterms:created>
                  <rdf:Description>
                    <dcterms:W3CDTF>2015-06-12T09:54:05Z</dcterms:W3CDTF>
                  </rdf:Description>
                </dcterms:created>
                <CopasiMT:is rdf:resource="urn:miriam:go:GO:0033572"/>
                <CopasiMT:is rdf:resource="urn:miriam:go:GO:0097286"/>
              </rdf:Description>
            </rdf:RDF>
          </COPASI>
        </annotation>
        <listOfReactants>
          <speciesReference species="Fe2Tf_" stoichiometry="1"/>
        </listOfReactants>
        <listOfProducts>
          <speciesReference species="FeBM_0" stoichiometry="2"/>
          <speciesReference species="Tf" stoichiometry="1"/>
        </listOfProducts>
        <listOfModifiers>
          <modifierSpeciesReference species="EPO"/>
        </listOfModifiers>
        <kineticLaw>
          <math xmlns="http://www.w3.org/1998/Math/MathML">
            <apply>
              <ci> Mass_action_transport_with_linear_activator </ci>
              <ci> kInBM </ci>
              <ci> EPO </ci>
              <ci> Fe2Tf_ </ci>
              <ci> Plasma </ci>
            </apply>
          </math>
        </kineticLaw>
      </reaction>
      <reaction metaid="COPASI92" id="RBC_Spleen" name="RBC_Spleen*" reversible="false">
        <annotation>
          <rdf:RDF xmlns:rdf="http://www.w3.org/1999/02/22-rdf-syntax-ns#" xmlns:dc="http://purl.org/dc/elements/1.1/" xmlns:dcterms="http://purl.org/dc/terms/" xmlns:vCard="http://www.w3.org/2001/vcard-rdf/3.0#" xmlns:bqbiol="http://biomodels.net/biology-qualifiers/" xmlns:bqmodel="http://biomodels.net/model-qualifiers/">
            <rdf:Description rdf:about="#COPASI92">
              <bqbiol:is>
                <rdf:Bag>
                  <rdf:li rdf:resource="http://identifiers.org/go/GO:0006909"/>
                </rdf:Bag>
              </bqbiol:is>
            </rdf:Description>
          </rdf:RDF>
          <COPASI xmlns="http://www.copasi.org/static/sbml">
            <rdf:RDF xmlns:CopasiMT="http://www.copasi.org/RDF/MiriamTerms#" xmlns:dcterms="http://purl.org/dc/terms/" xmlns:rdf="http://www.w3.org/1999/02/22-rdf-syntax-ns#">
              <rdf:Description rdf:about="#COPASI92">
                <dcterms:created>
                  <rdf:Description>
                    <dcterms:W3CDTF>2015-06-12T09:55:30Z</dcterms:W3CDTF>
                  </rdf:Description>
                </dcterms:created>
                <CopasiMT:is rdf:resource="urn:miriam:go:GO:0006909"/>
              </rdf:Description>
            </rdf:RDF>
          </COPASI>
        </annotation>
        <listOfReactants>
          <speciesReference species="FeRBC" stoichiometry="1"/>
        </listOfReactants>
        <listOfProducts>
          <speciesReference species="FeSpleen" stoichiometry="1"/>
        </listOfProducts>
        <listOfModifiers>
          <modifierSpeciesReference species="NTBI"/>
          <modifierSpeciesReference species="NTBI_0"/>
        </listOfModifiers>
        <kineticLaw>
          <math xmlns="http://www.w3.org/1998/Math/MathML">
            <apply>
              <ci> Mass_action__dif_compartments__explicit_volume </ci>
              <ci> kRBCSpleen </ci>
              <ci> RBC </ci>
              <ci> FeRBC </ci>
            </apply>
          </math>
        </kineticLaw>
      </reaction>
      <reaction metaid="COPASI93" id="Spleen_NTBI" name="Spleen_NTBI*" reversible="false">
        <annotation>
          <rdf:RDF xmlns:rdf="http://www.w3.org/1999/02/22-rdf-syntax-ns#" xmlns:dc="http://purl.org/dc/elements/1.1/" xmlns:dcterms="http://purl.org/dc/terms/" xmlns:vCard="http://www.w3.org/2001/vcard-rdf/3.0#" xmlns:bqbiol="http://biomodels.net/biology-qualifiers/" xmlns:bqmodel="http://biomodels.net/model-qualifiers/">
            <rdf:Description rdf:about="#COPASI93">
              <bqbiol:is>
                <rdf:Bag>
                  <rdf:li rdf:resource="http://identifiers.org/go/GO:1903414"/>
                </rdf:Bag>
              </bqbiol:is>
              <bqbiol:is>
                <rdf:Bag>
                  <rdf:li rdf:resource="http://identifiers.org/go/GO:1903988"/>
                </rdf:Bag>
              </bqbiol:is>
            </rdf:Description>
          </rdf:RDF>
          <COPASI xmlns="http://www.copasi.org/static/sbml">
            <rdf:RDF xmlns:CopasiMT="http://www.copasi.org/RDF/MiriamTerms#" xmlns:dcterms="http://purl.org/dc/terms/" xmlns:rdf="http://www.w3.org/1999/02/22-rdf-syntax-ns#">
              <rdf:Description rdf:about="#COPASI93">
                <dcterms:created>
                  <rdf:Description>
                    <dcterms:W3CDTF>2015-06-12T09:56:20Z</dcterms:W3CDTF>
                  </rdf:Description>
                </dcterms:created>
                <CopasiMT:is rdf:resource="urn:miriam:go:GO:1903414"/>
                <CopasiMT:is rdf:resource="urn:miriam:go:GO:1903988"/>
              </rdf:Description>
            </rdf:RDF>
          </COPASI>
        </annotation>
        <listOfReactants>
          <speciesReference species="FeSpleen" stoichiometry="1"/>
        </listOfReactants>
        <listOfProducts>
          <speciesReference species="NTBI" stoichiometry="1"/>
        </listOfProducts>
        <listOfModifiers>
          <modifierSpeciesReference species="FeSpleen_0"/>
          <modifierSpeciesReference species="Hepcidin"/>
        </listOfModifiers>
        <kineticLaw>
          <math xmlns="http://www.w3.org/1998/Math/MathML">
            <apply>
              <ci> MM_w__competitive_and_noncompetitive_inhibition </ci>
              <ci> vSpleenNTBI </ci>
              <ci> Spleen </ci>
              <ci> FeSpleen </ci>
              <ci> KmFeFPN </ci>
              <ci> FeSpleen_0 </ci>
              <ci> Hepcidin </ci>
              <ci> KiHepcidinFPN </ci>
            </apply>
          </math>
        </kineticLaw>
      </reaction>
      <reaction metaid="COPASI94" id="Liver_NTBI" name="Liver_NTBI*" reversible="false">
        <annotation>
          <rdf:RDF xmlns:rdf="http://www.w3.org/1999/02/22-rdf-syntax-ns#" xmlns:dc="http://purl.org/dc/elements/1.1/" xmlns:dcterms="http://purl.org/dc/terms/" xmlns:vCard="http://www.w3.org/2001/vcard-rdf/3.0#" xmlns:bqbiol="http://biomodels.net/biology-qualifiers/" xmlns:bqmodel="http://biomodels.net/model-qualifiers/">
            <rdf:Description rdf:about="#COPASI94">
              <bqbiol:is>
                <rdf:Bag>
                  <rdf:li rdf:resource="http://identifiers.org/go/GO:1903988"/>
                </rdf:Bag>
              </bqbiol:is>
              <bqbiol:is>
                <rdf:Bag>
                  <rdf:li rdf:resource="http://identifiers.org/go/GO:1903414"/>
                </rdf:Bag>
              </bqbiol:is>
            </rdf:Description>
          </rdf:RDF>
          <COPASI xmlns="http://www.copasi.org/static/sbml">
            <rdf:RDF xmlns:CopasiMT="http://www.copasi.org/RDF/MiriamTerms#" xmlns:dcterms="http://purl.org/dc/terms/" xmlns:rdf="http://www.w3.org/1999/02/22-rdf-syntax-ns#">
              <rdf:Description rdf:about="#COPASI94">
                <dcterms:created>
                  <rdf:Description>
                    <dcterms:W3CDTF>2015-06-12T09:56:46Z</dcterms:W3CDTF>
                  </rdf:Description>
                </dcterms:created>
                <CopasiMT:is rdf:resource="urn:miriam:go:GO:1903414"/>
                <CopasiMT:is rdf:resource="urn:miriam:go:GO:1903988"/>
              </rdf:Description>
            </rdf:RDF>
          </COPASI>
        </annotation>
        <listOfReactants>
          <speciesReference species="FeLiver" stoichiometry="1"/>
        </listOfReactants>
        <listOfProducts>
          <speciesReference species="NTBI" stoichiometry="1"/>
        </listOfProducts>
        <listOfModifiers>
          <modifierSpeciesReference species="FeLiver_0"/>
          <modifierSpeciesReference species="Hepcidin"/>
        </listOfModifiers>
        <kineticLaw>
          <math xmlns="http://www.w3.org/1998/Math/MathML">
            <apply>
              <ci> MM_w__competitive_and_noncompetitive_inhibition </ci>
              <ci> vLiverNTBI </ci>
              <ci> Liver </ci>
              <ci> FeLiver </ci>
              <ci> KmFeFPN </ci>
              <ci> FeLiver_0 </ci>
              <ci> Hepcidin </ci>
              <ci> KiHepcidinFPN </ci>
            </apply>
          </math>
        </kineticLaw>
      </reaction>
      <reaction metaid="COPASI95" id="NTBI_Fe1Tf" name="NTBI_Fe1Tf*" reversible="false">
        <annotation>
          <COPASI xmlns="http://www.copasi.org/static/sbml">
            <rdf:RDF xmlns:dcterms="http://purl.org/dc/terms/" xmlns:rdf="http://www.w3.org/1999/02/22-rdf-syntax-ns#">
              <rdf:Description rdf:about="#COPASI95">
                <dcterms:created>
                  <rdf:Description>
                    <dcterms:W3CDTF>2015-06-12T10:11:14Z</dcterms:W3CDTF>
                  </rdf:Description>
                </dcterms:created>
              </rdf:Description>
            </rdf:RDF>
          </COPASI>
        </annotation>
        <listOfReactants>
          <speciesReference species="NTBI" stoichiometry="1"/>
          <speciesReference species="Tf" stoichiometry="1"/>
        </listOfReactants>
        <listOfProducts>
          <speciesReference species="Fe1Tf" stoichiometry="1"/>
        </listOfProducts>
        <kineticLaw>
          <math xmlns="http://www.w3.org/1998/Math/MathML">
            <apply>
              <times/>
              <ci> Plasma </ci>
              <ci> kNTBI_Fe1Tf </ci>
              <ci> NTBI </ci>
              <ci> Tf </ci>
            </apply>
          </math>
        </kineticLaw>
      </reaction>
      <reaction metaid="COPASI96" id="DuoLoss" name="DuoLoss*" reversible="false">
        <annotation>
          <COPASI xmlns="http://www.copasi.org/static/sbml">
            <rdf:RDF xmlns:dcterms="http://purl.org/dc/terms/" xmlns:rdf="http://www.w3.org/1999/02/22-rdf-syntax-ns#">
              <rdf:Description rdf:about="#COPASI96">
                <dcterms:created>
                  <rdf:Description>
                    <dcterms:W3CDTF>2015-06-12T10:22:07Z</dcterms:W3CDTF>
                  </rdf:Description>
                </dcterms:created>
              </rdf:Description>
            </rdf:RDF>
          </COPASI>
        </annotation>
        <listOfReactants>
          <speciesReference species="FeDuo" stoichiometry="1"/>
        </listOfReactants>
        <listOfProducts>
          <speciesReference species="FeOutside" stoichiometry="1"/>
        </listOfProducts>
        <listOfModifiers>
          <modifierSpeciesReference species="FeDuo_0"/>
          <modifierSpeciesReference species="FeDuo"/>
        </listOfModifiers>
        <kineticLaw>
          <math xmlns="http://www.w3.org/1998/Math/MathML">
            <apply>
              <ci> Mass_action__dif_compartments__explicit_volume </ci>
              <ci> kDuoLoss </ci>
              <ci> Duodenum </ci>
              <ci> FeDuo </ci>
            </apply>
          </math>
        </kineticLaw>
      </reaction>
      <reaction metaid="COPASI97" id="Fe2Tf_Liver_" name="Fe2Tf_Liver**" reversible="false">
        <annotation>
          <rdf:RDF xmlns:rdf="http://www.w3.org/1999/02/22-rdf-syntax-ns#" xmlns:dc="http://purl.org/dc/elements/1.1/" xmlns:dcterms="http://purl.org/dc/terms/" xmlns:vCard="http://www.w3.org/2001/vcard-rdf/3.0#" xmlns:bqbiol="http://biomodels.net/biology-qualifiers/" xmlns:bqmodel="http://biomodels.net/model-qualifiers/">
            <rdf:Description rdf:about="#COPASI97">
              <bqbiol:is>
                <rdf:Bag>
                  <rdf:li rdf:resource="http://identifiers.org/go/GO:0097286"/>
                </rdf:Bag>
              </bqbiol:is>
              <bqbiol:is>
                <rdf:Bag>
                  <rdf:li rdf:resource="http://identifiers.org/go/GO:0033572"/>
                </rdf:Bag>
              </bqbiol:is>
            </rdf:Description>
          </rdf:RDF>
          <COPASI xmlns="http://www.copasi.org/static/sbml">
            <rdf:RDF xmlns:CopasiMT="http://www.copasi.org/RDF/MiriamTerms#" xmlns:dcterms="http://purl.org/dc/terms/" xmlns:rdf="http://www.w3.org/1999/02/22-rdf-syntax-ns#">
              <rdf:Description rdf:about="#COPASI97">
                <dcterms:created>
                  <rdf:Description>
                    <dcterms:W3CDTF>2015-06-12T10:25:05Z</dcterms:W3CDTF>
                  </rdf:Description>
                </dcterms:created>
                <CopasiMT:is rdf:resource="urn:miriam:go:GO:0033572"/>
                <CopasiMT:is rdf:resource="urn:miriam:go:GO:0097286"/>
              </rdf:Description>
            </rdf:RDF>
          </COPASI>
        </annotation>
        <listOfReactants>
          <speciesReference species="Fe2Tf_" stoichiometry="1"/>
        </listOfReactants>
        <listOfProducts>
          <speciesReference species="FeLiver" stoichiometry="2"/>
          <speciesReference species="Tf" stoichiometry="1"/>
        </listOfProducts>
        <kineticLaw>
          <math xmlns="http://www.w3.org/1998/Math/MathML">
            <apply>
              <ci> Mass_action__dif_compartments__explicit_volume </ci>
              <ci> kInLiver </ci>
              <ci> Plasma </ci>
              <ci> Fe2Tf_ </ci>
            </apply>
          </math>
        </kineticLaw>
      </reaction>
      <reaction metaid="COPASI98" id="Fe2Tf_Rest_" name="Fe2Tf_Rest**" reversible="false">
        <annotation>
          <rdf:RDF xmlns:rdf="http://www.w3.org/1999/02/22-rdf-syntax-ns#" xmlns:dc="http://purl.org/dc/elements/1.1/" xmlns:dcterms="http://purl.org/dc/terms/" xmlns:vCard="http://www.w3.org/2001/vcard-rdf/3.0#" xmlns:bqbiol="http://biomodels.net/biology-qualifiers/" xmlns:bqmodel="http://biomodels.net/model-qualifiers/">
            <rdf:Description rdf:about="#COPASI98">
              <bqbiol:is>
                <rdf:Bag>
                  <rdf:li rdf:resource="http://identifiers.org/go/GO:0097286"/>
                </rdf:Bag>
              </bqbiol:is>
              <bqbiol:is>
                <rdf:Bag>
                  <rdf:li rdf:resource="http://identifiers.org/go/GO:0033572"/>
                </rdf:Bag>
              </bqbiol:is>
            </rdf:Description>
          </rdf:RDF>
          <COPASI xmlns="http://www.copasi.org/static/sbml">
            <rdf:RDF xmlns:CopasiMT="http://www.copasi.org/RDF/MiriamTerms#" xmlns:dcterms="http://purl.org/dc/terms/" xmlns:rdf="http://www.w3.org/1999/02/22-rdf-syntax-ns#">
              <rdf:Description rdf:about="#COPASI98">
                <dcterms:created>
                  <rdf:Description>
                    <dcterms:W3CDTF>2015-08-14T10:04:22Z</dcterms:W3CDTF>
                  </rdf:Description>
                </dcterms:created>
                <CopasiMT:is rdf:resource="urn:miriam:go:GO:0033572"/>
                <CopasiMT:is rdf:resource="urn:miriam:go:GO:0097286"/>
              </rdf:Description>
            </rdf:RDF>
          </COPASI>
        </annotation>
        <listOfReactants>
          <speciesReference species="Fe2Tf_" stoichiometry="1"/>
        </listOfReactants>
        <listOfProducts>
          <speciesReference species="FeRest" stoichiometry="2"/>
          <speciesReference species="Tf" stoichiometry="1"/>
        </listOfProducts>
        <kineticLaw>
          <math xmlns="http://www.w3.org/1998/Math/MathML">
            <apply>
              <ci> Mass_action__dif_compartments__explicit_volume </ci>
              <ci> kInRest </ci>
              <ci> Plasma </ci>
              <ci> Fe2Tf_ </ci>
            </apply>
          </math>
        </kineticLaw>
      </reaction>
      <reaction metaid="COPASI99" id="RestLoss" name="RestLoss*" reversible="false">
        <annotation>
          <COPASI xmlns="http://www.copasi.org/static/sbml">
            <rdf:RDF xmlns:dcterms="http://purl.org/dc/terms/" xmlns:rdf="http://www.w3.org/1999/02/22-rdf-syntax-ns#">
              <rdf:Description rdf:about="#COPASI99">
                <dcterms:created>
                  <rdf:Description>
                    <dcterms:W3CDTF>2015-07-16T12:06:52Z</dcterms:W3CDTF>
                  </rdf:Description>
                </dcterms:created>
              </rdf:Description>
            </rdf:RDF>
          </COPASI>
        </annotation>
        <listOfReactants>
          <speciesReference species="FeRest" stoichiometry="1"/>
        </listOfReactants>
        <listOfProducts>
          <speciesReference species="FeOutside" stoichiometry="1"/>
        </listOfProducts>
        <kineticLaw>
          <math xmlns="http://www.w3.org/1998/Math/MathML">
            <apply>
              <times/>
              <ci> RestOfBody </ci>
              <ci> kRestLoss </ci>
              <ci> FeRest </ci>
            </apply>
          </math>
        </kineticLaw>
      </reaction>
      <reaction metaid="COPASI100" id="Fe2Tf_Duo_" name="Fe2Tf_Duo**" reversible="false">
        <annotation>
          <rdf:RDF xmlns:rdf="http://www.w3.org/1999/02/22-rdf-syntax-ns#" xmlns:dc="http://purl.org/dc/elements/1.1/" xmlns:dcterms="http://purl.org/dc/terms/" xmlns:vCard="http://www.w3.org/2001/vcard-rdf/3.0#" xmlns:bqbiol="http://biomodels.net/biology-qualifiers/" xmlns:bqmodel="http://biomodels.net/model-qualifiers/">
            <rdf:Description rdf:about="#COPASI100">
              <bqbiol:is>
                <rdf:Bag>
                  <rdf:li rdf:resource="http://identifiers.org/go/GO:0033572"/>
                </rdf:Bag>
              </bqbiol:is>
              <bqbiol:is>
                <rdf:Bag>
                  <rdf:li rdf:resource="http://identifiers.org/go/GO:0097286"/>
                </rdf:Bag>
              </bqbiol:is>
            </rdf:Description>
          </rdf:RDF>
          <COPASI xmlns="http://www.copasi.org/static/sbml">
            <rdf:RDF xmlns:CopasiMT="http://www.copasi.org/RDF/MiriamTerms#" xmlns:dcterms="http://purl.org/dc/terms/" xmlns:rdf="http://www.w3.org/1999/02/22-rdf-syntax-ns#">
              <rdf:Description rdf:about="#COPASI100">
                <dcterms:created>
                  <rdf:Description>
                    <dcterms:W3CDTF>2015-08-14T10:03:20Z</dcterms:W3CDTF>
                  </rdf:Description>
                </dcterms:created>
                <CopasiMT:is rdf:resource="urn:miriam:go:GO:0033572"/>
                <CopasiMT:is rdf:resource="urn:miriam:go:GO:0097286"/>
              </rdf:Description>
            </rdf:RDF>
          </COPASI>
        </annotation>
        <listOfReactants>
          <speciesReference species="Fe2Tf_" stoichiometry="1"/>
        </listOfReactants>
        <listOfProducts>
          <speciesReference species="FeDuo" stoichiometry="2"/>
          <speciesReference species="Tf" stoichiometry="1"/>
        </listOfProducts>
        <kineticLaw>
          <math xmlns="http://www.w3.org/1998/Math/MathML">
            <apply>
              <ci> Mass_action__dif_compartments__explicit_volume </ci>
              <ci> kInDuo </ci>
              <ci> Plasma </ci>
              <ci> Fe2Tf_ </ci>
            </apply>
          </math>
        </kineticLaw>
      </reaction>
      <reaction metaid="COPASI101" id="Rest_NTBI" name="Rest_NTBI*" reversible="false">
        <annotation>
          <rdf:RDF xmlns:rdf="http://www.w3.org/1999/02/22-rdf-syntax-ns#" xmlns:dc="http://purl.org/dc/elements/1.1/" xmlns:dcterms="http://purl.org/dc/terms/" xmlns:vCard="http://www.w3.org/2001/vcard-rdf/3.0#" xmlns:bqbiol="http://biomodels.net/biology-qualifiers/" xmlns:bqmodel="http://biomodels.net/model-qualifiers/">
            <rdf:Description rdf:about="#COPASI101">
              <bqbiol:is>
                <rdf:Bag>
                  <rdf:li rdf:resource="http://identifiers.org/go/GO:1903988"/>
                </rdf:Bag>
              </bqbiol:is>
              <bqbiol:is>
                <rdf:Bag>
                  <rdf:li rdf:resource="http://identifiers.org/go/GO:1903414"/>
                </rdf:Bag>
              </bqbiol:is>
            </rdf:Description>
          </rdf:RDF>
          <COPASI xmlns="http://www.copasi.org/static/sbml">
            <rdf:RDF xmlns:CopasiMT="http://www.copasi.org/RDF/MiriamTerms#" xmlns:dcterms="http://purl.org/dc/terms/" xmlns:rdf="http://www.w3.org/1999/02/22-rdf-syntax-ns#">
              <rdf:Description rdf:about="#COPASI101">
                <dcterms:created>
                  <rdf:Description>
                    <dcterms:W3CDTF>2015-08-14T10:05:28Z</dcterms:W3CDTF>
                  </rdf:Description>
                </dcterms:created>
                <CopasiMT:is rdf:resource="urn:miriam:go:GO:1903414"/>
                <CopasiMT:is rdf:resource="urn:miriam:go:GO:1903988"/>
              </rdf:Description>
            </rdf:RDF>
          </COPASI>
        </annotation>
        <listOfReactants>
          <speciesReference species="FeRest" stoichiometry="1"/>
        </listOfReactants>
        <listOfProducts>
          <speciesReference species="NTBI" stoichiometry="1"/>
        </listOfProducts>
        <listOfModifiers>
          <modifierSpeciesReference species="FeRest_0"/>
          <modifierSpeciesReference species="Hepcidin"/>
        </listOfModifiers>
        <kineticLaw>
          <math xmlns="http://www.w3.org/1998/Math/MathML">
            <apply>
              <ci> MM_w__competitive_and_noncompetitive_inhibition </ci>
              <ci> vRestNTBI </ci>
              <ci> RestOfBody </ci>
              <ci> FeRest </ci>
              <ci> KmFeFPN </ci>
              <ci> FeRest_0 </ci>
              <ci> Hepcidin </ci>
              <ci> KiHepcidinFPN </ci>
            </apply>
          </math>
        </kineticLaw>
      </reaction>
      <reaction metaid="COPASI102" id="Fe1Tf__Fe2Tf_" name="Fe1Tf*_Fe2Tf**" reversible="false">
        <annotation>
          <COPASI xmlns="http://www.copasi.org/static/sbml">
            <rdf:RDF xmlns:dcterms="http://purl.org/dc/terms/" xmlns:rdf="http://www.w3.org/1999/02/22-rdf-syntax-ns#">
              <rdf:Description rdf:about="#COPASI102">
                <dcterms:created>
                  <rdf:Description>
                    <dcterms:W3CDTF>2015-07-16T12:13:37Z</dcterms:W3CDTF>
                  </rdf:Description>
                </dcterms:created>
              </rdf:Description>
            </rdf:RDF>
          </COPASI>
        </annotation>
        <listOfReactants>
          <speciesReference species="Fe1Tf" stoichiometry="1"/>
          <speciesReference species="NTBI" stoichiometry="1"/>
        </listOfReactants>
        <listOfProducts>
          <speciesReference species="Fe2Tf_" stoichiometry="1"/>
        </listOfProducts>
        <kineticLaw>
          <math xmlns="http://www.w3.org/1998/Math/MathML">
            <apply>
              <times/>
              <ci> Plasma </ci>
              <ci> kFe1Tf_Fe2Tf </ci>
              <ci> Fe1Tf </ci>
              <ci> NTBI </ci>
            </apply>
          </math>
        </kineticLaw>
      </reaction>
      <reaction metaid="COPASI103" id="Fe1Tf_Liver" name="Fe1Tf_Liver*" reversible="false">
        <annotation>
          <rdf:RDF xmlns:rdf="http://www.w3.org/1999/02/22-rdf-syntax-ns#" xmlns:dc="http://purl.org/dc/elements/1.1/" xmlns:dcterms="http://purl.org/dc/terms/" xmlns:vCard="http://www.w3.org/2001/vcard-rdf/3.0#" xmlns:bqbiol="http://biomodels.net/biology-qualifiers/" xmlns:bqmodel="http://biomodels.net/model-qualifiers/">
            <rdf:Description rdf:about="#COPASI103">
              <bqbiol:is>
                <rdf:Bag>
                  <rdf:li rdf:resource="http://identifiers.org/go/GO:0097286"/>
                </rdf:Bag>
              </bqbiol:is>
              <bqbiol:is>
                <rdf:Bag>
                  <rdf:li rdf:resource="http://identifiers.org/go/GO:0033572"/>
                </rdf:Bag>
              </bqbiol:is>
            </rdf:Description>
          </rdf:RDF>
          <COPASI xmlns="http://www.copasi.org/static/sbml">
            <rdf:RDF xmlns:CopasiMT="http://www.copasi.org/RDF/MiriamTerms#" xmlns:dcterms="http://purl.org/dc/terms/" xmlns:rdf="http://www.w3.org/1999/02/22-rdf-syntax-ns#">
              <rdf:Description rdf:about="#COPASI103">
                <dcterms:created>
                  <rdf:Description>
                    <dcterms:W3CDTF>2015-08-14T10:02:35Z</dcterms:W3CDTF>
                  </rdf:Description>
                </dcterms:created>
                <CopasiMT:is rdf:resource="urn:miriam:go:GO:0033572"/>
                <CopasiMT:is rdf:resource="urn:miriam:go:GO:0097286"/>
              </rdf:Description>
            </rdf:RDF>
          </COPASI>
        </annotation>
        <listOfReactants>
          <speciesReference species="Fe1Tf" stoichiometry="1"/>
        </listOfReactants>
        <listOfProducts>
          <speciesReference species="FeLiver" stoichiometry="1"/>
          <speciesReference species="Tf" stoichiometry="1"/>
        </listOfProducts>
        <kineticLaw>
          <math xmlns="http://www.w3.org/1998/Math/MathML">
            <apply>
              <ci> Mass_action__dif_compartments__explicit_volume </ci>
              <ci> kInLiver </ci>
              <ci> Plasma </ci>
              <ci> Fe1Tf </ci>
            </apply>
          </math>
        </kineticLaw>
      </reaction>
      <reaction metaid="COPASI104" id="Fe1Tf_BM" name="Fe1Tf_BM*" reversible="false">
        <annotation>
          <rdf:RDF xmlns:rdf="http://www.w3.org/1999/02/22-rdf-syntax-ns#" xmlns:dc="http://purl.org/dc/elements/1.1/" xmlns:dcterms="http://purl.org/dc/terms/" xmlns:vCard="http://www.w3.org/2001/vcard-rdf/3.0#" xmlns:bqbiol="http://biomodels.net/biology-qualifiers/" xmlns:bqmodel="http://biomodels.net/model-qualifiers/">
            <rdf:Description rdf:about="#COPASI104">
              <bqbiol:is>
                <rdf:Bag>
                  <rdf:li rdf:resource="http://identifiers.org/go/GO:0097286"/>
                </rdf:Bag>
              </bqbiol:is>
              <bqbiol:is>
                <rdf:Bag>
                  <rdf:li rdf:resource="http://identifiers.org/go/GO:0033572"/>
                </rdf:Bag>
              </bqbiol:is>
              <bqbiol:hasProperty>
                <rdf:Bag>
                  <rdf:li rdf:resource="http://identifiers.org/go/GO:0036017"/>
                </rdf:Bag>
              </bqbiol:hasProperty>
            </rdf:Description>
          </rdf:RDF>
          <COPASI xmlns="http://www.copasi.org/static/sbml">
            <rdf:RDF xmlns:CopasiMT="http://www.copasi.org/RDF/MiriamTerms#" xmlns:bqbiol="http://biomodels.net/biology-qualifiers/" xmlns:dcterms="http://purl.org/dc/terms/" xmlns:rdf="http://www.w3.org/1999/02/22-rdf-syntax-ns#">
              <rdf:Description rdf:about="#COPASI104">
                <bqbiol:hasProperty rdf:resource="urn:miriam:go:GO:0036017"/>
                <dcterms:created>
                  <rdf:Description>
                    <dcterms:W3CDTF>2015-07-17T14:09:23Z</dcterms:W3CDTF>
                  </rdf:Description>
                </dcterms:created>
                <CopasiMT:is rdf:resource="urn:miriam:go:GO:0033572"/>
                <CopasiMT:is rdf:resource="urn:miriam:go:GO:0097286"/>
              </rdf:Description>
            </rdf:RDF>
          </COPASI>
        </annotation>
        <listOfReactants>
          <speciesReference species="Fe1Tf" stoichiometry="1"/>
        </listOfReactants>
        <listOfProducts>
          <speciesReference species="FeBM_0" stoichiometry="1"/>
          <speciesReference species="Tf" stoichiometry="1"/>
        </listOfProducts>
        <listOfModifiers>
          <modifierSpeciesReference species="EPO"/>
        </listOfModifiers>
        <kineticLaw>
          <math xmlns="http://www.w3.org/1998/Math/MathML">
            <apply>
              <ci> Mass_action_transport_with_linear_activator </ci>
              <ci> kInBM </ci>
              <ci> EPO </ci>
              <ci> Fe1Tf </ci>
              <ci> Plasma </ci>
            </apply>
          </math>
        </kineticLaw>
      </reaction>
      <reaction metaid="COPASI105" id="Fe1Tf_Rest" name="Fe1Tf_Rest*" reversible="false">
        <annotation>
          <rdf:RDF xmlns:rdf="http://www.w3.org/1999/02/22-rdf-syntax-ns#" xmlns:dc="http://purl.org/dc/elements/1.1/" xmlns:dcterms="http://purl.org/dc/terms/" xmlns:vCard="http://www.w3.org/2001/vcard-rdf/3.0#" xmlns:bqbiol="http://biomodels.net/biology-qualifiers/" xmlns:bqmodel="http://biomodels.net/model-qualifiers/">
            <rdf:Description rdf:about="#COPASI105">
              <bqbiol:is>
                <rdf:Bag>
                  <rdf:li rdf:resource="http://identifiers.org/go/GO:0097286"/>
                </rdf:Bag>
              </bqbiol:is>
              <bqbiol:is>
                <rdf:Bag>
                  <rdf:li rdf:resource="http://identifiers.org/go/GO:0033572"/>
                </rdf:Bag>
              </bqbiol:is>
            </rdf:Description>
          </rdf:RDF>
          <COPASI xmlns="http://www.copasi.org/static/sbml">
            <rdf:RDF xmlns:CopasiMT="http://www.copasi.org/RDF/MiriamTerms#" xmlns:dcterms="http://purl.org/dc/terms/" xmlns:rdf="http://www.w3.org/1999/02/22-rdf-syntax-ns#">
              <rdf:Description rdf:about="#COPASI105">
                <dcterms:created>
                  <rdf:Description>
                    <dcterms:W3CDTF>2015-08-14T10:02:44Z</dcterms:W3CDTF>
                  </rdf:Description>
                </dcterms:created>
                <CopasiMT:is rdf:resource="urn:miriam:go:GO:0033572"/>
                <CopasiMT:is rdf:resource="urn:miriam:go:GO:0097286"/>
              </rdf:Description>
            </rdf:RDF>
          </COPASI>
        </annotation>
        <listOfReactants>
          <speciesReference species="Fe1Tf" stoichiometry="1"/>
        </listOfReactants>
        <listOfProducts>
          <speciesReference species="FeRest" stoichiometry="1"/>
          <speciesReference species="Tf" stoichiometry="1"/>
        </listOfProducts>
        <kineticLaw>
          <math xmlns="http://www.w3.org/1998/Math/MathML">
            <apply>
              <ci> Mass_action__dif_compartments__explicit_volume </ci>
              <ci> kInRest </ci>
              <ci> Plasma </ci>
              <ci> Fe1Tf </ci>
            </apply>
          </math>
        </kineticLaw>
      </reaction>
      <reaction metaid="COPASI106" id="Fe1Tf_Duo" name="Fe1Tf_Duo*" reversible="false">
        <annotation>
          <rdf:RDF xmlns:rdf="http://www.w3.org/1999/02/22-rdf-syntax-ns#" xmlns:dc="http://purl.org/dc/elements/1.1/" xmlns:dcterms="http://purl.org/dc/terms/" xmlns:vCard="http://www.w3.org/2001/vcard-rdf/3.0#" xmlns:bqbiol="http://biomodels.net/biology-qualifiers/" xmlns:bqmodel="http://biomodels.net/model-qualifiers/">
            <rdf:Description rdf:about="#COPASI106">
              <bqbiol:is>
                <rdf:Bag>
                  <rdf:li rdf:resource="http://identifiers.org/go/GO:0097286"/>
                </rdf:Bag>
              </bqbiol:is>
              <bqbiol:is>
                <rdf:Bag>
                  <rdf:li rdf:resource="http://identifiers.org/go/GO:0033572"/>
                </rdf:Bag>
              </bqbiol:is>
            </rdf:Description>
          </rdf:RDF>
          <COPASI xmlns="http://www.copasi.org/static/sbml">
            <rdf:RDF xmlns:CopasiMT="http://www.copasi.org/RDF/MiriamTerms#" xmlns:dcterms="http://purl.org/dc/terms/" xmlns:rdf="http://www.w3.org/1999/02/22-rdf-syntax-ns#">
              <rdf:Description rdf:about="#COPASI106">
                <dcterms:created>
                  <rdf:Description>
                    <dcterms:W3CDTF>2015-08-14T10:02:30Z</dcterms:W3CDTF>
                  </rdf:Description>
                </dcterms:created>
                <CopasiMT:is rdf:resource="urn:miriam:go:GO:0033572"/>
                <CopasiMT:is rdf:resource="urn:miriam:go:GO:0097286"/>
              </rdf:Description>
            </rdf:RDF>
          </COPASI>
        </annotation>
        <listOfReactants>
          <speciesReference species="Fe1Tf" stoichiometry="1"/>
        </listOfReactants>
        <listOfProducts>
          <speciesReference species="FeDuo" stoichiometry="1"/>
          <speciesReference species="Tf" stoichiometry="1"/>
        </listOfProducts>
        <kineticLaw>
          <math xmlns="http://www.w3.org/1998/Math/MathML">
            <apply>
              <ci> Mass_action__dif_compartments__explicit_volume </ci>
              <ci> kInDuo </ci>
              <ci> Plasma </ci>
              <ci> Fe1Tf </ci>
            </apply>
          </math>
        </kineticLaw>
      </reaction>
      <reaction metaid="COPASI107" id="Diet" name="Diet" reversible="false">
        <annotation>
          <COPASI xmlns="http://www.copasi.org/static/sbml">
            <rdf:RDF xmlns:dcterms="http://purl.org/dc/terms/" xmlns:rdf="http://www.w3.org/1999/02/22-rdf-syntax-ns#">
              <rdf:Description rdf:about="#COPASI107">
                <dcterms:created>
                  <rdf:Description>
                    <dcterms:W3CDTF>2015-07-16T11:41:42Z</dcterms:W3CDTF>
                  </rdf:Description>
                </dcterms:created>
              </rdf:Description>
            </rdf:RDF>
          </COPASI>
        </annotation>
        <listOfProducts>
          <speciesReference species="FeDuo_0" stoichiometry="1"/>
        </listOfProducts>
        <kineticLaw>
          <math xmlns="http://www.w3.org/1998/Math/MathML">
            <apply>
              <times/>
              <ci> Duodenum </ci>
              <apply>
                <ci> Constant_flux__irreversible </ci>
                <ci> vDiet </ci>
              </apply>
            </apply>
          </math>
        </kineticLaw>
      </reaction>
      <reaction metaid="COPASI108" id="HepcidinSynthesis" name="HepcidinSynthesis" reversible="false">
        <annotation>
          <rdf:RDF xmlns:rdf="http://www.w3.org/1999/02/22-rdf-syntax-ns#" xmlns:dc="http://purl.org/dc/elements/1.1/" xmlns:dcterms="http://purl.org/dc/terms/" xmlns:vCard="http://www.w3.org/2001/vcard-rdf/3.0#" xmlns:bqbiol="http://biomodels.net/biology-qualifiers/" xmlns:bqmodel="http://biomodels.net/model-qualifiers/">
            <rdf:Description rdf:about="#COPASI108">
              <bqbiol:hasProperty>
                <rdf:Bag>
                  <rdf:li rdf:resource="http://identifiers.org/go/GO:0036017"/>
                </rdf:Bag>
              </bqbiol:hasProperty>
              <bqmodel:isInstanceOf>
                <rdf:Bag>
                  <rdf:li rdf:resource="http://identifiers.org/go/GO:0036017"/>
                  <rdf:li rdf:resource="http://identifiers.org/go/GO:0030072"/>
                </rdf:Bag>
              </bqmodel:isInstanceOf>
            </rdf:Description>
          </rdf:RDF>
          <COPASI xmlns="http://www.copasi.org/static/sbml">
            <rdf:RDF xmlns:bqbiol="http://biomodels.net/biology-qualifiers/" xmlns:bqmodel="http://biomodels.net/model-qualifiers/" xmlns:dcterms="http://purl.org/dc/terms/" xmlns:rdf="http://www.w3.org/1999/02/22-rdf-syntax-ns#">
              <rdf:Description rdf:about="#COPASI108">
                <bqbiol:hasProperty rdf:resource="urn:miriam:go:GO:0036017"/>
                <bqmodel:isInstanceOf rdf:resource="urn:miriam:go:GO:0030072"/>
                <dcterms:created>
                  <rdf:Description>
                    <dcterms:W3CDTF>2015-08-14T10:05:10Z</dcterms:W3CDTF>
                  </rdf:Description>
                </dcterms:created>
              </rdf:Description>
            </rdf:RDF>
          </COPASI>
        </annotation>
        <listOfProducts>
          <speciesReference species="Hepcidin" stoichiometry="1"/>
        </listOfProducts>
        <listOfModifiers>
          <modifierSpeciesReference species="EPO"/>
        </listOfModifiers>
        <kineticLaw>
          <math xmlns="http://www.w3.org/1998/Math/MathML">
            <apply>
              <times/>
              <ci> Plasma </ci>
              <apply>
                <ci> Linear_activator_and_hyperbolic_inhibitor </ci>
                <ci> ksHepcidin </ci>
                <ci> FeTftotal </ci>
                <ci> KEPOHepcidin </ci>
                <ci> hEPOHepcidin </ci>
                <ci> EPO </ci>
              </apply>
            </apply>
          </math>
        </kineticLaw>
      </reaction>
      <reaction metaid="COPASI109" id="HepcidinDecay" name="HepcidinDecay" reversible="false">
        <annotation>
          <rdf:RDF xmlns:rdf="http://www.w3.org/1999/02/22-rdf-syntax-ns#" xmlns:dc="http://purl.org/dc/elements/1.1/" xmlns:dcterms="http://purl.org/dc/terms/" xmlns:vCard="http://www.w3.org/2001/vcard-rdf/3.0#" xmlns:bqbiol="http://biomodels.net/biology-qualifiers/" xmlns:bqmodel="http://biomodels.net/model-qualifiers/">
            <rdf:Description rdf:about="#COPASI109">
              <bqmodel:isInstanceOf>
                <rdf:Bag>
                  <rdf:li rdf:resource="http://identifiers.org/go/GO:0030163"/>
                </rdf:Bag>
              </bqmodel:isInstanceOf>
            </rdf:Description>
          </rdf:RDF>
          <COPASI xmlns="http://www.copasi.org/static/sbml">
            <rdf:RDF xmlns:bqmodel="http://biomodels.net/model-qualifiers/" xmlns:dcterms="http://purl.org/dc/terms/" xmlns:rdf="http://www.w3.org/1999/02/22-rdf-syntax-ns#">
              <rdf:Description rdf:about="#COPASI109">
                <bqmodel:isInstanceOf rdf:resource="urn:miriam:go:GO:0030163"/>
                <dcterms:created>
                  <rdf:Description>
                    <dcterms:W3CDTF>2015-08-14T10:05:06Z</dcterms:W3CDTF>
                  </rdf:Description>
                </dcterms:created>
              </rdf:Description>
            </rdf:RDF>
          </COPASI>
        </annotation>
        <listOfReactants>
          <speciesReference species="Hepcidin" stoichiometry="1"/>
        </listOfReactants>
        <kineticLaw>
          <math xmlns="http://www.w3.org/1998/Math/MathML">
            <apply>
              <times/>
              <ci> Plasma </ci>
              <ci> kdHepcidin </ci>
              <ci> Hepcidin </ci>
            </apply>
          </math>
        </kineticLaw>
      </reaction>
      <reaction metaid="COPASI110" id="Duo_NTBI_0" name="Duo_NTBI" reversible="false">
        <annotation>
          <rdf:RDF xmlns:rdf="http://www.w3.org/1999/02/22-rdf-syntax-ns#" xmlns:dc="http://purl.org/dc/elements/1.1/" xmlns:dcterms="http://purl.org/dc/terms/" xmlns:vCard="http://www.w3.org/2001/vcard-rdf/3.0#" xmlns:bqbiol="http://biomodels.net/biology-qualifiers/" xmlns:bqmodel="http://biomodels.net/model-qualifiers/">
            <rdf:Description rdf:about="#COPASI110">
              <bqbiol:is>
                <rdf:Bag>
                  <rdf:li rdf:resource="http://identifiers.org/go/GO:1903988"/>
                </rdf:Bag>
              </bqbiol:is>
              <bqbiol:is>
                <rdf:Bag>
                  <rdf:li rdf:resource="http://identifiers.org/go/GO:1903414"/>
                </rdf:Bag>
              </bqbiol:is>
            </rdf:Description>
          </rdf:RDF>
          <COPASI xmlns="http://www.copasi.org/static/sbml">
            <rdf:RDF xmlns:CopasiMT="http://www.copasi.org/RDF/MiriamTerms#" xmlns:dcterms="http://purl.org/dc/terms/" xmlns:rdf="http://www.w3.org/1999/02/22-rdf-syntax-ns#">
              <rdf:Description rdf:about="#COPASI110">
                <dcterms:created>
                  <rdf:Description>
                    <dcterms:W3CDTF>2015-08-14T10:04:25Z</dcterms:W3CDTF>
                  </rdf:Description>
                </dcterms:created>
                <CopasiMT:is rdf:resource="urn:miriam:go:GO:1903414"/>
                <CopasiMT:is rdf:resource="urn:miriam:go:GO:1903988"/>
              </rdf:Description>
            </rdf:RDF>
          </COPASI>
        </annotation>
        <listOfReactants>
          <speciesReference species="FeDuo_0" stoichiometry="1"/>
        </listOfReactants>
        <listOfProducts>
          <speciesReference species="NTBI_0" stoichiometry="1"/>
        </listOfProducts>
        <listOfModifiers>
          <modifierSpeciesReference species="FeDuo"/>
          <modifierSpeciesReference species="Hepcidin"/>
        </listOfModifiers>
        <kineticLaw>
          <math xmlns="http://www.w3.org/1998/Math/MathML">
            <apply>
              <ci> MM_w__competitive_and_noncompetitive_inhibition </ci>
              <ci> vDuoNTBI </ci>
              <ci> Duodenum </ci>
              <ci> FeDuo_0 </ci>
              <ci> KmFeFPN </ci>
              <ci> FeDuo </ci>
              <ci> Hepcidin </ci>
              <ci> KiHepcidinFPN </ci>
            </apply>
          </math>
        </kineticLaw>
      </reaction>
      <reaction metaid="COPASI111" id="Fe2Tf_BM" name="Fe2Tf_BM" reversible="false">
        <annotation>
          <rdf:RDF xmlns:rdf="http://www.w3.org/1999/02/22-rdf-syntax-ns#" xmlns:dc="http://purl.org/dc/elements/1.1/" xmlns:dcterms="http://purl.org/dc/terms/" xmlns:vCard="http://www.w3.org/2001/vcard-rdf/3.0#" xmlns:bqbiol="http://biomodels.net/biology-qualifiers/" xmlns:bqmodel="http://biomodels.net/model-qualifiers/">
            <rdf:Description rdf:about="#COPASI111">
              <bqbiol:is>
                <rdf:Bag>
                  <rdf:li rdf:resource="http://identifiers.org/go/GO:0097286"/>
                </rdf:Bag>
              </bqbiol:is>
              <bqbiol:is>
                <rdf:Bag>
                  <rdf:li rdf:resource="http://identifiers.org/go/GO:0033572"/>
                </rdf:Bag>
              </bqbiol:is>
              <bqbiol:hasProperty>
                <rdf:Bag>
                  <rdf:li rdf:resource="http://identifiers.org/go/GO:0036017"/>
                </rdf:Bag>
              </bqbiol:hasProperty>
            </rdf:Description>
          </rdf:RDF>
          <COPASI xmlns="http://www.copasi.org/static/sbml">
            <rdf:RDF xmlns:CopasiMT="http://www.copasi.org/RDF/MiriamTerms#" xmlns:bqbiol="http://biomodels.net/biology-qualifiers/" xmlns:dcterms="http://purl.org/dc/terms/" xmlns:rdf="http://www.w3.org/1999/02/22-rdf-syntax-ns#">
              <rdf:Description rdf:about="#COPASI111">
                <bqbiol:hasProperty rdf:resource="urn:miriam:go:GO:0036017"/>
                <dcterms:created>
                  <rdf:Description>
                    <dcterms:W3CDTF>2015-07-17T14:09:46Z</dcterms:W3CDTF>
                  </rdf:Description>
                </dcterms:created>
                <CopasiMT:is rdf:resource="urn:miriam:go:GO:0033572"/>
                <CopasiMT:is rdf:resource="urn:miriam:go:GO:0097286"/>
              </rdf:Description>
            </rdf:RDF>
          </COPASI>
        </annotation>
        <listOfReactants>
          <speciesReference species="Fe2Tf_0" stoichiometry="1"/>
        </listOfReactants>
        <listOfProducts>
          <speciesReference species="FeBM" stoichiometry="2"/>
          <speciesReference species="Tf" stoichiometry="1"/>
        </listOfProducts>
        <listOfModifiers>
          <modifierSpeciesReference species="EPO"/>
        </listOfModifiers>
        <kineticLaw>
          <math xmlns="http://www.w3.org/1998/Math/MathML">
            <apply>
              <ci> Mass_action_transport_with_linear_activator </ci>
              <ci> kInBM </ci>
              <ci> EPO </ci>
              <ci> Fe2Tf_0 </ci>
              <ci> Plasma </ci>
            </apply>
          </math>
        </kineticLaw>
      </reaction>
      <reaction metaid="COPASI112" id="RBC_Spleen_0" name="RBC_Spleen" reversible="false">
        <annotation>
          <rdf:RDF xmlns:rdf="http://www.w3.org/1999/02/22-rdf-syntax-ns#" xmlns:dc="http://purl.org/dc/elements/1.1/" xmlns:dcterms="http://purl.org/dc/terms/" xmlns:vCard="http://www.w3.org/2001/vcard-rdf/3.0#" xmlns:bqbiol="http://biomodels.net/biology-qualifiers/" xmlns:bqmodel="http://biomodels.net/model-qualifiers/">
            <rdf:Description rdf:about="#COPASI112">
              <bqbiol:is>
                <rdf:Bag>
                  <rdf:li rdf:resource="http://identifiers.org/go/GO:0006909"/>
                </rdf:Bag>
              </bqbiol:is>
            </rdf:Description>
          </rdf:RDF>
          <COPASI xmlns="http://www.copasi.org/static/sbml">
            <rdf:RDF xmlns:CopasiMT="http://www.copasi.org/RDF/MiriamTerms#" xmlns:dcterms="http://purl.org/dc/terms/" xmlns:rdf="http://www.w3.org/1999/02/22-rdf-syntax-ns#">
              <rdf:Description rdf:about="#COPASI112">
                <dcterms:created>
                  <rdf:Description>
                    <dcterms:W3CDTF>2015-07-16T11:44:30Z</dcterms:W3CDTF>
                  </rdf:Description>
                </dcterms:created>
                <CopasiMT:is rdf:resource="urn:miriam:go:GO:0006909"/>
              </rdf:Description>
            </rdf:RDF>
          </COPASI>
        </annotation>
        <listOfReactants>
          <speciesReference species="FeRBC_0" stoichiometry="1"/>
        </listOfReactants>
        <listOfProducts>
          <speciesReference species="FeSpleen_0" stoichiometry="1"/>
        </listOfProducts>
        <listOfModifiers>
          <modifierSpeciesReference species="NTBI_0"/>
          <modifierSpeciesReference species="NTBI"/>
        </listOfModifiers>
        <kineticLaw>
          <math xmlns="http://www.w3.org/1998/Math/MathML">
            <apply>
              <ci> Mass_action__dif_compartments__explicit_volume </ci>
              <ci> kRBCSpleen </ci>
              <ci> RBC </ci>
              <ci> FeRBC_0 </ci>
            </apply>
          </math>
        </kineticLaw>
      </reaction>
      <reaction metaid="COPASI113" id="Spleen_NTBI_0" name="Spleen_NTBI" reversible="false">
        <annotation>
          <rdf:RDF xmlns:rdf="http://www.w3.org/1999/02/22-rdf-syntax-ns#" xmlns:dc="http://purl.org/dc/elements/1.1/" xmlns:dcterms="http://purl.org/dc/terms/" xmlns:vCard="http://www.w3.org/2001/vcard-rdf/3.0#" xmlns:bqbiol="http://biomodels.net/biology-qualifiers/" xmlns:bqmodel="http://biomodels.net/model-qualifiers/">
            <rdf:Description rdf:about="#COPASI113">
              <bqbiol:is>
                <rdf:Bag>
                  <rdf:li rdf:resource="http://identifiers.org/go/GO:1903414"/>
                </rdf:Bag>
              </bqbiol:is>
              <bqbiol:is>
                <rdf:Bag>
                  <rdf:li rdf:resource="http://identifiers.org/go/GO:1903988"/>
                </rdf:Bag>
              </bqbiol:is>
            </rdf:Description>
          </rdf:RDF>
          <COPASI xmlns="http://www.copasi.org/static/sbml">
            <rdf:RDF xmlns:CopasiMT="http://www.copasi.org/RDF/MiriamTerms#" xmlns:dcterms="http://purl.org/dc/terms/" xmlns:rdf="http://www.w3.org/1999/02/22-rdf-syntax-ns#">
              <rdf:Description rdf:about="#COPASI113">
                <dcterms:created>
                  <rdf:Description>
                    <dcterms:W3CDTF>2015-08-14T10:05:11Z</dcterms:W3CDTF>
                  </rdf:Description>
                </dcterms:created>
                <CopasiMT:is rdf:resource="urn:miriam:go:GO:1903414"/>
                <CopasiMT:is rdf:resource="urn:miriam:go:GO:1903988"/>
              </rdf:Description>
            </rdf:RDF>
          </COPASI>
        </annotation>
        <listOfReactants>
          <speciesReference species="FeSpleen_0" stoichiometry="1"/>
        </listOfReactants>
        <listOfProducts>
          <speciesReference species="NTBI_0" stoichiometry="1"/>
        </listOfProducts>
        <listOfModifiers>
          <modifierSpeciesReference species="FeSpleen"/>
          <modifierSpeciesReference species="Hepcidin"/>
        </listOfModifiers>
        <kineticLaw>
          <math xmlns="http://www.w3.org/1998/Math/MathML">
            <apply>
              <ci> MM_w__competitive_and_noncompetitive_inhibition </ci>
              <ci> vSpleenNTBI </ci>
              <ci> Spleen </ci>
              <ci> FeSpleen_0 </ci>
              <ci> KmFeFPN </ci>
              <ci> FeSpleen </ci>
              <ci> Hepcidin </ci>
              <ci> KiHepcidinFPN </ci>
            </apply>
          </math>
        </kineticLaw>
      </reaction>
      <reaction metaid="COPASI114" id="Liver_NTBI_0" name="Liver_NTBI" reversible="false">
        <annotation>
          <rdf:RDF xmlns:rdf="http://www.w3.org/1999/02/22-rdf-syntax-ns#" xmlns:dc="http://purl.org/dc/elements/1.1/" xmlns:dcterms="http://purl.org/dc/terms/" xmlns:vCard="http://www.w3.org/2001/vcard-rdf/3.0#" xmlns:bqbiol="http://biomodels.net/biology-qualifiers/" xmlns:bqmodel="http://biomodels.net/model-qualifiers/">
            <rdf:Description rdf:about="#COPASI114">
              <bqbiol:is>
                <rdf:Bag>
                  <rdf:li rdf:resource="http://identifiers.org/go/GO:1903988"/>
                </rdf:Bag>
              </bqbiol:is>
              <bqbiol:is>
                <rdf:Bag>
                  <rdf:li rdf:resource="http://identifiers.org/go/GO:1903414"/>
                </rdf:Bag>
              </bqbiol:is>
            </rdf:Description>
          </rdf:RDF>
          <COPASI xmlns="http://www.copasi.org/static/sbml">
            <rdf:RDF xmlns:CopasiMT="http://www.copasi.org/RDF/MiriamTerms#" xmlns:dcterms="http://purl.org/dc/terms/" xmlns:rdf="http://www.w3.org/1999/02/22-rdf-syntax-ns#">
              <rdf:Description rdf:about="#COPASI114">
                <dcterms:created>
                  <rdf:Description>
                    <dcterms:W3CDTF>2015-08-14T10:04:57Z</dcterms:W3CDTF>
                  </rdf:Description>
                </dcterms:created>
                <CopasiMT:is rdf:resource="urn:miriam:go:GO:1903414"/>
                <CopasiMT:is rdf:resource="urn:miriam:go:GO:1903988"/>
              </rdf:Description>
            </rdf:RDF>
          </COPASI>
        </annotation>
        <listOfReactants>
          <speciesReference species="FeLiver_0" stoichiometry="1"/>
        </listOfReactants>
        <listOfProducts>
          <speciesReference species="NTBI_0" stoichiometry="1"/>
        </listOfProducts>
        <listOfModifiers>
          <modifierSpeciesReference species="FeLiver"/>
          <modifierSpeciesReference species="Hepcidin"/>
        </listOfModifiers>
        <kineticLaw>
          <math xmlns="http://www.w3.org/1998/Math/MathML">
            <apply>
              <ci> MM_w__competitive_and_noncompetitive_inhibition </ci>
              <ci> vLiverNTBI </ci>
              <ci> Liver </ci>
              <ci> FeLiver_0 </ci>
              <ci> KmFeFPN </ci>
              <ci> FeLiver </ci>
              <ci> Hepcidin </ci>
              <ci> KiHepcidinFPN </ci>
            </apply>
          </math>
        </kineticLaw>
      </reaction>
      <reaction metaid="COPASI115" id="NTBI_Fe1Tf_0" name="NTBI_Fe1Tf" reversible="false">
        <annotation>
          <COPASI xmlns="http://www.copasi.org/static/sbml">
            <rdf:RDF xmlns:dcterms="http://purl.org/dc/terms/" xmlns:rdf="http://www.w3.org/1999/02/22-rdf-syntax-ns#">
              <rdf:Description rdf:about="#COPASI115">
                <dcterms:created>
                  <rdf:Description>
                    <dcterms:W3CDTF>2015-08-14T10:05:19Z</dcterms:W3CDTF>
                  </rdf:Description>
                </dcterms:created>
              </rdf:Description>
            </rdf:RDF>
          </COPASI>
        </annotation>
        <listOfReactants>
          <speciesReference species="NTBI_0" stoichiometry="1"/>
          <speciesReference species="Tf" stoichiometry="1"/>
        </listOfReactants>
        <listOfProducts>
          <speciesReference species="Fe1Tf_0" stoichiometry="1"/>
        </listOfProducts>
        <kineticLaw>
          <math xmlns="http://www.w3.org/1998/Math/MathML">
            <apply>
              <times/>
              <ci> Plasma </ci>
              <ci> kNTBI_Fe1Tf </ci>
              <ci> NTBI_0 </ci>
              <ci> Tf </ci>
            </apply>
          </math>
        </kineticLaw>
      </reaction>
      <reaction metaid="COPASI116" id="DuoLoss_0" name="DuoLoss" reversible="false">
        <annotation>
          <COPASI xmlns="http://www.copasi.org/static/sbml">
            <rdf:RDF xmlns:dcterms="http://purl.org/dc/terms/" xmlns:rdf="http://www.w3.org/1999/02/22-rdf-syntax-ns#">
              <rdf:Description rdf:about="#COPASI116">
                <dcterms:created>
                  <rdf:Description>
                    <dcterms:W3CDTF>2015-08-14T10:04:54Z</dcterms:W3CDTF>
                  </rdf:Description>
                </dcterms:created>
              </rdf:Description>
            </rdf:RDF>
          </COPASI>
        </annotation>
        <listOfReactants>
          <speciesReference species="FeDuo_0" stoichiometry="1"/>
        </listOfReactants>
        <listOfProducts>
          <speciesReference species="FeOutside_0" stoichiometry="1"/>
        </listOfProducts>
        <listOfModifiers>
          <modifierSpeciesReference species="FeDuo_0"/>
          <modifierSpeciesReference species="FeDuo"/>
        </listOfModifiers>
        <kineticLaw>
          <math xmlns="http://www.w3.org/1998/Math/MathML">
            <apply>
              <ci> Mass_action__dif_compartments__explicit_volume </ci>
              <ci> kDuoLoss </ci>
              <ci> Duodenum </ci>
              <ci> FeDuo_0 </ci>
            </apply>
          </math>
        </kineticLaw>
      </reaction>
      <reaction metaid="COPASI117" id="Fe2Tf_Liver" name="Fe2Tf_Liver" reversible="false">
        <annotation>
          <rdf:RDF xmlns:rdf="http://www.w3.org/1999/02/22-rdf-syntax-ns#" xmlns:dc="http://purl.org/dc/elements/1.1/" xmlns:dcterms="http://purl.org/dc/terms/" xmlns:vCard="http://www.w3.org/2001/vcard-rdf/3.0#" xmlns:bqbiol="http://biomodels.net/biology-qualifiers/" xmlns:bqmodel="http://biomodels.net/model-qualifiers/">
            <rdf:Description rdf:about="#COPASI117">
              <bqbiol:is>
                <rdf:Bag>
                  <rdf:li rdf:resource="http://identifiers.org/go/GO:0097286"/>
                </rdf:Bag>
              </bqbiol:is>
              <bqbiol:is>
                <rdf:Bag>
                  <rdf:li rdf:resource="http://identifiers.org/go/GO:0033572"/>
                </rdf:Bag>
              </bqbiol:is>
            </rdf:Description>
          </rdf:RDF>
          <COPASI xmlns="http://www.copasi.org/static/sbml">
            <rdf:RDF xmlns:CopasiMT="http://www.copasi.org/RDF/MiriamTerms#" xmlns:dcterms="http://purl.org/dc/terms/" xmlns:rdf="http://www.w3.org/1999/02/22-rdf-syntax-ns#">
              <rdf:Description rdf:about="#COPASI117">
                <dcterms:created>
                  <rdf:Description>
                    <dcterms:W3CDTF>2015-08-14T10:03:22Z</dcterms:W3CDTF>
                  </rdf:Description>
                </dcterms:created>
                <CopasiMT:is rdf:resource="urn:miriam:go:GO:0033572"/>
                <CopasiMT:is rdf:resource="urn:miriam:go:GO:0097286"/>
              </rdf:Description>
            </rdf:RDF>
          </COPASI>
        </annotation>
        <listOfReactants>
          <speciesReference species="Fe2Tf_0" stoichiometry="1"/>
        </listOfReactants>
        <listOfProducts>
          <speciesReference species="FeLiver_0" stoichiometry="2"/>
          <speciesReference species="Tf" stoichiometry="1"/>
        </listOfProducts>
        <kineticLaw>
          <math xmlns="http://www.w3.org/1998/Math/MathML">
            <apply>
              <ci> Mass_action__dif_compartments__explicit_volume </ci>
              <ci> kInLiver </ci>
              <ci> Plasma </ci>
              <ci> Fe2Tf_0 </ci>
            </apply>
          </math>
        </kineticLaw>
      </reaction>
      <reaction metaid="COPASI118" id="Fe2Tf_Rest" name="Fe2Tf_Rest" reversible="false">
        <annotation>
          <rdf:RDF xmlns:rdf="http://www.w3.org/1999/02/22-rdf-syntax-ns#" xmlns:dc="http://purl.org/dc/elements/1.1/" xmlns:dcterms="http://purl.org/dc/terms/" xmlns:vCard="http://www.w3.org/2001/vcard-rdf/3.0#" xmlns:bqbiol="http://biomodels.net/biology-qualifiers/" xmlns:bqmodel="http://biomodels.net/model-qualifiers/">
            <rdf:Description rdf:about="#COPASI118">
              <bqbiol:is>
                <rdf:Bag>
                  <rdf:li rdf:resource="http://identifiers.org/go/GO:0097286"/>
                </rdf:Bag>
              </bqbiol:is>
              <bqbiol:is>
                <rdf:Bag>
                  <rdf:li rdf:resource="http://identifiers.org/go/GO:0033572"/>
                </rdf:Bag>
              </bqbiol:is>
            </rdf:Description>
          </rdf:RDF>
          <COPASI xmlns="http://www.copasi.org/static/sbml">
            <rdf:RDF xmlns:CopasiMT="http://www.copasi.org/RDF/MiriamTerms#" xmlns:dcterms="http://purl.org/dc/terms/" xmlns:rdf="http://www.w3.org/1999/02/22-rdf-syntax-ns#">
              <rdf:Description rdf:about="#COPASI118">
                <dcterms:created>
                  <rdf:Description>
                    <dcterms:W3CDTF>2015-08-14T10:04:17Z</dcterms:W3CDTF>
                  </rdf:Description>
                </dcterms:created>
                <CopasiMT:is rdf:resource="urn:miriam:go:GO:0033572"/>
                <CopasiMT:is rdf:resource="urn:miriam:go:GO:0097286"/>
              </rdf:Description>
            </rdf:RDF>
          </COPASI>
        </annotation>
        <listOfReactants>
          <speciesReference species="Fe2Tf_0" stoichiometry="1"/>
        </listOfReactants>
        <listOfProducts>
          <speciesReference species="FeRest_0" stoichiometry="2"/>
          <speciesReference species="Tf" stoichiometry="1"/>
        </listOfProducts>
        <kineticLaw>
          <math xmlns="http://www.w3.org/1998/Math/MathML">
            <apply>
              <ci> Mass_action__dif_compartments__explicit_volume </ci>
              <ci> kInRest </ci>
              <ci> Plasma </ci>
              <ci> Fe2Tf_0 </ci>
            </apply>
          </math>
        </kineticLaw>
      </reaction>
      <reaction metaid="COPASI119" id="Fe2Tf_Duo" name="Fe2Tf_Duo" reversible="false">
        <annotation>
          <rdf:RDF xmlns:rdf="http://www.w3.org/1999/02/22-rdf-syntax-ns#" xmlns:dc="http://purl.org/dc/elements/1.1/" xmlns:dcterms="http://purl.org/dc/terms/" xmlns:vCard="http://www.w3.org/2001/vcard-rdf/3.0#" xmlns:bqbiol="http://biomodels.net/biology-qualifiers/" xmlns:bqmodel="http://biomodels.net/model-qualifiers/">
            <rdf:Description rdf:about="#COPASI119">
              <bqbiol:is>
                <rdf:Bag>
                  <rdf:li rdf:resource="http://identifiers.org/go/GO:0097286"/>
                </rdf:Bag>
              </bqbiol:is>
              <bqbiol:is>
                <rdf:Bag>
                  <rdf:li rdf:resource="http://identifiers.org/go/GO:0033572"/>
                </rdf:Bag>
              </bqbiol:is>
            </rdf:Description>
          </rdf:RDF>
          <COPASI xmlns="http://www.copasi.org/static/sbml">
            <rdf:RDF xmlns:CopasiMT="http://www.copasi.org/RDF/MiriamTerms#" xmlns:dcterms="http://purl.org/dc/terms/" xmlns:rdf="http://www.w3.org/1999/02/22-rdf-syntax-ns#">
              <rdf:Description rdf:about="#COPASI119">
                <dcterms:created>
                  <rdf:Description>
                    <dcterms:W3CDTF>2015-08-14T10:03:15Z</dcterms:W3CDTF>
                  </rdf:Description>
                </dcterms:created>
                <CopasiMT:is rdf:resource="urn:miriam:go:GO:0033572"/>
                <CopasiMT:is rdf:resource="urn:miriam:go:GO:0097286"/>
              </rdf:Description>
            </rdf:RDF>
          </COPASI>
        </annotation>
        <listOfReactants>
          <speciesReference species="Fe2Tf_0" stoichiometry="1"/>
        </listOfReactants>
        <listOfProducts>
          <speciesReference species="FeDuo_0" stoichiometry="2"/>
          <speciesReference species="Tf" stoichiometry="1"/>
        </listOfProducts>
        <kineticLaw>
          <math xmlns="http://www.w3.org/1998/Math/MathML">
            <apply>
              <ci> Mass_action__dif_compartments__explicit_volume </ci>
              <ci> kInDuo </ci>
              <ci> Plasma </ci>
              <ci> Fe2Tf_0 </ci>
            </apply>
          </math>
        </kineticLaw>
      </reaction>
      <reaction metaid="COPASI120" id="Rest_NTBI_0" name="Rest_NTBI" reversible="false">
        <annotation>
          <rdf:RDF xmlns:rdf="http://www.w3.org/1999/02/22-rdf-syntax-ns#" xmlns:dc="http://purl.org/dc/elements/1.1/" xmlns:dcterms="http://purl.org/dc/terms/" xmlns:vCard="http://www.w3.org/2001/vcard-rdf/3.0#" xmlns:bqbiol="http://biomodels.net/biology-qualifiers/" xmlns:bqmodel="http://biomodels.net/model-qualifiers/">
            <rdf:Description rdf:about="#COPASI120">
              <bqbiol:is>
                <rdf:Bag>
                  <rdf:li rdf:resource="http://identifiers.org/go/GO:1903988"/>
                </rdf:Bag>
              </bqbiol:is>
              <bqbiol:is>
                <rdf:Bag>
                  <rdf:li rdf:resource="http://identifiers.org/go/GO:1903414"/>
                </rdf:Bag>
              </bqbiol:is>
            </rdf:Description>
          </rdf:RDF>
          <COPASI xmlns="http://www.copasi.org/static/sbml">
            <rdf:RDF xmlns:CopasiMT="http://www.copasi.org/RDF/MiriamTerms#" xmlns:dcterms="http://purl.org/dc/terms/" xmlns:rdf="http://www.w3.org/1999/02/22-rdf-syntax-ns#">
              <rdf:Description rdf:about="#COPASI120">
                <dcterms:created>
                  <rdf:Description>
                    <dcterms:W3CDTF>2015-08-14T10:05:26Z</dcterms:W3CDTF>
                  </rdf:Description>
                </dcterms:created>
                <CopasiMT:is rdf:resource="urn:miriam:go:GO:1903414"/>
                <CopasiMT:is rdf:resource="urn:miriam:go:GO:1903988"/>
              </rdf:Description>
            </rdf:RDF>
          </COPASI>
        </annotation>
        <listOfReactants>
          <speciesReference species="FeRest_0" stoichiometry="1"/>
        </listOfReactants>
        <listOfProducts>
          <speciesReference species="NTBI_0" stoichiometry="1"/>
        </listOfProducts>
        <listOfModifiers>
          <modifierSpeciesReference species="FeRest"/>
          <modifierSpeciesReference species="Hepcidin"/>
        </listOfModifiers>
        <kineticLaw>
          <math xmlns="http://www.w3.org/1998/Math/MathML">
            <apply>
              <ci> MM_w__competitive_and_noncompetitive_inhibition </ci>
              <ci> vRestNTBI </ci>
              <ci> RestOfBody </ci>
              <ci> FeRest_0 </ci>
              <ci> KmFeFPN </ci>
              <ci> FeRest </ci>
              <ci> Hepcidin </ci>
              <ci> KiHepcidinFPN </ci>
            </apply>
          </math>
        </kineticLaw>
      </reaction>
      <reaction metaid="COPASI121" id="Fe1Tf_Fe2Tf" name="Fe1Tf_Fe2Tf" reversible="false">
        <annotation>
          <COPASI xmlns="http://www.copasi.org/static/sbml">
            <rdf:RDF xmlns:dcterms="http://purl.org/dc/terms/" xmlns:rdf="http://www.w3.org/1999/02/22-rdf-syntax-ns#">
              <rdf:Description rdf:about="#COPASI121">
                <dcterms:created>
                  <rdf:Description>
                    <dcterms:W3CDTF>2015-07-16T11:41:43Z</dcterms:W3CDTF>
                  </rdf:Description>
                </dcterms:created>
              </rdf:Description>
            </rdf:RDF>
          </COPASI>
        </annotation>
        <listOfReactants>
          <speciesReference species="Fe1Tf_0" stoichiometry="1"/>
          <speciesReference species="NTBI_0" stoichiometry="1"/>
        </listOfReactants>
        <listOfProducts>
          <speciesReference species="Fe2Tf_0" stoichiometry="1"/>
        </listOfProducts>
        <kineticLaw>
          <math xmlns="http://www.w3.org/1998/Math/MathML">
            <apply>
              <times/>
              <ci> Plasma </ci>
              <ci> kFe1Tf_Fe2Tf </ci>
              <ci> Fe1Tf_0 </ci>
              <ci> NTBI_0 </ci>
            </apply>
          </math>
        </kineticLaw>
      </reaction>
      <reaction metaid="COPASI122" id="Fe1Tf_Liver_0" name="Fe1Tf_Liver" reversible="false">
        <annotation>
          <rdf:RDF xmlns:rdf="http://www.w3.org/1999/02/22-rdf-syntax-ns#" xmlns:dc="http://purl.org/dc/elements/1.1/" xmlns:dcterms="http://purl.org/dc/terms/" xmlns:vCard="http://www.w3.org/2001/vcard-rdf/3.0#" xmlns:bqbiol="http://biomodels.net/biology-qualifiers/" xmlns:bqmodel="http://biomodels.net/model-qualifiers/">
            <rdf:Description rdf:about="#COPASI122">
              <bqbiol:is>
                <rdf:Bag>
                  <rdf:li rdf:resource="http://identifiers.org/go/GO:0033572"/>
                </rdf:Bag>
              </bqbiol:is>
              <bqbiol:is>
                <rdf:Bag>
                  <rdf:li rdf:resource="http://identifiers.org/go/GO:0097286"/>
                </rdf:Bag>
              </bqbiol:is>
            </rdf:Description>
          </rdf:RDF>
          <COPASI xmlns="http://www.copasi.org/static/sbml">
            <rdf:RDF xmlns:CopasiMT="http://www.copasi.org/RDF/MiriamTerms#" xmlns:dcterms="http://purl.org/dc/terms/" xmlns:rdf="http://www.w3.org/1999/02/22-rdf-syntax-ns#">
              <rdf:Description rdf:about="#COPASI122">
                <dcterms:created>
                  <rdf:Description>
                    <dcterms:W3CDTF>2015-08-14T10:02:31Z</dcterms:W3CDTF>
                  </rdf:Description>
                </dcterms:created>
                <CopasiMT:is rdf:resource="urn:miriam:go:GO:0033572"/>
                <CopasiMT:is rdf:resource="urn:miriam:go:GO:0097286"/>
              </rdf:Description>
            </rdf:RDF>
          </COPASI>
        </annotation>
        <listOfReactants>
          <speciesReference species="Fe1Tf_0" stoichiometry="1"/>
        </listOfReactants>
        <listOfProducts>
          <speciesReference species="FeLiver_0" stoichiometry="1"/>
          <speciesReference species="Tf" stoichiometry="1"/>
        </listOfProducts>
        <kineticLaw>
          <math xmlns="http://www.w3.org/1998/Math/MathML">
            <apply>
              <ci> Mass_action__dif_compartments__explicit_volume </ci>
              <ci> kInLiver </ci>
              <ci> Plasma </ci>
              <ci> Fe1Tf_0 </ci>
            </apply>
          </math>
        </kineticLaw>
      </reaction>
      <reaction metaid="COPASI123" id="Fe1Tf_BM_0" name="Fe1Tf_BM" reversible="false">
        <annotation>
          <rdf:RDF xmlns:rdf="http://www.w3.org/1999/02/22-rdf-syntax-ns#" xmlns:dc="http://purl.org/dc/elements/1.1/" xmlns:dcterms="http://purl.org/dc/terms/" xmlns:vCard="http://www.w3.org/2001/vcard-rdf/3.0#" xmlns:bqbiol="http://biomodels.net/biology-qualifiers/" xmlns:bqmodel="http://biomodels.net/model-qualifiers/">
            <rdf:Description rdf:about="#COPASI123">
              <bqbiol:is>
                <rdf:Bag>
                  <rdf:li rdf:resource="http://identifiers.org/go/GO:0097286"/>
                </rdf:Bag>
              </bqbiol:is>
              <bqbiol:is>
                <rdf:Bag>
                  <rdf:li rdf:resource="http://identifiers.org/go/GO:0033572"/>
                </rdf:Bag>
              </bqbiol:is>
              <bqbiol:hasProperty>
                <rdf:Bag>
                  <rdf:li rdf:resource="http://identifiers.org/go/GO:0036017"/>
                </rdf:Bag>
              </bqbiol:hasProperty>
            </rdf:Description>
          </rdf:RDF>
          <COPASI xmlns="http://www.copasi.org/static/sbml">
            <rdf:RDF xmlns:CopasiMT="http://www.copasi.org/RDF/MiriamTerms#" xmlns:bqbiol="http://biomodels.net/biology-qualifiers/" xmlns:dcterms="http://purl.org/dc/terms/" xmlns:rdf="http://www.w3.org/1999/02/22-rdf-syntax-ns#">
              <rdf:Description rdf:about="#COPASI123">
                <bqbiol:hasProperty rdf:resource="urn:miriam:go:GO:0036017"/>
                <dcterms:created>
                  <rdf:Description>
                    <dcterms:W3CDTF>2015-07-17T14:07:39Z</dcterms:W3CDTF>
                  </rdf:Description>
                </dcterms:created>
                <CopasiMT:is rdf:resource="urn:miriam:go:GO:0033572"/>
                <CopasiMT:is rdf:resource="urn:miriam:go:GO:0097286"/>
              </rdf:Description>
            </rdf:RDF>
          </COPASI>
        </annotation>
        <listOfReactants>
          <speciesReference species="Fe1Tf_0" stoichiometry="1"/>
        </listOfReactants>
        <listOfProducts>
          <speciesReference species="FeBM" stoichiometry="1"/>
          <speciesReference species="Tf" stoichiometry="1"/>
        </listOfProducts>
        <listOfModifiers>
          <modifierSpeciesReference species="EPO"/>
        </listOfModifiers>
        <kineticLaw>
          <math xmlns="http://www.w3.org/1998/Math/MathML">
            <apply>
              <ci> Mass_action_transport_with_linear_activator </ci>
              <ci> kInBM </ci>
              <ci> EPO </ci>
              <ci> Fe1Tf_0 </ci>
              <ci> Plasma </ci>
            </apply>
          </math>
        </kineticLaw>
      </reaction>
      <reaction metaid="COPASI124" id="Fe1Tf_Rest_0" name="Fe1Tf_Rest" reversible="false">
        <annotation>
          <rdf:RDF xmlns:rdf="http://www.w3.org/1999/02/22-rdf-syntax-ns#" xmlns:dc="http://purl.org/dc/elements/1.1/" xmlns:dcterms="http://purl.org/dc/terms/" xmlns:vCard="http://www.w3.org/2001/vcard-rdf/3.0#" xmlns:bqbiol="http://biomodels.net/biology-qualifiers/" xmlns:bqmodel="http://biomodels.net/model-qualifiers/">
            <rdf:Description rdf:about="#COPASI124">
              <bqbiol:is>
                <rdf:Bag>
                  <rdf:li rdf:resource="http://identifiers.org/go/GO:0033572"/>
                </rdf:Bag>
              </bqbiol:is>
              <bqbiol:is>
                <rdf:Bag>
                  <rdf:li rdf:resource="http://identifiers.org/go/GO:0097286"/>
                </rdf:Bag>
              </bqbiol:is>
            </rdf:Description>
          </rdf:RDF>
          <COPASI xmlns="http://www.copasi.org/static/sbml">
            <rdf:RDF xmlns:CopasiMT="http://www.copasi.org/RDF/MiriamTerms#" xmlns:dcterms="http://purl.org/dc/terms/" xmlns:rdf="http://www.w3.org/1999/02/22-rdf-syntax-ns#">
              <rdf:Description rdf:about="#COPASI124">
                <dcterms:created>
                  <rdf:Description>
                    <dcterms:W3CDTF>2015-08-14T10:02:37Z</dcterms:W3CDTF>
                  </rdf:Description>
                </dcterms:created>
                <CopasiMT:is rdf:resource="urn:miriam:go:GO:0033572"/>
                <CopasiMT:is rdf:resource="urn:miriam:go:GO:0097286"/>
              </rdf:Description>
            </rdf:RDF>
          </COPASI>
        </annotation>
        <listOfReactants>
          <speciesReference species="Fe1Tf_0" stoichiometry="1"/>
        </listOfReactants>
        <listOfProducts>
          <speciesReference species="FeRest_0" stoichiometry="1"/>
          <speciesReference species="Tf" stoichiometry="1"/>
        </listOfProducts>
        <kineticLaw>
          <math xmlns="http://www.w3.org/1998/Math/MathML">
            <apply>
              <ci> Mass_action__dif_compartments__explicit_volume </ci>
              <ci> kInRest </ci>
              <ci> Plasma </ci>
              <ci> Fe1Tf_0 </ci>
            </apply>
          </math>
        </kineticLaw>
      </reaction>
      <reaction metaid="COPASI125" id="Fe1Tf_Duo_0" name="Fe1Tf_Duo" reversible="false">
        <annotation>
          <rdf:RDF xmlns:rdf="http://www.w3.org/1999/02/22-rdf-syntax-ns#" xmlns:dc="http://purl.org/dc/elements/1.1/" xmlns:dcterms="http://purl.org/dc/terms/" xmlns:vCard="http://www.w3.org/2001/vcard-rdf/3.0#" xmlns:bqbiol="http://biomodels.net/biology-qualifiers/" xmlns:bqmodel="http://biomodels.net/model-qualifiers/">
            <rdf:Description rdf:about="#COPASI125">
              <bqbiol:is>
                <rdf:Bag>
                  <rdf:li rdf:resource="http://identifiers.org/go/GO:0097286"/>
                </rdf:Bag>
              </bqbiol:is>
              <bqbiol:is>
                <rdf:Bag>
                  <rdf:li rdf:resource="http://identifiers.org/go/GO:0033572"/>
                </rdf:Bag>
              </bqbiol:is>
            </rdf:Description>
          </rdf:RDF>
          <COPASI xmlns="http://www.copasi.org/static/sbml">
            <rdf:RDF xmlns:CopasiMT="http://www.copasi.org/RDF/MiriamTerms#" xmlns:dcterms="http://purl.org/dc/terms/" xmlns:rdf="http://www.w3.org/1999/02/22-rdf-syntax-ns#">
              <rdf:Description rdf:about="#COPASI125">
                <dcterms:created>
                  <rdf:Description>
                    <dcterms:W3CDTF>2015-08-14T10:02:20Z</dcterms:W3CDTF>
                  </rdf:Description>
                </dcterms:created>
                <CopasiMT:is rdf:resource="urn:miriam:go:GO:0033572"/>
                <CopasiMT:is rdf:resource="urn:miriam:go:GO:0097286"/>
              </rdf:Description>
            </rdf:RDF>
          </COPASI>
        </annotation>
        <listOfReactants>
          <speciesReference species="Fe1Tf_0" stoichiometry="1"/>
        </listOfReactants>
        <listOfProducts>
          <speciesReference species="FeDuo_0" stoichiometry="1"/>
          <speciesReference species="Tf" stoichiometry="1"/>
        </listOfProducts>
        <kineticLaw>
          <math xmlns="http://www.w3.org/1998/Math/MathML">
            <apply>
              <ci> Mass_action__dif_compartments__explicit_volume </ci>
              <ci> kInDuo </ci>
              <ci> Plasma </ci>
              <ci> Fe1Tf_0 </ci>
            </apply>
          </math>
        </kineticLaw>
      </reaction>
      <reaction metaid="COPASI126" id="Fe1Tf_Fe2Tf_0" name="Fe1Tf_Fe2Tf*" reversible="false">
        <annotation>
          <COPASI xmlns="http://www.copasi.org/static/sbml">
            <rdf:RDF xmlns:dcterms="http://purl.org/dc/terms/" xmlns:rdf="http://www.w3.org/1999/02/22-rdf-syntax-ns#">
              <rdf:Description rdf:about="#COPASI126">
                <dcterms:created>
                  <rdf:Description>
                    <dcterms:W3CDTF>2015-08-14T10:02:18Z</dcterms:W3CDTF>
                  </rdf:Description>
                </dcterms:created>
              </rdf:Description>
            </rdf:RDF>
          </COPASI>
        </annotation>
        <listOfReactants>
          <speciesReference species="Fe1Tf_0" stoichiometry="1"/>
          <speciesReference species="NTBI" stoichiometry="1"/>
        </listOfReactants>
        <listOfProducts>
          <speciesReference species="Fe2Tf" stoichiometry="1"/>
        </listOfProducts>
        <kineticLaw>
          <math xmlns="http://www.w3.org/1998/Math/MathML">
            <apply>
              <times/>
              <ci> Plasma </ci>
              <ci> kFe1Tf_Fe2Tf </ci>
              <ci> Fe1Tf_0 </ci>
              <ci> NTBI </ci>
            </apply>
          </math>
        </kineticLaw>
      </reaction>
      <reaction metaid="COPASI127" id="Fe1Tf__Fe2Tf" name="Fe1Tf*_Fe2Tf*" reversible="false">
        <annotation>
          <COPASI xmlns="http://www.copasi.org/static/sbml">
            <rdf:RDF xmlns:dcterms="http://purl.org/dc/terms/" xmlns:rdf="http://www.w3.org/1999/02/22-rdf-syntax-ns#">
              <rdf:Description rdf:about="#COPASI127">
                <dcterms:created>
                  <rdf:Description>
                    <dcterms:W3CDTF>2015-07-16T12:13:59Z</dcterms:W3CDTF>
                  </rdf:Description>
                </dcterms:created>
              </rdf:Description>
            </rdf:RDF>
          </COPASI>
        </annotation>
        <listOfReactants>
          <speciesReference species="Fe1Tf" stoichiometry="1"/>
          <speciesReference species="NTBI_0" stoichiometry="1"/>
        </listOfReactants>
        <listOfProducts>
          <speciesReference species="Fe2Tf" stoichiometry="1"/>
        </listOfProducts>
        <kineticLaw>
          <math xmlns="http://www.w3.org/1998/Math/MathML">
            <apply>
              <times/>
              <ci> Plasma </ci>
              <ci> kFe1Tf_Fe2Tf </ci>
              <ci> Fe1Tf </ci>
              <ci> NTBI_0 </ci>
            </apply>
          </math>
        </kineticLaw>
      </reaction>
      <reaction metaid="COPASI128" id="Fe2Tf_Duo_0" name="Fe2Tf_Duo*" reversible="false">
        <annotation>
          <rdf:RDF xmlns:rdf="http://www.w3.org/1999/02/22-rdf-syntax-ns#" xmlns:dc="http://purl.org/dc/elements/1.1/" xmlns:dcterms="http://purl.org/dc/terms/" xmlns:vCard="http://www.w3.org/2001/vcard-rdf/3.0#" xmlns:bqbiol="http://biomodels.net/biology-qualifiers/" xmlns:bqmodel="http://biomodels.net/model-qualifiers/">
            <rdf:Description rdf:about="#COPASI128">
              <bqbiol:is>
                <rdf:Bag>
                  <rdf:li rdf:resource="http://identifiers.org/go/GO:0097286"/>
                </rdf:Bag>
              </bqbiol:is>
              <bqbiol:is>
                <rdf:Bag>
                  <rdf:li rdf:resource="http://identifiers.org/go/GO:0033572"/>
                </rdf:Bag>
              </bqbiol:is>
            </rdf:Description>
          </rdf:RDF>
          <COPASI xmlns="http://www.copasi.org/static/sbml">
            <rdf:RDF xmlns:CopasiMT="http://www.copasi.org/RDF/MiriamTerms#" xmlns:dcterms="http://purl.org/dc/terms/" xmlns:rdf="http://www.w3.org/1999/02/22-rdf-syntax-ns#">
              <rdf:Description rdf:about="#COPASI128">
                <dcterms:created>
                  <rdf:Description>
                    <dcterms:W3CDTF>2015-08-14T10:03:18Z</dcterms:W3CDTF>
                  </rdf:Description>
                </dcterms:created>
                <CopasiMT:is rdf:resource="urn:miriam:go:GO:0033572"/>
                <CopasiMT:is rdf:resource="urn:miriam:go:GO:0097286"/>
              </rdf:Description>
            </rdf:RDF>
          </COPASI>
        </annotation>
        <listOfReactants>
          <speciesReference species="Fe2Tf" stoichiometry="1"/>
        </listOfReactants>
        <listOfProducts>
          <speciesReference species="FeDuo" stoichiometry="1"/>
          <speciesReference species="FeDuo_0" stoichiometry="1"/>
          <speciesReference species="Tf" stoichiometry="1"/>
        </listOfProducts>
        <kineticLaw>
          <math xmlns="http://www.w3.org/1998/Math/MathML">
            <apply>
              <ci> Mass_action__dif_compartments__explicit_volume </ci>
              <ci> kInDuo </ci>
              <ci> Plasma </ci>
              <ci> Fe2Tf </ci>
            </apply>
          </math>
        </kineticLaw>
      </reaction>
      <reaction metaid="COPASI129" id="Fe2Tf_Liver_0" name="Fe2Tf_Liver*" reversible="false">
        <annotation>
          <rdf:RDF xmlns:rdf="http://www.w3.org/1999/02/22-rdf-syntax-ns#" xmlns:dc="http://purl.org/dc/elements/1.1/" xmlns:dcterms="http://purl.org/dc/terms/" xmlns:vCard="http://www.w3.org/2001/vcard-rdf/3.0#" xmlns:bqbiol="http://biomodels.net/biology-qualifiers/" xmlns:bqmodel="http://biomodels.net/model-qualifiers/">
            <rdf:Description rdf:about="#COPASI129">
              <bqbiol:is>
                <rdf:Bag>
                  <rdf:li rdf:resource="http://identifiers.org/go/GO:0033572"/>
                </rdf:Bag>
              </bqbiol:is>
              <bqbiol:is>
                <rdf:Bag>
                  <rdf:li rdf:resource="http://identifiers.org/go/GO:0097286"/>
                </rdf:Bag>
              </bqbiol:is>
            </rdf:Description>
          </rdf:RDF>
          <COPASI xmlns="http://www.copasi.org/static/sbml">
            <rdf:RDF xmlns:CopasiMT="http://www.copasi.org/RDF/MiriamTerms#" xmlns:dcterms="http://purl.org/dc/terms/" xmlns:rdf="http://www.w3.org/1999/02/22-rdf-syntax-ns#">
              <rdf:Description rdf:about="#COPASI129">
                <dcterms:created>
                  <rdf:Description>
                    <dcterms:W3CDTF>2015-08-14T10:03:23Z</dcterms:W3CDTF>
                  </rdf:Description>
                </dcterms:created>
                <CopasiMT:is rdf:resource="urn:miriam:go:GO:0033572"/>
                <CopasiMT:is rdf:resource="urn:miriam:go:GO:0097286"/>
              </rdf:Description>
            </rdf:RDF>
          </COPASI>
        </annotation>
        <listOfReactants>
          <speciesReference species="Fe2Tf" stoichiometry="1"/>
        </listOfReactants>
        <listOfProducts>
          <speciesReference species="FeLiver" stoichiometry="1"/>
          <speciesReference species="FeLiver_0" stoichiometry="1"/>
          <speciesReference species="Tf" stoichiometry="1"/>
        </listOfProducts>
        <kineticLaw>
          <math xmlns="http://www.w3.org/1998/Math/MathML">
            <apply>
              <ci> Mass_action__dif_compartments__explicit_volume </ci>
              <ci> kInLiver </ci>
              <ci> Plasma </ci>
              <ci> Fe2Tf </ci>
            </apply>
          </math>
        </kineticLaw>
      </reaction>
      <reaction metaid="COPASI130" id="Fe2Tf_BM_0" name="Fe2Tf_BM*" reversible="false">
        <annotation>
          <rdf:RDF xmlns:rdf="http://www.w3.org/1999/02/22-rdf-syntax-ns#" xmlns:dc="http://purl.org/dc/elements/1.1/" xmlns:dcterms="http://purl.org/dc/terms/" xmlns:vCard="http://www.w3.org/2001/vcard-rdf/3.0#" xmlns:bqbiol="http://biomodels.net/biology-qualifiers/" xmlns:bqmodel="http://biomodels.net/model-qualifiers/">
            <rdf:Description rdf:about="#COPASI130">
              <bqbiol:is>
                <rdf:Bag>
                  <rdf:li rdf:resource="http://identifiers.org/go/GO:0097286"/>
                </rdf:Bag>
              </bqbiol:is>
              <bqbiol:is>
                <rdf:Bag>
                  <rdf:li rdf:resource="http://identifiers.org/go/GO:0033572"/>
                </rdf:Bag>
              </bqbiol:is>
              <bqbiol:hasProperty>
                <rdf:Bag>
                  <rdf:li rdf:resource="http://identifiers.org/go/GO:0036017"/>
                </rdf:Bag>
              </bqbiol:hasProperty>
            </rdf:Description>
          </rdf:RDF>
          <COPASI xmlns="http://www.copasi.org/static/sbml">
            <rdf:RDF xmlns:CopasiMT="http://www.copasi.org/RDF/MiriamTerms#" xmlns:bqbiol="http://biomodels.net/biology-qualifiers/" xmlns:dcterms="http://purl.org/dc/terms/" xmlns:rdf="http://www.w3.org/1999/02/22-rdf-syntax-ns#">
              <rdf:Description rdf:about="#COPASI130">
                <bqbiol:hasProperty rdf:resource="urn:miriam:go:GO:0036017"/>
                <dcterms:created>
                  <rdf:Description>
                    <dcterms:W3CDTF>2015-07-17T14:10:04Z</dcterms:W3CDTF>
                  </rdf:Description>
                </dcterms:created>
                <CopasiMT:is rdf:resource="urn:miriam:go:GO:0033572"/>
                <CopasiMT:is rdf:resource="urn:miriam:go:GO:0097286"/>
              </rdf:Description>
            </rdf:RDF>
          </COPASI>
        </annotation>
        <listOfReactants>
          <speciesReference species="Fe2Tf" stoichiometry="1"/>
        </listOfReactants>
        <listOfProducts>
          <speciesReference species="FeBM_0" stoichiometry="1"/>
          <speciesReference species="FeBM" stoichiometry="1"/>
          <speciesReference species="Tf" stoichiometry="1"/>
        </listOfProducts>
        <listOfModifiers>
          <modifierSpeciesReference species="EPO"/>
        </listOfModifiers>
        <kineticLaw>
          <math xmlns="http://www.w3.org/1998/Math/MathML">
            <apply>
              <ci> Mass_action_transport_with_linear_activator </ci>
              <ci> kInBM </ci>
              <ci> EPO </ci>
              <ci> Fe2Tf </ci>
              <ci> Plasma </ci>
            </apply>
          </math>
        </kineticLaw>
      </reaction>
      <reaction metaid="COPASI131" id="Fe2Tf_Rest_0" name="Fe2Tf_Rest*" reversible="false">
        <annotation>
          <rdf:RDF xmlns:rdf="http://www.w3.org/1999/02/22-rdf-syntax-ns#" xmlns:dc="http://purl.org/dc/elements/1.1/" xmlns:dcterms="http://purl.org/dc/terms/" xmlns:vCard="http://www.w3.org/2001/vcard-rdf/3.0#" xmlns:bqbiol="http://biomodels.net/biology-qualifiers/" xmlns:bqmodel="http://biomodels.net/model-qualifiers/">
            <rdf:Description rdf:about="#COPASI131">
              <bqbiol:is>
                <rdf:Bag>
                  <rdf:li rdf:resource="http://identifiers.org/go/GO:0097286"/>
                </rdf:Bag>
              </bqbiol:is>
              <bqbiol:is>
                <rdf:Bag>
                  <rdf:li rdf:resource="http://identifiers.org/go/GO:0033572"/>
                </rdf:Bag>
              </bqbiol:is>
            </rdf:Description>
          </rdf:RDF>
          <COPASI xmlns="http://www.copasi.org/static/sbml">
            <rdf:RDF xmlns:CopasiMT="http://www.copasi.org/RDF/MiriamTerms#" xmlns:dcterms="http://purl.org/dc/terms/" xmlns:rdf="http://www.w3.org/1999/02/22-rdf-syntax-ns#">
              <rdf:Description rdf:about="#COPASI131">
                <dcterms:created>
                  <rdf:Description>
                    <dcterms:W3CDTF>2015-07-17T14:10:32Z</dcterms:W3CDTF>
                  </rdf:Description>
                </dcterms:created>
                <CopasiMT:is rdf:resource="urn:miriam:go:GO:0033572"/>
                <CopasiMT:is rdf:resource="urn:miriam:go:GO:0097286"/>
              </rdf:Description>
            </rdf:RDF>
          </COPASI>
        </annotation>
        <listOfReactants>
          <speciesReference species="Fe2Tf" stoichiometry="1"/>
        </listOfReactants>
        <listOfProducts>
          <speciesReference species="FeRest" stoichiometry="1"/>
          <speciesReference species="FeRest_0" stoichiometry="1"/>
          <speciesReference species="Tf" stoichiometry="1"/>
        </listOfProducts>
        <kineticLaw>
          <math xmlns="http://www.w3.org/1998/Math/MathML">
            <apply>
              <ci> Mass_action__dif_compartments__explicit_volume </ci>
              <ci> kInRest </ci>
              <ci> Plasma </ci>
              <ci> Fe2Tf </ci>
            </apply>
          </math>
        </kineticLaw>
      </reaction>
      <reaction metaid="COPASI132" id="BM_RBC" name="BM_RBC" reversible="false">
        <annotation>
          <rdf:RDF xmlns:rdf="http://www.w3.org/1999/02/22-rdf-syntax-ns#" xmlns:dc="http://purl.org/dc/elements/1.1/" xmlns:dcterms="http://purl.org/dc/terms/" xmlns:vCard="http://www.w3.org/2001/vcard-rdf/3.0#" xmlns:bqbiol="http://biomodels.net/biology-qualifiers/" xmlns:bqmodel="http://biomodels.net/model-qualifiers/">
            <rdf:Description rdf:about="#COPASI132">
              <bqbiol:is>
                <rdf:Bag>
                  <rdf:li rdf:resource="http://identifiers.org/go/GO:0043249"/>
                </rdf:Bag>
              </bqbiol:is>
              <bqbiol:hasProperty>
                <rdf:Bag>
                  <rdf:li rdf:resource="http://identifiers.org/go/GO:0036017"/>
                </rdf:Bag>
              </bqbiol:hasProperty>
            </rdf:Description>
          </rdf:RDF>
          <COPASI xmlns="http://www.copasi.org/static/sbml">
            <rdf:RDF xmlns:CopasiMT="http://www.copasi.org/RDF/MiriamTerms#" xmlns:bqbiol="http://biomodels.net/biology-qualifiers/" xmlns:dcterms="http://purl.org/dc/terms/" xmlns:rdf="http://www.w3.org/1999/02/22-rdf-syntax-ns#">
              <rdf:Description rdf:about="#COPASI132">
                <bqbiol:hasProperty rdf:resource="urn:miriam:go:GO:0036017"/>
                <dcterms:created>
                  <rdf:Description>
                    <dcterms:W3CDTF>2015-07-17T14:07:51Z</dcterms:W3CDTF>
                  </rdf:Description>
                </dcterms:created>
                <CopasiMT:is rdf:resource="urn:miriam:go:GO:0043249"/>
              </rdf:Description>
            </rdf:RDF>
          </COPASI>
        </annotation>
        <listOfReactants>
          <speciesReference species="FeBM" stoichiometry="1"/>
        </listOfReactants>
        <listOfProducts>
          <speciesReference species="FeRBC_0" stoichiometry="1"/>
        </listOfProducts>
        <listOfModifiers>
          <modifierSpeciesReference species="EPO"/>
        </listOfModifiers>
        <kineticLaw>
          <math xmlns="http://www.w3.org/1998/Math/MathML">
            <apply>
              <ci> Mass_action_transport_with_linear_activator </ci>
              <ci> kInRBC </ci>
              <ci> EPO </ci>
              <ci> FeBM </ci>
              <ci> BoneMarrow </ci>
            </apply>
          </math>
        </kineticLaw>
      </reaction>
      <reaction metaid="COPASI133" id="BM_RBC_0" name="BM_RBC*" reversible="false">
        <annotation>
          <rdf:RDF xmlns:rdf="http://www.w3.org/1999/02/22-rdf-syntax-ns#" xmlns:dc="http://purl.org/dc/elements/1.1/" xmlns:dcterms="http://purl.org/dc/terms/" xmlns:vCard="http://www.w3.org/2001/vcard-rdf/3.0#" xmlns:bqbiol="http://biomodels.net/biology-qualifiers/" xmlns:bqmodel="http://biomodels.net/model-qualifiers/">
            <rdf:Description rdf:about="#COPASI133">
              <bqbiol:is>
                <rdf:Bag>
                  <rdf:li rdf:resource="http://identifiers.org/go/GO:0043249"/>
                </rdf:Bag>
              </bqbiol:is>
              <bqbiol:hasProperty>
                <rdf:Bag>
                  <rdf:li rdf:resource="http://identifiers.org/go/GO:0036017"/>
                </rdf:Bag>
              </bqbiol:hasProperty>
            </rdf:Description>
          </rdf:RDF>
          <COPASI xmlns="http://www.copasi.org/static/sbml">
            <rdf:RDF xmlns:CopasiMT="http://www.copasi.org/RDF/MiriamTerms#" xmlns:bqbiol="http://biomodels.net/biology-qualifiers/" xmlns:dcterms="http://purl.org/dc/terms/" xmlns:rdf="http://www.w3.org/1999/02/22-rdf-syntax-ns#">
              <rdf:Description rdf:about="#COPASI133">
                <bqbiol:hasProperty rdf:resource="urn:miriam:go:GO:0036017"/>
                <dcterms:created>
                  <rdf:Description>
                    <dcterms:W3CDTF>2015-07-17T14:08:23Z</dcterms:W3CDTF>
                  </rdf:Description>
                </dcterms:created>
                <CopasiMT:is rdf:resource="urn:miriam:go:GO:0043249"/>
              </rdf:Description>
            </rdf:RDF>
          </COPASI>
        </annotation>
        <listOfReactants>
          <speciesReference species="FeBM_0" stoichiometry="1"/>
        </listOfReactants>
        <listOfProducts>
          <speciesReference species="FeRBC" stoichiometry="1"/>
        </listOfProducts>
        <listOfModifiers>
          <modifierSpeciesReference species="EPO"/>
        </listOfModifiers>
        <kineticLaw>
          <math xmlns="http://www.w3.org/1998/Math/MathML">
            <apply>
              <ci> Mass_action_transport_with_linear_activator </ci>
              <ci> kInRBC </ci>
              <ci> EPO </ci>
              <ci> FeBM_0 </ci>
              <ci> BoneMarrow </ci>
            </apply>
          </math>
        </kineticLaw>
      </reaction>
      <reaction metaid="COPASI134" id="BM_Spleen" name="BM_Spleen" reversible="false">
        <annotation>
          <COPASI xmlns="http://www.copasi.org/static/sbml">
            <rdf:RDF xmlns:dcterms="http://purl.org/dc/terms/" xmlns:rdf="http://www.w3.org/1999/02/22-rdf-syntax-ns#">
              <rdf:Description rdf:about="#COPASI134">
                <dcterms:created>
                  <rdf:Description>
                    <dcterms:W3CDTF>2015-08-14T09:48:55Z</dcterms:W3CDTF>
                  </rdf:Description>
                </dcterms:created>
              </rdf:Description>
            </rdf:RDF>
          </COPASI>
        </annotation>
        <listOfReactants>
          <speciesReference species="FeBM" stoichiometry="1"/>
        </listOfReactants>
        <listOfProducts>
          <speciesReference species="FeSpleen_0" stoichiometry="1"/>
        </listOfProducts>
        <kineticLaw>
          <math xmlns="http://www.w3.org/1998/Math/MathML">
            <apply>
              <ci> Mass_action__dif_compartments__explicit_volume </ci>
              <ci> kBMSpleen </ci>
              <ci> BoneMarrow </ci>
              <ci> FeBM </ci>
            </apply>
          </math>
        </kineticLaw>
      </reaction>
      <reaction metaid="COPASI135" id="BM_Spleen_0" name="BM_Spleen*" reversible="false">
        <annotation>
          <COPASI xmlns="http://www.copasi.org/static/sbml">
            <rdf:RDF xmlns:dcterms="http://purl.org/dc/terms/" xmlns:rdf="http://www.w3.org/1999/02/22-rdf-syntax-ns#">
              <rdf:Description rdf:about="#COPASI135">
                <dcterms:created>
                  <rdf:Description>
                    <dcterms:W3CDTF>2015-08-14T09:49:03Z</dcterms:W3CDTF>
                  </rdf:Description>
                </dcterms:created>
              </rdf:Description>
            </rdf:RDF>
          </COPASI>
        </annotation>
        <listOfReactants>
          <speciesReference species="FeBM_0" stoichiometry="1"/>
        </listOfReactants>
        <listOfProducts>
          <speciesReference species="FeSpleen" stoichiometry="1"/>
        </listOfProducts>
        <kineticLaw>
          <math xmlns="http://www.w3.org/1998/Math/MathML">
            <apply>
              <ci> Mass_action__dif_compartments__explicit_volume </ci>
              <ci> kBMSpleen </ci>
              <ci> BoneMarrow </ci>
              <ci> FeBM_0 </ci>
            </apply>
          </math>
        </kineticLaw>
      </reaction>
      <reaction metaid="COPASI136" id="NTBI_Liver" name="NTBI_Liver" reversible="false">
        <annotation>
          <rdf:RDF xmlns:rdf="http://www.w3.org/1999/02/22-rdf-syntax-ns#" xmlns:dc="http://purl.org/dc/elements/1.1/" xmlns:dcterms="http://purl.org/dc/terms/" xmlns:vCard="http://www.w3.org/2001/vcard-rdf/3.0#" xmlns:bqbiol="http://biomodels.net/biology-qualifiers/" xmlns:bqmodel="http://biomodels.net/model-qualifiers/">
            <rdf:Description rdf:about="#COPASI136">
              <bqbiol:is>
                <rdf:Bag>
                  <rdf:li rdf:resource="http://identifiers.org/go/GO:0097286"/>
                </rdf:Bag>
              </bqbiol:is>
              <bqbiol:isPropertyOf>
                <rdf:Bag>
                  <rdf:li rdf:resource="http://identifiers.org/uniprot/Q75N73"/>
                </rdf:Bag>
              </bqbiol:isPropertyOf>
            </rdf:Description>
          </rdf:RDF>
          <COPASI xmlns="http://www.copasi.org/static/sbml">
            <rdf:RDF xmlns:CopasiMT="http://www.copasi.org/RDF/MiriamTerms#" xmlns:bqbiol="http://biomodels.net/biology-qualifiers/" xmlns:dcterms="http://purl.org/dc/terms/" xmlns:rdf="http://www.w3.org/1999/02/22-rdf-syntax-ns#">
              <rdf:Description rdf:about="#COPASI136">
                <bqbiol:isPropertyOf rdf:resource="urn:miriam:uniprot:Q75N73"/>
                <dcterms:created>
                  <rdf:Description>
                    <dcterms:W3CDTF>2016-06-06T16:21:17Z</dcterms:W3CDTF>
                  </rdf:Description>
                </dcterms:created>
                <CopasiMT:is rdf:resource="urn:miriam:go:GO:0097286"/>
              </rdf:Description>
            </rdf:RDF>
          </COPASI>
        </annotation>
        <listOfReactants>
          <speciesReference species="NTBI_0" stoichiometry="1"/>
        </listOfReactants>
        <listOfProducts>
          <speciesReference species="FeLiver_0" stoichiometry="1"/>
        </listOfProducts>
        <listOfModifiers>
          <modifierSpeciesReference species="NTBI"/>
        </listOfModifiers>
        <kineticLaw>
          <math xmlns="http://www.w3.org/1998/Math/MathML">
            <apply>
              <ci> Uptake_with_substrate_activation_and_competing_substrate </ci>
              <ci> KmNTBI </ci>
              <ci> KaNTBI </ci>
              <ci> vNTBILiver </ci>
              <ci> Plasma </ci>
              <ci> NTBI_0 </ci>
              <ci> NTBI </ci>
            </apply>
          </math>
        </kineticLaw>
      </reaction>
      <reaction metaid="COPASI137" id="NTBI__Liver" name="NTBI*_Liver" reversible="false">
        <annotation>
          <rdf:RDF xmlns:rdf="http://www.w3.org/1999/02/22-rdf-syntax-ns#" xmlns:dc="http://purl.org/dc/elements/1.1/" xmlns:dcterms="http://purl.org/dc/terms/" xmlns:vCard="http://www.w3.org/2001/vcard-rdf/3.0#" xmlns:bqbiol="http://biomodels.net/biology-qualifiers/" xmlns:bqmodel="http://biomodels.net/model-qualifiers/">
            <rdf:Description rdf:about="#COPASI137">
              <bqbiol:is>
                <rdf:Bag>
                  <rdf:li rdf:resource="http://identifiers.org/go/GO:0097286"/>
                </rdf:Bag>
              </bqbiol:is>
              <bqbiol:isPropertyOf>
                <rdf:Bag>
                  <rdf:li rdf:resource="http://identifiers.org/uniprot/Q75N73"/>
                </rdf:Bag>
              </bqbiol:isPropertyOf>
            </rdf:Description>
          </rdf:RDF>
          <COPASI xmlns="http://www.copasi.org/static/sbml">
            <rdf:RDF xmlns:CopasiMT="http://www.copasi.org/RDF/MiriamTerms#" xmlns:bqbiol="http://biomodels.net/biology-qualifiers/" xmlns:dcterms="http://purl.org/dc/terms/" xmlns:rdf="http://www.w3.org/1999/02/22-rdf-syntax-ns#">
              <rdf:Description rdf:about="#COPASI137">
                <bqbiol:isPropertyOf rdf:resource="urn:miriam:uniprot:Q75N73"/>
                <dcterms:created>
                  <rdf:Description>
                    <dcterms:W3CDTF>2016-06-06T16:21:17Z</dcterms:W3CDTF>
                  </rdf:Description>
                </dcterms:created>
                <CopasiMT:is rdf:resource="urn:miriam:go:GO:0097286"/>
              </rdf:Description>
            </rdf:RDF>
          </COPASI>
        </annotation>
        <listOfReactants>
          <speciesReference species="NTBI" stoichiometry="1"/>
        </listOfReactants>
        <listOfProducts>
          <speciesReference species="FeLiver" stoichiometry="1"/>
        </listOfProducts>
        <listOfModifiers>
          <modifierSpeciesReference species="NTBI_0"/>
          <modifierSpeciesReference species="NTBI"/>
        </listOfModifiers>
        <kineticLaw>
          <math xmlns="http://www.w3.org/1998/Math/MathML">
            <apply>
              <ci> Uptake_with_substrate_activation_and_competing_substrate </ci>
              <ci> KmNTBI </ci>
              <ci> KaNTBI </ci>
              <ci> vNTBILiver </ci>
              <ci> Plasma </ci>
              <ci> NTBI </ci>
              <ci> NTBI_0 </ci>
            </apply>
          </math>
        </kineticLaw>
      </reaction>
      <reaction metaid="COPASI138" id="EPO_synthesis" name="EPO synthesis" reversible="false">
        <annotation>
          <rdf:RDF xmlns:rdf="http://www.w3.org/1999/02/22-rdf-syntax-ns#" xmlns:dc="http://purl.org/dc/elements/1.1/" xmlns:dcterms="http://purl.org/dc/terms/" xmlns:vCard="http://www.w3.org/2001/vcard-rdf/3.0#" xmlns:bqbiol="http://biomodels.net/biology-qualifiers/" xmlns:bqmodel="http://biomodels.net/model-qualifiers/">
            <rdf:Description rdf:about="#COPASI138">
              <bqmodel:isInstanceOf>
                <rdf:Bag>
                  <rdf:li rdf:resource="http://identifiers.org/go/GO:0030072"/>
                </rdf:Bag>
              </bqmodel:isInstanceOf>
            </rdf:Description>
          </rdf:RDF>
          <COPASI xmlns="http://www.copasi.org/static/sbml">
            <rdf:RDF xmlns:bqmodel="http://biomodels.net/model-qualifiers/" xmlns:dcterms="http://purl.org/dc/terms/" xmlns:rdf="http://www.w3.org/1999/02/22-rdf-syntax-ns#">
              <rdf:Description rdf:about="#COPASI138">
                <bqmodel:isInstanceOf rdf:resource="urn:miriam:go:GO:0030072"/>
                <dcterms:created>
                  <rdf:Description>
                    <dcterms:W3CDTF>2016-06-16T12:18:51Z</dcterms:W3CDTF>
                  </rdf:Description>
                </dcterms:created>
              </rdf:Description>
            </rdf:RDF>
          </COPASI>
        </annotation>
        <listOfProducts>
          <speciesReference species="EPO" stoichiometry="1"/>
        </listOfProducts>
        <listOfModifiers>
          <modifierSpeciesReference species="FeRBC_0"/>
          <modifierSpeciesReference species="FeRBC"/>
        </listOfModifiers>
        <kineticLaw>
          <math xmlns="http://www.w3.org/1998/Math/MathML">
            <apply>
              <times/>
              <ci> Plasma </ci>
              <apply>
                <ci> Basal_flux_with_Hill_type_inhibition__2_inh </ci>
                <ci> vEPO </ci>
                <ci> KiEPORBC </ci>
                <ci> hEPO </ci>
                <ci> FeRBC_0 </ci>
                <ci> FeRBC </ci>
              </apply>
            </apply>
          </math>
        </kineticLaw>
      </reaction>
      <reaction metaid="COPASI139" id="EPO_degradation" name="EPO degradation" reversible="false">
        <annotation>
          <rdf:RDF xmlns:rdf="http://www.w3.org/1999/02/22-rdf-syntax-ns#" xmlns:dc="http://purl.org/dc/elements/1.1/" xmlns:dcterms="http://purl.org/dc/terms/" xmlns:vCard="http://www.w3.org/2001/vcard-rdf/3.0#" xmlns:bqbiol="http://biomodels.net/biology-qualifiers/" xmlns:bqmodel="http://biomodels.net/model-qualifiers/">
            <rdf:Description rdf:about="#COPASI139">
              <bqmodel:isInstanceOf>
                <rdf:Bag>
                  <rdf:li rdf:resource="http://identifiers.org/go/GO:0030163"/>
                </rdf:Bag>
              </bqmodel:isInstanceOf>
            </rdf:Description>
          </rdf:RDF>
          <COPASI xmlns="http://www.copasi.org/static/sbml">
            <rdf:RDF xmlns:bqmodel="http://biomodels.net/model-qualifiers/" xmlns:dcterms="http://purl.org/dc/terms/" xmlns:rdf="http://www.w3.org/1999/02/22-rdf-syntax-ns#">
              <rdf:Description rdf:about="#COPASI139">
                <bqmodel:isInstanceOf rdf:resource="urn:miriam:go:GO:0030163"/>
                <dcterms:created>
                  <rdf:Description>
                    <dcterms:W3CDTF>2016-06-16T12:20:25Z</dcterms:W3CDTF>
                  </rdf:Description>
                </dcterms:created>
              </rdf:Description>
            </rdf:RDF>
          </COPASI>
        </annotation>
        <listOfReactants>
          <speciesReference species="EPO" stoichiometry="1"/>
        </listOfReactants>
        <kineticLaw>
          <math xmlns="http://www.w3.org/1998/Math/MathML">
            <apply>
              <times/>
              <ci> Plasma </ci>
              <ci> kdEPO </ci>
              <ci> EPO </ci>
            </apply>
          </math>
        </kineticLaw>
      </reaction>
      <reaction metaid="COPASI140" id="RestLoss_0" name="RestLoss" reversible="false">
        <annotation>
          <COPASI xmlns="http://www.copasi.org/static/sbml">
            <rdf:RDF xmlns:dcterms="http://purl.org/dc/terms/" xmlns:rdf="http://www.w3.org/1999/02/22-rdf-syntax-ns#">
              <rdf:Description rdf:about="#COPASI140">
                <dcterms:created>
                  <rdf:Description>
                    <dcterms:W3CDTF>2017-05-26T11:14:15Z</dcterms:W3CDTF>
                  </rdf:Description>
                </dcterms:created>
              </rdf:Description>
            </rdf:RDF>
          </COPASI>
        </annotation>
        <listOfReactants>
          <speciesReference species="FeRest_0" stoichiometry="1"/>
        </listOfReactants>
        <listOfProducts>
          <speciesReference species="FeOutside_0" stoichiometry="1"/>
        </listOfProducts>
        <kineticLaw>
          <math xmlns="http://www.w3.org/1998/Math/MathML">
            <apply>
              <times/>
              <ci> RestOfBody </ci>
              <ci> kRestLoss </ci>
              <ci> FeRest_0 </ci>
            </apply>
          </math>
        </kineticLaw>
      </reaction>
      <reaction metaid="COPASI141" id="Tf_degradation" name="Tf_degradation" reversible="false">
        <annotation>
          <rdf:RDF xmlns:rdf="http://www.w3.org/1999/02/22-rdf-syntax-ns#" xmlns:dc="http://purl.org/dc/elements/1.1/" xmlns:dcterms="http://purl.org/dc/terms/" xmlns:vCard="http://www.w3.org/2001/vcard-rdf/3.0#" xmlns:bqbiol="http://biomodels.net/biology-qualifiers/" xmlns:bqmodel="http://biomodels.net/model-qualifiers/">
            <rdf:Description rdf:about="#COPASI141">
              <bqmodel:isInstanceOf>
                <rdf:Bag>
                  <rdf:li rdf:resource="http://identifiers.org/go/GO:0030163"/>
                </rdf:Bag>
              </bqmodel:isInstanceOf>
            </rdf:Description>
          </rdf:RDF>
          <COPASI xmlns="http://www.copasi.org/static/sbml">
            <rdf:RDF xmlns:bqmodel="http://biomodels.net/model-qualifiers/" xmlns:dcterms="http://purl.org/dc/terms/" xmlns:rdf="http://www.w3.org/1999/02/22-rdf-syntax-ns#">
              <rdf:Description rdf:about="#COPASI141">
                <bqmodel:isInstanceOf rdf:resource="urn:miriam:go:GO:0030163"/>
                <dcterms:created>
                  <rdf:Description>
                    <dcterms:W3CDTF>2018-05-09T17:44:58Z</dcterms:W3CDTF>
                  </rdf:Description>
                </dcterms:created>
              </rdf:Description>
            </rdf:RDF>
          </COPASI>
        </annotation>
        <listOfReactants>
          <speciesReference species="Tf" stoichiometry="1"/>
        </listOfReactants>
        <kineticLaw>
          <math xmlns="http://www.w3.org/1998/Math/MathML">
            <apply>
              <times/>
              <ci> Plasma </ci>
              <ci> kdTf </ci>
              <ci> Tf </ci>
            </apply>
          </math>
        </kineticLaw>
      </reaction>
      <reaction metaid="COPASI142" id="Tf_synthesis" name="Tf_synthesis" reversible="false">
        <annotation>
          <rdf:RDF xmlns:rdf="http://www.w3.org/1999/02/22-rdf-syntax-ns#" xmlns:dc="http://purl.org/dc/elements/1.1/" xmlns:dcterms="http://purl.org/dc/terms/" xmlns:vCard="http://www.w3.org/2001/vcard-rdf/3.0#" xmlns:bqbiol="http://biomodels.net/biology-qualifiers/" xmlns:bqmodel="http://biomodels.net/model-qualifiers/">
            <rdf:Description rdf:about="#COPASI142">
              <bqmodel:isInstanceOf>
                <rdf:Bag>
                  <rdf:li rdf:resource="http://identifiers.org/go/GO:0030163"/>
                </rdf:Bag>
              </bqmodel:isInstanceOf>
            </rdf:Description>
          </rdf:RDF>
          <COPASI xmlns="http://www.copasi.org/static/sbml">
            <rdf:RDF xmlns:bqmodel="http://biomodels.net/model-qualifiers/" xmlns:dcterms="http://purl.org/dc/terms/" xmlns:rdf="http://www.w3.org/1999/02/22-rdf-syntax-ns#">
              <rdf:Description rdf:about="#COPASI142">
                <bqmodel:isInstanceOf rdf:resource="urn:miriam:go:GO:0030163"/>
                <dcterms:created>
                  <rdf:Description>
                    <dcterms:W3CDTF>2018-05-09T17:45:17Z</dcterms:W3CDTF>
                  </rdf:Description>
                </dcterms:created>
              </rdf:Description>
            </rdf:RDF>
          </COPASI>
        </annotation>
        <listOfProducts>
          <speciesReference species="Tf" stoichiometry="1"/>
        </listOfProducts>
        <kineticLaw>
          <math xmlns="http://www.w3.org/1998/Math/MathML">
            <apply>
              <times/>
              <ci> Plasma </ci>
              <apply>
                <ci> Constant_flux__irreversible </ci>
                <ci> vTf </ci>
              </apply>
            </apply>
          </math>
        </kineticLaw>
      </reaction>
      <reaction metaid="COPASI143" id="Fe2Tf_degradation" name="Fe2Tf_degradation" reversible="false">
        <annotation>
          <rdf:RDF xmlns:rdf="http://www.w3.org/1999/02/22-rdf-syntax-ns#" xmlns:dc="http://purl.org/dc/elements/1.1/" xmlns:dcterms="http://purl.org/dc/terms/" xmlns:vCard="http://www.w3.org/2001/vcard-rdf/3.0#" xmlns:bqbiol="http://biomodels.net/biology-qualifiers/" xmlns:bqmodel="http://biomodels.net/model-qualifiers/">
            <rdf:Description rdf:about="#COPASI143">
              <bqmodel:isInstanceOf>
                <rdf:Bag>
                  <rdf:li rdf:resource="http://identifiers.org/go/GO:0030163"/>
                </rdf:Bag>
              </bqmodel:isInstanceOf>
            </rdf:Description>
          </rdf:RDF>
          <COPASI xmlns="http://www.copasi.org/static/sbml">
            <rdf:RDF xmlns:bqmodel="http://biomodels.net/model-qualifiers/" xmlns:dcterms="http://purl.org/dc/terms/" xmlns:rdf="http://www.w3.org/1999/02/22-rdf-syntax-ns#">
              <rdf:Description rdf:about="#COPASI143">
                <bqmodel:isInstanceOf rdf:resource="urn:miriam:go:GO:0030163"/>
                <dcterms:created>
                  <rdf:Description>
                    <dcterms:W3CDTF>2018-05-09T17:45:48Z</dcterms:W3CDTF>
                  </rdf:Description>
                </dcterms:created>
              </rdf:Description>
            </rdf:RDF>
          </COPASI>
        </annotation>
        <listOfReactants>
          <speciesReference species="Fe2Tf_0" stoichiometry="1"/>
        </listOfReactants>
        <listOfProducts>
          <speciesReference species="NTBI_0" stoichiometry="2"/>
        </listOfProducts>
        <kineticLaw>
          <math xmlns="http://www.w3.org/1998/Math/MathML">
            <apply>
              <times/>
              <ci> Plasma </ci>
              <ci> kdTf </ci>
              <ci> Fe2Tf_0 </ci>
            </apply>
          </math>
        </kineticLaw>
      </reaction>
      <reaction metaid="COPASI144" id="Fe2Tf___degradation" name="Fe2Tf**_degradation" reversible="false">
        <annotation>
          <rdf:RDF xmlns:rdf="http://www.w3.org/1999/02/22-rdf-syntax-ns#" xmlns:dc="http://purl.org/dc/elements/1.1/" xmlns:dcterms="http://purl.org/dc/terms/" xmlns:vCard="http://www.w3.org/2001/vcard-rdf/3.0#" xmlns:bqbiol="http://biomodels.net/biology-qualifiers/" xmlns:bqmodel="http://biomodels.net/model-qualifiers/">
            <rdf:Description rdf:about="#COPASI144">
              <bqmodel:isInstanceOf>
                <rdf:Bag>
                  <rdf:li rdf:resource="http://identifiers.org/go/GO:0030163"/>
                </rdf:Bag>
              </bqmodel:isInstanceOf>
            </rdf:Description>
          </rdf:RDF>
          <COPASI xmlns="http://www.copasi.org/static/sbml">
            <rdf:RDF xmlns:bqmodel="http://biomodels.net/model-qualifiers/" xmlns:dcterms="http://purl.org/dc/terms/" xmlns:rdf="http://www.w3.org/1999/02/22-rdf-syntax-ns#">
              <rdf:Description rdf:about="#COPASI144">
                <bqmodel:isInstanceOf rdf:resource="urn:miriam:go:GO:0030163"/>
                <dcterms:created>
                  <rdf:Description>
                    <dcterms:W3CDTF>2018-05-09T17:46:05Z</dcterms:W3CDTF>
                  </rdf:Description>
                </dcterms:created>
              </rdf:Description>
            </rdf:RDF>
          </COPASI>
        </annotation>
        <listOfReactants>
          <speciesReference species="Fe2Tf_" stoichiometry="1"/>
        </listOfReactants>
        <listOfProducts>
          <speciesReference species="NTBI" stoichiometry="2"/>
        </listOfProducts>
        <kineticLaw>
          <math xmlns="http://www.w3.org/1998/Math/MathML">
            <apply>
              <times/>
              <ci> Plasma </ci>
              <ci> kdTf </ci>
              <ci> Fe2Tf_ </ci>
            </apply>
          </math>
        </kineticLaw>
      </reaction>
      <reaction metaid="COPASI145" id="Fe2Tf__degradation" name="Fe2Tf*_degradation" reversible="false">
        <annotation>
          <rdf:RDF xmlns:rdf="http://www.w3.org/1999/02/22-rdf-syntax-ns#" xmlns:dc="http://purl.org/dc/elements/1.1/" xmlns:dcterms="http://purl.org/dc/terms/" xmlns:vCard="http://www.w3.org/2001/vcard-rdf/3.0#" xmlns:bqbiol="http://biomodels.net/biology-qualifiers/" xmlns:bqmodel="http://biomodels.net/model-qualifiers/">
            <rdf:Description rdf:about="#COPASI145">
              <bqmodel:isInstanceOf>
                <rdf:Bag>
                  <rdf:li rdf:resource="http://identifiers.org/go/GO:0030163"/>
                </rdf:Bag>
              </bqmodel:isInstanceOf>
            </rdf:Description>
          </rdf:RDF>
          <COPASI xmlns="http://www.copasi.org/static/sbml">
            <rdf:RDF xmlns:bqmodel="http://biomodels.net/model-qualifiers/" xmlns:dcterms="http://purl.org/dc/terms/" xmlns:rdf="http://www.w3.org/1999/02/22-rdf-syntax-ns#">
              <rdf:Description rdf:about="#COPASI145">
                <bqmodel:isInstanceOf rdf:resource="urn:miriam:go:GO:0030163"/>
                <dcterms:created>
                  <rdf:Description>
                    <dcterms:W3CDTF>2018-05-09T17:46:14Z</dcterms:W3CDTF>
                  </rdf:Description>
                </dcterms:created>
              </rdf:Description>
            </rdf:RDF>
          </COPASI>
        </annotation>
        <listOfReactants>
          <speciesReference species="Fe2Tf" stoichiometry="1"/>
        </listOfReactants>
        <listOfProducts>
          <speciesReference species="NTBI_0" stoichiometry="1"/>
          <speciesReference species="NTBI" stoichiometry="1"/>
        </listOfProducts>
        <kineticLaw>
          <math xmlns="http://www.w3.org/1998/Math/MathML">
            <apply>
              <times/>
              <ci> Plasma </ci>
              <ci> kdTf </ci>
              <ci> Fe2Tf </ci>
            </apply>
          </math>
        </kineticLaw>
      </reaction>
      <reaction metaid="COPASI146" id="Fe1Tf_degradation" name="Fe1Tf_degradation" reversible="false">
        <annotation>
          <rdf:RDF xmlns:rdf="http://www.w3.org/1999/02/22-rdf-syntax-ns#" xmlns:dc="http://purl.org/dc/elements/1.1/" xmlns:dcterms="http://purl.org/dc/terms/" xmlns:vCard="http://www.w3.org/2001/vcard-rdf/3.0#" xmlns:bqbiol="http://biomodels.net/biology-qualifiers/" xmlns:bqmodel="http://biomodels.net/model-qualifiers/">
            <rdf:Description rdf:about="#COPASI146">
              <bqmodel:isInstanceOf>
                <rdf:Bag>
                  <rdf:li rdf:resource="http://identifiers.org/go/GO:0030163"/>
                </rdf:Bag>
              </bqmodel:isInstanceOf>
            </rdf:Description>
          </rdf:RDF>
          <COPASI xmlns="http://www.copasi.org/static/sbml">
            <rdf:RDF xmlns:bqmodel="http://biomodels.net/model-qualifiers/" xmlns:dcterms="http://purl.org/dc/terms/" xmlns:rdf="http://www.w3.org/1999/02/22-rdf-syntax-ns#">
              <rdf:Description rdf:about="#COPASI146">
                <bqmodel:isInstanceOf rdf:resource="urn:miriam:go:GO:0030163"/>
                <dcterms:created>
                  <rdf:Description>
                    <dcterms:W3CDTF>2018-05-09T17:46:22Z</dcterms:W3CDTF>
                  </rdf:Description>
                </dcterms:created>
              </rdf:Description>
            </rdf:RDF>
          </COPASI>
        </annotation>
        <listOfReactants>
          <speciesReference species="Fe1Tf_0" stoichiometry="1"/>
        </listOfReactants>
        <listOfProducts>
          <speciesReference species="NTBI_0" stoichiometry="1"/>
        </listOfProducts>
        <kineticLaw>
          <math xmlns="http://www.w3.org/1998/Math/MathML">
            <apply>
              <times/>
              <ci> Plasma </ci>
              <ci> kdTf </ci>
              <ci> Fe1Tf_0 </ci>
            </apply>
          </math>
        </kineticLaw>
      </reaction>
      <reaction metaid="COPASI147" id="Fe1Tf__degradation" name="Fe1Tf*_degradation" reversible="false">
        <annotation>
          <COPASI xmlns="http://www.copasi.org/static/sbml">
            <rdf:RDF xmlns:dcterms="http://purl.org/dc/terms/" xmlns:rdf="http://www.w3.org/1999/02/22-rdf-syntax-ns#">
              <rdf:Description rdf:about="#COPASI147">
                <dcterms:created>
                  <rdf:Description>
                    <dcterms:W3CDTF>2018-05-09T17:46:33Z</dcterms:W3CDTF>
                  </rdf:Description>
                </dcterms:created>
              </rdf:Description>
            </rdf:RDF>
          </COPASI>
        </annotation>
        <listOfReactants>
          <speciesReference species="Fe1Tf" stoichiometry="1"/>
        </listOfReactants>
        <listOfProducts>
          <speciesReference species="NTBI" stoichiometry="1"/>
        </listOfProducts>
        <kineticLaw>
          <math xmlns="http://www.w3.org/1998/Math/MathML">
            <apply>
              <times/>
              <ci> Plasma </ci>
              <ci> kdTf </ci>
              <ci> Fe1Tf </ci>
            </apply>
          </math>
        </kineticLaw>
      </reaction>
    </listOfReactions>
    <listOfEvents>
      <event metaid="COPASI88" id="IV_iron_tracer_0" name="IV iron tracer">
        <annotation>
          <COPASI xmlns="http://www.copasi.org/static/sbml">
            <rdf:RDF xmlns:dcterms="http://purl.org/dc/terms/" xmlns:rdf="http://www.w3.org/1999/02/22-rdf-syntax-ns#">
              <rdf:Description rdf:about="#COPASI88">
                <dcterms:created>
                  <rdf:Description>
                    <dcterms:W3CDTF>2016-03-17T09:21:58Z</dcterms:W3CDTF>
                  </rdf:Description>
                </dcterms:created>
              </rdf:Description>
            </rdf:RDF>
          </COPASI>
        </annotation>
        <trigger>
          <math xmlns="http://www.w3.org/1998/Math/MathML">
            <apply>
              <geq/>
              <csymbol encoding="text" definitionURL="http://www.sbml.org/sbml/symbols/time"> time </csymbol>
              <cn> 40 </cn>
            </apply>
          </math>
        </trigger>
        <listOfEventAssignments>
          <eventAssignment variable="NTBI">
            <math xmlns="http://www.w3.org/1998/Math/MathML">
              <apply>
                <divide/>
                <ci> Injected </ci>
                <apply>
                  <times/>
                  <cn type="e-notation"> 6.02214179 <sep/> 23 </cn>
                  <ci> Plasma </ci>
                </apply>
              </apply>
            </math>
          </eventAssignment>
        </listOfEventAssignments>
      </event>
      <event metaid="COPASI89" id="change_Diet" name="change Diet">
        <annotation>
          <COPASI xmlns="http://www.copasi.org/static/sbml">
            <rdf:RDF xmlns:dcterms="http://purl.org/dc/terms/" xmlns:rdf="http://www.w3.org/1999/02/22-rdf-syntax-ns#">
              <rdf:Description rdf:about="#COPASI89">
                <dcterms:created>
                  <rdf:Description>
                    <dcterms:W3CDTF>2016-09-29T12:15:15Z</dcterms:W3CDTF>
                  </rdf:Description>
                </dcterms:created>
              </rdf:Description>
            </rdf:RDF>
          </COPASI>
        </annotation>
        <trigger>
          <math xmlns="http://www.w3.org/1998/Math/MathML">
            <apply>
              <geq/>
              <csymbol encoding="text" definitionURL="http://www.sbml.org/sbml/symbols/time"> time </csymbol>
              <cn> 5 </cn>
            </apply>
          </math>
        </trigger>
        <listOfEventAssignments>
          <eventAssignment variable="vDiet">
            <math xmlns="http://www.w3.org/1998/Math/MathML">
              <apply>
                <times/>
                <ci> vDiet </ci>
                <ci> fDiet </ci>
              </apply>
            </math>
          </eventAssignment>
        </listOfEventAssignments>
      </event>
    </listOfEvents>
  </model>
</sbml>
