# Supplementary material for: A computational model to understand mouse iron physiology and disease
Source: PLoS Comput Biol. 2019 Jan 4;15(1):e1006680. doi: 10.1371/journal.pcbi.1006680 (PMC6334977; doi:10.1371/journal.pcbi.1006680)
Supplement: S1 Data — (ZIP) [file pcbi.1006680.s004.zip › IronMousePV3_tracer.cps]

<?xml version="1.0" encoding="UTF-8"?>
<!-- generated with COPASI 4.23 (Build 184) (http://www.copasi.org) at 2018-05-14 13:11:37 UTC -->
<?oxygen RNGSchema="http://www.copasi.org/static/schema/CopasiML.rng" type="xml"?>
<COPASI xmlns="http://www.copasi.org/static/schema" versionMajor="4" versionMinor="23" versionDevel="184" copasiSourcesModified="0">
  <ListOfFunctions>
    <Function key="Function_6" name="Constant flux (irreversible)" type="PreDefined" reversible="false">
      <MiriamAnnotation>
<rdf:RDF xmlns:dcterms="http://purl.org/dc/terms/" xmlns:rdf="http://www.w3.org/1999/02/22-rdf-syntax-ns#">
  <rdf:Description rdf:about="#Function_6">
    <dcterms:created>
      <rdf:Description>
        <dcterms:W3CDTF>2016-02-02T15:30:26Z</dcterms:W3CDTF>
      </rdf:Description>
    </dcterms:created>
  </rdf:Description>
</rdf:RDF>
      </MiriamAnnotation>
      <Expression>
        v
      </Expression>
      <ListOfParameterDescriptions>
        <ParameterDescription key="FunctionParameter_49" name="v" order="0" role="constant"/>
      </ListOfParameterDescriptions>
    </Function>
    <Function key="Function_13" name="Mass action (irreversible)" type="MassAction" reversible="false">
      <MiriamAnnotation>
<rdf:RDF xmlns:CopasiMT="http://www.copasi.org/RDF/MiriamTerms#" xmlns:dcterms="http://purl.org/dc/terms/" xmlns:rdf="http://www.w3.org/1999/02/22-rdf-syntax-ns#">
  <rdf:Description rdf:about="#Function_13">
    <dcterms:created>
      <rdf:Description>
        <dcterms:W3CDTF>2016-02-01T14:23:21Z</dcterms:W3CDTF>
      </rdf:Description>
    </dcterms:created>
    <CopasiMT:is rdf:resource="urn:miriam:obo.sbo:SBO:0000041" />
  </rdf:Description>
</rdf:RDF>
      </MiriamAnnotation>
      <Comment>
        <body xmlns="http://www.w3.org/1999/xhtml">
<b>Mass action rate law for first order irreversible reactions</b>
<p>
Reaction scheme where the products are created from the reactants and the change of a product quantity is proportional to the product of reactant activities. The reaction scheme does not include any reverse process that creates the reactants from the products. The change of a product quantity is proportional to the quantity of one reactant.
</p>
</body>
      </Comment>
      <Expression>
        k1*PRODUCT&lt;substrate_i>
      </Expression>
      <ListOfParameterDescriptions>
        <ParameterDescription key="FunctionParameter_80" name="k1" order="0" role="constant"/>
        <ParameterDescription key="FunctionParameter_81" name="substrate" order="1" role="substrate"/>
      </ListOfParameterDescriptions>
    </Function>
    <Function key="Function_40" name="Mass action (dif compartments, explicit volume)" type="UserDefined" reversible="false">
      <MiriamAnnotation>
<rdf:RDF xmlns:dcterms="http://purl.org/dc/terms/" xmlns:rdf="http://www.w3.org/1999/02/22-rdf-syntax-ns#">
  <rdf:Description rdf:about="#Function_40">
    <dcterms:created>
      <rdf:Description>
        <dcterms:W3CDTF>2016-02-01T13:53:03Z</dcterms:W3CDTF>
      </rdf:Description>
    </dcterms:created>
  </rdf:Description>
</rdf:RDF>
      </MiriamAnnotation>
      <Expression>
        k*Substrate*Volume_S
      </Expression>
      <ListOfParameterDescriptions>
        <ParameterDescription key="FunctionParameter_264" name="k" order="0" role="constant"/>
        <ParameterDescription key="FunctionParameter_263" name="Volume_S" order="1" role="volume"/>
        <ParameterDescription key="FunctionParameter_262" name="Substrate" order="2" role="substrate"/>
      </ListOfParameterDescriptions>
    </Function>
    <Function key="Function_41" name="MM w/ competitive and noncompetitive inhibition" type="UserDefined" reversible="unspecified">
      <MiriamAnnotation>
<rdf:RDF xmlns:dcterms="http://purl.org/dc/terms/" xmlns:rdf="http://www.w3.org/1999/02/22-rdf-syntax-ns#">
  <rdf:Description rdf:about="#Function_41">
    <dcterms:created>
      <rdf:Description>
        <dcterms:W3CDTF>2016-02-02T15:30:30Z</dcterms:W3CDTF>
      </rdf:Description>
    </dcterms:created>
  </rdf:Description>
</rdf:RDF>
      </MiriamAnnotation>
      <Expression>
        (v*volume*substrate)/((Km+substrate+compet_inhib)*(1+(noncompet_inhib/Ki)))
      </Expression>
      <ListOfParameterDescriptions>
        <ParameterDescription key="FunctionParameter_265" name="v" order="0" role="constant"/>
        <ParameterDescription key="FunctionParameter_250" name="volume" order="1" role="volume"/>
        <ParameterDescription key="FunctionParameter_261" name="substrate" order="2" role="substrate"/>
        <ParameterDescription key="FunctionParameter_266" name="Km" order="3" role="constant"/>
        <ParameterDescription key="FunctionParameter_267" name="compet_inhib" order="4" role="modifier"/>
        <ParameterDescription key="FunctionParameter_268" name="noncompet_inhib" order="5" role="modifier"/>
        <ParameterDescription key="FunctionParameter_269" name="Ki" order="6" role="constant"/>
      </ListOfParameterDescriptions>
    </Function>
    <Function key="Function_42" name="Mass action transport with linear activator" type="UserDefined" reversible="unspecified">
      <MiriamAnnotation>
<rdf:RDF xmlns:dcterms="http://purl.org/dc/terms/" xmlns:rdf="http://www.w3.org/1999/02/22-rdf-syntax-ns#">
  <rdf:Description rdf:about="#Function_42">
    <dcterms:created>
      <rdf:Description>
        <dcterms:W3CDTF>2017-05-18T14:18:17Z</dcterms:W3CDTF>
      </rdf:Description>
    </dcterms:created>
  </rdf:Description>
</rdf:RDF>
      </MiriamAnnotation>
      <Expression>
        k*Activator*S*Volume_S
      </Expression>
      <ListOfParameterDescriptions>
        <ParameterDescription key="FunctionParameter_276" name="k" order="0" role="constant"/>
        <ParameterDescription key="FunctionParameter_275" name="Activator" order="1" role="modifier"/>
        <ParameterDescription key="FunctionParameter_274" name="S" order="2" role="substrate"/>
        <ParameterDescription key="FunctionParameter_273" name="Volume_S" order="3" role="volume"/>
      </ListOfParameterDescriptions>
    </Function>
    <Function key="Function_43" name="Uptake with substrate activation and competing substrate" type="UserDefined" reversible="unspecified">
      <MiriamAnnotation>
<rdf:RDF xmlns:dcterms="http://purl.org/dc/terms/" xmlns:rdf="http://www.w3.org/1999/02/22-rdf-syntax-ns#">
  <rdf:Description rdf:about="#Function_43">
    <dcterms:created>
      <rdf:Description>
        <dcterms:W3CDTF>2016-06-06T16:17:41Z</dcterms:W3CDTF>
      </rdf:Description>
    </dcterms:created>
  </rdf:Description>
</rdf:RDF>
      </MiriamAnnotation>
      <Expression>
        Vmax*Volume_S*(S1/(Km+(S1+S2)))*((S1+S2)/(Ka+(S1+S2)))
      </Expression>
      <ListOfParameterDescriptions>
        <ParameterDescription key="FunctionParameter_277" name="Km" order="0" role="constant"/>
        <ParameterDescription key="FunctionParameter_270" name="Ka" order="1" role="constant"/>
        <ParameterDescription key="FunctionParameter_271" name="Vmax" order="2" role="constant"/>
        <ParameterDescription key="FunctionParameter_272" name="Volume_S" order="3" role="volume"/>
        <ParameterDescription key="FunctionParameter_278" name="S1" order="4" role="substrate"/>
        <ParameterDescription key="FunctionParameter_279" name="S2" order="5" role="modifier"/>
      </ListOfParameterDescriptions>
    </Function>
    <Function key="Function_44" name="Basal flux with Hill-type inhibition (2 inh)" type="UserDefined" reversible="unspecified">
      <MiriamAnnotation>
<rdf:RDF xmlns:dcterms="http://purl.org/dc/terms/" xmlns:rdf="http://www.w3.org/1999/02/22-rdf-syntax-ns#">
  <rdf:Description rdf:about="#Function_44">
    <dcterms:created>
      <rdf:Description>
        <dcterms:W3CDTF>2016-06-14T09:43:33Z</dcterms:W3CDTF>
      </rdf:Description>
    </dcterms:created>
  </rdf:Description>
</rdf:RDF>
      </MiriamAnnotation>
      <Expression>
        V*Ki^h/(Ki^h+(M1+M2)^h)
      </Expression>
      <ListOfParameterDescriptions>
        <ParameterDescription key="FunctionParameter_285" name="V" order="0" role="constant"/>
        <ParameterDescription key="FunctionParameter_284" name="Ki" order="1" role="constant"/>
        <ParameterDescription key="FunctionParameter_283" name="h" order="2" role="constant"/>
        <ParameterDescription key="FunctionParameter_282" name="M1" order="3" role="modifier"/>
        <ParameterDescription key="FunctionParameter_281" name="M2" order="4" role="modifier"/>
      </ListOfParameterDescriptions>
    </Function>
    <Function key="Function_45" name="Linear activator and hyperbolic inhibitor" type="UserDefined" reversible="unspecified">
      <MiriamAnnotation>
<rdf:RDF xmlns:dcterms="http://purl.org/dc/terms/" xmlns:rdf="http://www.w3.org/1999/02/22-rdf-syntax-ns#">
  <rdf:Description rdf:about="#Function_45">
    <dcterms:created>
      <rdf:Description>
        <dcterms:W3CDTF>2017-09-18T09:58:53Z</dcterms:W3CDTF>
      </rdf:Description>
    </dcterms:created>
  </rdf:Description>
</rdf:RDF>
      </MiriamAnnotation>
      <Expression>
        ks*M1*Ki^h/(Ki^h+M2^h)
      </Expression>
      <ListOfParameterDescriptions>
        <ParameterDescription key="FunctionParameter_289" name="ks" order="0" role="constant"/>
        <ParameterDescription key="FunctionParameter_288" name="M1" order="1" role="constant"/>
        <ParameterDescription key="FunctionParameter_287" name="Ki" order="2" role="constant"/>
        <ParameterDescription key="FunctionParameter_286" name="h" order="3" role="constant"/>
        <ParameterDescription key="FunctionParameter_280" name="M2" order="4" role="modifier"/>
      </ListOfParameterDescriptions>
    </Function>
  </ListOfFunctions>
  <Model key="Model_0" name="Iron Mouse PV3 - tracer" simulationType="time" timeUnit="d" volumeUnit="l" areaUnit="m²" lengthUnit="m" quantityUnit="mol" type="deterministic" avogadroConstant="6.0221417899999999e+23">
    <MiriamAnnotation>
<rdf:RDF
   xmlns:CopasiMT="http://www.copasi.org/RDF/MiriamTerms#"
   xmlns:dcterms="http://purl.org/dc/terms/"
   xmlns:rdf="http://www.w3.org/1999/02/22-rdf-syntax-ns#"
   xmlns:vCard="http://www.w3.org/2001/vcard-rdf/3.0#">
  <rdf:Description rdf:about="#Model_0">
    <dcterms:created>
      <rdf:Description>
        <dcterms:W3CDTF>2017-05-30T09:00:50Z</dcterms:W3CDTF>
      </rdf:Description>
    </dcterms:created>
    <dcterms:creator>
      <rdf:Description>
        <vCard:EMAIL>jparmar@uchc.edu</vCard:EMAIL>
        <vCard:N>
          <rdf:Description>
            <vCard:Family>Parmar</vCard:Family>
            <vCard:Given>Jignesh</vCard:Given>
          </rdf:Description>
        </vCard:N>
        <vCard:ORG>
          <rdf:Description>
            <vCard:Orgname>University of Connecticut</vCard:Orgname>
          </rdf:Description>
        </vCard:ORG>
      </rdf:Description>
    </dcterms:creator>
    <dcterms:creator>
      <rdf:Description>
        <vCard:EMAIL>pmendes@uchc.edu</vCard:EMAIL>
        <vCard:N>
          <rdf:Description>
            <vCard:Family>Mendes</vCard:Family>
            <vCard:Given>Pedro</vCard:Given>
          </rdf:Description>
        </vCard:N>
        <vCard:ORG>
          <rdf:Description>
            <vCard:Orgname>University of Connecticut</vCard:Orgname>
          </rdf:Description>
        </vCard:ORG>
      </rdf:Description>
    </dcterms:creator>
    <CopasiMT:is rdf:resource="urn:miriam:go:GO:0055072"/>
    <CopasiMT:is rdf:resource="urn:miriam:taxonomy:10090"/>
  </rdf:Description>
</rdf:RDF>

    </MiriamAnnotation>
    <Comment>
      <body xmlns="http://www.w3.org/1999/xhtml"><h1>Iron Mouse PV3</h1>
<h2>"A computational model to understand mouse iron physiology and diseases"</h2>
<h3>By Jignesh Parmar and Pedro Mendes</h3>
<h2>Parameter estimation using radioactive tracer data</h2>
<p>This is a dynamic model of iron distribution in mice, covering seven compartments: plasma, bone marrow, red blood cells (RBC), spleen, duodenum, liver, and the rest of the body . This is mostly a physiological model with regulation by hepcidin and erythropoietin, including only a minimal amount of molecular details.</p>  
<p>This version of the model includes normal iron species and radioactive-labelled tracer iron species. It was used specifically for parameter estimation using the data from <a href="https://doi.org/10.1016/j.tox.2007.08.082">Schümann <i>et al.</i> 2007</a> (see also <a href="http://dx.doi.org/10.1186/1752-0509-4-112">Lopes <i>et al.</i> 2010</a> and <a href="https://doi.org/10.1186/s12918-017-0431-3">Parmar <i>et al.</i> 2017</a>) from three experiments of mice fed adequate, iron-deficient, and iron-rich diets. Mice in all three dietary regimes were injected with a radiactive tracer and its distribution measured along time. The model parameters were adjusted in order to minimize the distance of the model to the data of all three experiements simultaneously.</p>

<p>Model validation was carried out with another version of this model where the radioactive species are ommited but all parameters remain with the values determined here (see accompanying model). The model is able to match the phenotype of several iron-related diseases.</p>
</body>
    </Comment>
    <ListOfCompartments>
      <Compartment key="Compartment_0" name="Duodenum" simulationType="fixed" dimensionality="3" addNoise="false">
        <MiriamAnnotation>
<rdf:RDF xmlns:CopasiMT="http://www.copasi.org/RDF/MiriamTerms#" xmlns:dcterms="http://purl.org/dc/terms/" xmlns:rdf="http://www.w3.org/1999/02/22-rdf-syntax-ns#">
  <rdf:Description rdf:about="#Compartment_0">
    <dcterms:created>
      <rdf:Description>
        <dcterms:W3CDTF>2015-07-17T14:23:03Z</dcterms:W3CDTF>
      </rdf:Description>
    </dcterms:created>
    <CopasiMT:is rdf:resource="urn:miriam:fma:FMA:7206" />
  </rdf:Description>
</rdf:RDF>
        </MiriamAnnotation>
      </Compartment>
      <Compartment key="Compartment_1" name="RBC" simulationType="fixed" dimensionality="3" addNoise="false">
        <MiriamAnnotation>
<rdf:RDF xmlns:CopasiMT="http://www.copasi.org/RDF/MiriamTerms#" xmlns:dcterms="http://purl.org/dc/terms/" xmlns:rdf="http://www.w3.org/1999/02/22-rdf-syntax-ns#">
  <rdf:Description rdf:about="#Compartment_1">
    <dcterms:created>
      <rdf:Description>
        <dcterms:W3CDTF>2015-07-17T15:51:30Z</dcterms:W3CDTF>
      </rdf:Description>
    </dcterms:created>
    <CopasiMT:is rdf:resource="urn:miriam:fma:FMA:263005" />
  </rdf:Description>
</rdf:RDF>
        </MiriamAnnotation>
      </Compartment>
      <Compartment key="Compartment_2" name="Spleen" simulationType="fixed" dimensionality="3" addNoise="false">
        <MiriamAnnotation>
<rdf:RDF xmlns:CopasiMT="http://www.copasi.org/RDF/MiriamTerms#" xmlns:dcterms="http://purl.org/dc/terms/" xmlns:rdf="http://www.w3.org/1999/02/22-rdf-syntax-ns#">
  <rdf:Description rdf:about="#Compartment_2">
    <dcterms:created>
      <rdf:Description>
        <dcterms:W3CDTF>2015-07-23T16:13:59Z</dcterms:W3CDTF>
      </rdf:Description>
    </dcterms:created>
    <CopasiMT:is rdf:resource="urn:miriam:fma:FMA:7196" />
  </rdf:Description>
</rdf:RDF>
        </MiriamAnnotation>
      </Compartment>
      <Compartment key="Compartment_3" name="Liver" simulationType="fixed" dimensionality="3" addNoise="false">
        <MiriamAnnotation>
<rdf:RDF xmlns:CopasiMT="http://www.copasi.org/RDF/MiriamTerms#" xmlns:dcterms="http://purl.org/dc/terms/" xmlns:rdf="http://www.w3.org/1999/02/22-rdf-syntax-ns#">
  <rdf:Description rdf:about="#Compartment_3">
    <dcterms:created>
      <rdf:Description>
        <dcterms:W3CDTF>2016-03-28T09:59:05Z</dcterms:W3CDTF>
      </rdf:Description>
    </dcterms:created>
    <CopasiMT:is rdf:resource="urn:miriam:fma:FMA:7197" />
  </rdf:Description>
</rdf:RDF>
        </MiriamAnnotation>
      </Compartment>
      <Compartment key="Compartment_4" name="Plasma" simulationType="fixed" dimensionality="3" addNoise="false">
        <MiriamAnnotation>
<rdf:RDF xmlns:CopasiMT="http://www.copasi.org/RDF/MiriamTerms#" xmlns:dcterms="http://purl.org/dc/terms/" xmlns:rdf="http://www.w3.org/1999/02/22-rdf-syntax-ns#">
  <rdf:Description rdf:about="#Compartment_4">
    <dcterms:created>
      <rdf:Description>
        <dcterms:W3CDTF>2016-03-28T09:59:05Z</dcterms:W3CDTF>
      </rdf:Description>
    </dcterms:created>
    <CopasiMT:is rdf:resource="urn:miriam:fma:FMA:62970" />
  </rdf:Description>
</rdf:RDF>
        </MiriamAnnotation>
      </Compartment>
      <Compartment key="Compartment_5" name="RestOfBody" simulationType="fixed" dimensionality="3" addNoise="false">
        <MiriamAnnotation>
<rdf:RDF xmlns:dcterms="http://purl.org/dc/terms/" xmlns:rdf="http://www.w3.org/1999/02/22-rdf-syntax-ns#">
  <rdf:Description rdf:about="#Compartment_5">
    <dcterms:created>
      <rdf:Description>
        <dcterms:W3CDTF>2015-07-17T14:19:59Z</dcterms:W3CDTF>
      </rdf:Description>
    </dcterms:created>
  </rdf:Description>
</rdf:RDF>
        </MiriamAnnotation>
      </Compartment>
      <Compartment key="Compartment_6" name="BoneMarrow" simulationType="fixed" dimensionality="3" addNoise="false">
        <MiriamAnnotation>
<rdf:RDF xmlns:CopasiMT="http://www.copasi.org/RDF/MiriamTerms#" xmlns:dcterms="http://purl.org/dc/terms/" xmlns:rdf="http://www.w3.org/1999/02/22-rdf-syntax-ns#">
  <rdf:Description rdf:about="#Compartment_6">
    <dcterms:created>
      <rdf:Description>
        <dcterms:W3CDTF>2015-07-17T14:12:53Z</dcterms:W3CDTF>
      </rdf:Description>
    </dcterms:created>
    <CopasiMT:is rdf:resource="urn:miriam:fma:FMA:9608" />
  </rdf:Description>
</rdf:RDF>
        </MiriamAnnotation>
      </Compartment>
    </ListOfCompartments>
    <ListOfMetabolites>
      <Metabolite key="Metabolite_0" name="FeDuo*" simulationType="reactions" compartment="Compartment_0" addNoise="false">
        <MiriamAnnotation>
<rdf:RDF xmlns:CopasiMT="http://www.copasi.org/RDF/MiriamTerms#" xmlns:dcterms="http://purl.org/dc/terms/" xmlns:rdf="http://www.w3.org/1999/02/22-rdf-syntax-ns#">
  <rdf:Description rdf:about="#Metabolite_0">
    <dcterms:created>
      <rdf:Description>
        <dcterms:W3CDTF>2015-06-12T09:53:57Z</dcterms:W3CDTF>
      </rdf:Description>
    </dcterms:created>
    <CopasiMT:hasPart rdf:resource="urn:miriam:chebi:CHEBI:24875" />
  </rdf:Description>
</rdf:RDF>
        </MiriamAnnotation>
      </Metabolite>
      <Metabolite key="Metabolite_1" name="FeDuo" simulationType="reactions" compartment="Compartment_0" addNoise="false">
        <MiriamAnnotation>
<rdf:RDF xmlns:CopasiMT="http://www.copasi.org/RDF/MiriamTerms#" xmlns:dcterms="http://purl.org/dc/terms/" xmlns:rdf="http://www.w3.org/1999/02/22-rdf-syntax-ns#">
  <rdf:Description rdf:about="#Metabolite_1">
    <dcterms:created>
      <rdf:Description>
        <dcterms:W3CDTF>2015-07-15T15:57:39Z</dcterms:W3CDTF>
      </rdf:Description>
    </dcterms:created>
    <CopasiMT:hasPart rdf:resource="urn:miriam:chebi:CHEBI:24875" />
  </rdf:Description>
</rdf:RDF>
        </MiriamAnnotation>
      </Metabolite>
      <Metabolite key="Metabolite_2" name="FeRBC*" simulationType="reactions" compartment="Compartment_1" addNoise="false">
        <MiriamAnnotation>
<rdf:RDF xmlns:CopasiMT="http://www.copasi.org/RDF/MiriamTerms#" xmlns:dcterms="http://purl.org/dc/terms/" xmlns:rdf="http://www.w3.org/1999/02/22-rdf-syntax-ns#">
  <rdf:Description rdf:about="#Metabolite_2">
    <dcterms:created>
      <rdf:Description>
        <dcterms:W3CDTF>2015-06-12T10:00:39Z</dcterms:W3CDTF>
      </rdf:Description>
    </dcterms:created>
    <CopasiMT:hasPart rdf:resource="urn:miriam:chebi:CHEBI:24875" />
  </rdf:Description>
</rdf:RDF>
        </MiriamAnnotation>
      </Metabolite>
      <Metabolite key="Metabolite_3" name="FeRBC" simulationType="reactions" compartment="Compartment_1" addNoise="false">
        <MiriamAnnotation>
<rdf:RDF xmlns:CopasiMT="http://www.copasi.org/RDF/MiriamTerms#" xmlns:dcterms="http://purl.org/dc/terms/" xmlns:rdf="http://www.w3.org/1999/02/22-rdf-syntax-ns#">
  <rdf:Description rdf:about="#Metabolite_3">
    <dcterms:created>
      <rdf:Description>
        <dcterms:W3CDTF>2015-07-17T14:47:09Z</dcterms:W3CDTF>
      </rdf:Description>
    </dcterms:created>
    <CopasiMT:hasPart rdf:resource="urn:miriam:chebi:CHEBI:24875" />
  </rdf:Description>
</rdf:RDF>
        </MiriamAnnotation>
      </Metabolite>
      <Metabolite key="Metabolite_4" name="FeSpleen*" simulationType="reactions" compartment="Compartment_2" addNoise="false">
        <MiriamAnnotation>
<rdf:RDF xmlns:CopasiMT="http://www.copasi.org/RDF/MiriamTerms#" xmlns:dcterms="http://purl.org/dc/terms/" xmlns:rdf="http://www.w3.org/1999/02/22-rdf-syntax-ns#">
  <rdf:Description rdf:about="#Metabolite_4">
    <dcterms:created>
      <rdf:Description>
        <dcterms:W3CDTF>2015-06-12T10:00:35Z</dcterms:W3CDTF>
      </rdf:Description>
    </dcterms:created>
    <CopasiMT:hasPart rdf:resource="urn:miriam:chebi:CHEBI:24875" />
  </rdf:Description>
</rdf:RDF>
        </MiriamAnnotation>
      </Metabolite>
      <Metabolite key="Metabolite_5" name="FeSpleen" simulationType="reactions" compartment="Compartment_2" addNoise="false">
        <MiriamAnnotation>
<rdf:RDF xmlns:CopasiMT="http://www.copasi.org/RDF/MiriamTerms#" xmlns:dcterms="http://purl.org/dc/terms/" xmlns:rdf="http://www.w3.org/1999/02/22-rdf-syntax-ns#">
  <rdf:Description rdf:about="#Metabolite_5">
    <dcterms:created>
      <rdf:Description>
        <dcterms:W3CDTF>2015-08-17T21:33:31Z</dcterms:W3CDTF>
      </rdf:Description>
    </dcterms:created>
    <CopasiMT:hasPart rdf:resource="urn:miriam:chebi:CHEBI:24875" />
  </rdf:Description>
</rdf:RDF>
        </MiriamAnnotation>
      </Metabolite>
      <Metabolite key="Metabolite_6" name="FeLiver*" simulationType="reactions" compartment="Compartment_3" addNoise="false">
        <MiriamAnnotation>
<rdf:RDF xmlns:CopasiMT="http://www.copasi.org/RDF/MiriamTerms#" xmlns:dcterms="http://purl.org/dc/terms/" xmlns:rdf="http://www.w3.org/1999/02/22-rdf-syntax-ns#">
  <rdf:Description rdf:about="#Metabolite_6">
    <dcterms:created>
      <rdf:Description>
        <dcterms:W3CDTF>2015-06-12T09:59:16Z</dcterms:W3CDTF>
      </rdf:Description>
    </dcterms:created>
    <CopasiMT:hasPart rdf:resource="urn:miriam:chebi:CHEBI:24875" />
  </rdf:Description>
</rdf:RDF>
        </MiriamAnnotation>
      </Metabolite>
      <Metabolite key="Metabolite_7" name="FeLiver" simulationType="reactions" compartment="Compartment_3" addNoise="false">
        <MiriamAnnotation>
<rdf:RDF xmlns:CopasiMT="http://www.copasi.org/RDF/MiriamTerms#" xmlns:dcterms="http://purl.org/dc/terms/" xmlns:rdf="http://www.w3.org/1999/02/22-rdf-syntax-ns#">
  <rdf:Description rdf:about="#Metabolite_7">
    <dcterms:created>
      <rdf:Description>
        <dcterms:W3CDTF>2015-07-17T14:47:17Z</dcterms:W3CDTF>
      </rdf:Description>
    </dcterms:created>
    <CopasiMT:hasPart rdf:resource="urn:miriam:chebi:CHEBI:24875" />
  </rdf:Description>
</rdf:RDF>
        </MiriamAnnotation>
      </Metabolite>
      <Metabolite key="Metabolite_8" name="Fe2Tf*" simulationType="reactions" compartment="Compartment_4" addNoise="false">
        <MiriamAnnotation>
<rdf:RDF xmlns:CopasiMT="http://www.copasi.org/RDF/MiriamTerms#" xmlns:dcterms="http://purl.org/dc/terms/" xmlns:rdf="http://www.w3.org/1999/02/22-rdf-syntax-ns#">
  <rdf:Description rdf:about="#Metabolite_8">
    <dcterms:created>
      <rdf:Description>
        <dcterms:W3CDTF>2015-06-12T10:00:42Z</dcterms:W3CDTF>
      </rdf:Description>
    </dcterms:created>
    <CopasiMT:hasPart rdf:resource="urn:miriam:chebi:CHEBI:29034" />
    <CopasiMT:hasPart rdf:resource="urn:miriam:uniprot:Q921I1" />
  </rdf:Description>
</rdf:RDF>
        </MiriamAnnotation>
      </Metabolite>
      <Metabolite key="Metabolite_9" name="NTBI*" simulationType="reactions" compartment="Compartment_4" addNoise="false">
        <MiriamAnnotation>
<rdf:RDF xmlns:CopasiMT="http://www.copasi.org/RDF/MiriamTerms#" xmlns:dcterms="http://purl.org/dc/terms/" xmlns:rdf="http://www.w3.org/1999/02/22-rdf-syntax-ns#">
  <rdf:Description rdf:about="#Metabolite_9">
    <dcterms:created>
      <rdf:Description>
        <dcterms:W3CDTF>2015-06-12T10:08:31Z</dcterms:W3CDTF>
      </rdf:Description>
    </dcterms:created>
    <CopasiMT:hasPart rdf:resource="urn:miriam:chebi:CHEBI:24875" />
  </rdf:Description>
</rdf:RDF>
        </MiriamAnnotation>
      </Metabolite>
      <Metabolite key="Metabolite_10" name="Tf" simulationType="reactions" compartment="Compartment_4" addNoise="false">
        <MiriamAnnotation>
<rdf:RDF xmlns:CopasiMT="http://www.copasi.org/RDF/MiriamTerms#" xmlns:dcterms="http://purl.org/dc/terms/" xmlns:rdf="http://www.w3.org/1999/02/22-rdf-syntax-ns#">
  <rdf:Description rdf:about="#Metabolite_10">
    <dcterms:created>
      <rdf:Description>
        <dcterms:W3CDTF>2015-08-14T09:47:41Z</dcterms:W3CDTF>
      </rdf:Description>
    </dcterms:created>
    <CopasiMT:is rdf:resource="urn:miriam:uniprot:Q921I1" />
  </rdf:Description>
</rdf:RDF>
        </MiriamAnnotation>
      </Metabolite>
      <Metabolite key="Metabolite_11" name="Fe1Tf*" simulationType="reactions" compartment="Compartment_4" addNoise="false">
        <MiriamAnnotation>
<rdf:RDF xmlns:CopasiMT="http://www.copasi.org/RDF/MiriamTerms#" xmlns:dcterms="http://purl.org/dc/terms/" xmlns:rdf="http://www.w3.org/1999/02/22-rdf-syntax-ns#">
  <rdf:Description rdf:about="#Metabolite_11">
    <dcterms:created>
      <rdf:Description>
        <dcterms:W3CDTF>2016-02-19T11:48:56Z</dcterms:W3CDTF>
      </rdf:Description>
    </dcterms:created>
    <CopasiMT:hasPart rdf:resource="urn:miriam:chebi:CHEBI:29034" />
    <CopasiMT:hasPart rdf:resource="urn:miriam:uniprot:Q921I1" />
  </rdf:Description>
</rdf:RDF>
        </MiriamAnnotation>
      </Metabolite>
      <Metabolite key="Metabolite_12" name="Hepcidin" simulationType="reactions" compartment="Compartment_4" addNoise="false">
        <MiriamAnnotation>
<rdf:RDF xmlns:CopasiMT="http://www.copasi.org/RDF/MiriamTerms#" xmlns:bqbiol="http://biomodels.net/biology-qualifiers/" xmlns:dcterms="http://purl.org/dc/terms/" xmlns:rdf="http://www.w3.org/1999/02/22-rdf-syntax-ns#">
  <rdf:Description rdf:about="#Metabolite_12">
    <bqbiol:hasProperty rdf:resource="urn:miriam:go:GO:0097690" />
    <dcterms:created>
      <rdf:Description>
        <dcterms:W3CDTF>2016-03-17T09:21:28Z</dcterms:W3CDTF>
      </rdf:Description>
    </dcterms:created>
    <CopasiMT:is rdf:resource="urn:miriam:uniprot:Q9EQ21" />
  </rdf:Description>
</rdf:RDF>
        </MiriamAnnotation>
      </Metabolite>
      <Metabolite key="Metabolite_13" name="Fe2Tf" simulationType="reactions" compartment="Compartment_4" addNoise="false">
        <MiriamAnnotation>
<rdf:RDF xmlns:CopasiMT="http://www.copasi.org/RDF/MiriamTerms#" xmlns:dcterms="http://purl.org/dc/terms/" xmlns:rdf="http://www.w3.org/1999/02/22-rdf-syntax-ns#">
  <rdf:Description rdf:about="#Metabolite_13">
    <dcterms:created>
      <rdf:Description>
        <dcterms:W3CDTF>2016-03-28T09:57:47Z</dcterms:W3CDTF>
      </rdf:Description>
    </dcterms:created>
    <CopasiMT:hasPart rdf:resource="urn:miriam:chebi:CHEBI:29034" />
    <CopasiMT:hasPart rdf:resource="urn:miriam:uniprot:Q921I1" />
  </rdf:Description>
</rdf:RDF>
        </MiriamAnnotation>
      </Metabolite>
      <Metabolite key="Metabolite_14" name="Fe1Tf" simulationType="reactions" compartment="Compartment_4" addNoise="false">
        <MiriamAnnotation>
<rdf:RDF xmlns:CopasiMT="http://www.copasi.org/RDF/MiriamTerms#" xmlns:dcterms="http://purl.org/dc/terms/" xmlns:rdf="http://www.w3.org/1999/02/22-rdf-syntax-ns#">
  <rdf:Description rdf:about="#Metabolite_14">
    <dcterms:created>
      <rdf:Description>
        <dcterms:W3CDTF>2016-02-19T12:26:22Z</dcterms:W3CDTF>
      </rdf:Description>
    </dcterms:created>
    <CopasiMT:hasPart rdf:resource="urn:miriam:chebi:CHEBI:29034" />
    <CopasiMT:hasPart rdf:resource="urn:miriam:uniprot:Q921I1" />
  </rdf:Description>
</rdf:RDF>
        </MiriamAnnotation>
      </Metabolite>
      <Metabolite key="Metabolite_15" name="NTBI" simulationType="reactions" compartment="Compartment_4" addNoise="false">
        <MiriamAnnotation>
<rdf:RDF
   xmlns:CopasiMT="http://www.copasi.org/RDF/MiriamTerms#"
   xmlns:dcterms="http://purl.org/dc/terms/"
   xmlns:rdf="http://www.w3.org/1999/02/22-rdf-syntax-ns#">
  <rdf:Description rdf:about="#Metabolite_15">
    <dcterms:created>
      <rdf:Description>
        <dcterms:W3CDTF>2016-03-28T09:57:52Z</dcterms:W3CDTF>
      </rdf:Description>
    </dcterms:created>
    <CopasiMT:hasPart rdf:resource="urn:miriam:chebi:CHEBI:24875"/>
  </rdf:Description>
</rdf:RDF>

        </MiriamAnnotation>
      </Metabolite>
      <Metabolite key="Metabolite_16" name="Fe2Tf**" simulationType="reactions" compartment="Compartment_4" addNoise="false">
        <MiriamAnnotation>
<rdf:RDF xmlns:CopasiMT="http://www.copasi.org/RDF/MiriamTerms#" xmlns:dcterms="http://purl.org/dc/terms/" xmlns:rdf="http://www.w3.org/1999/02/22-rdf-syntax-ns#">
  <rdf:Description rdf:about="#Metabolite_16">
    <dcterms:created>
      <rdf:Description>
        <dcterms:W3CDTF>2015-07-17T09:47:38Z</dcterms:W3CDTF>
      </rdf:Description>
    </dcterms:created>
    <CopasiMT:hasPart rdf:resource="urn:miriam:chebi:CHEBI:29034" />
    <CopasiMT:hasPart rdf:resource="urn:miriam:uniprot:Q921I1" />
  </rdf:Description>
</rdf:RDF>
        </MiriamAnnotation>
      </Metabolite>
      <Metabolite key="Metabolite_17" name="EPO" simulationType="reactions" compartment="Compartment_4" addNoise="false">
        <MiriamAnnotation>
<rdf:RDF xmlns:CopasiMT="http://www.copasi.org/RDF/MiriamTerms#" xmlns:dcterms="http://purl.org/dc/terms/" xmlns:rdf="http://www.w3.org/1999/02/22-rdf-syntax-ns#">
  <rdf:Description rdf:about="#Metabolite_17">
    <dcterms:created>
      <rdf:Description>
        <dcterms:W3CDTF>2017-05-18T13:54:55Z</dcterms:W3CDTF>
      </rdf:Description>
    </dcterms:created>
    <CopasiMT:is rdf:resource="urn:miriam:uniprot:P07321" />
  </rdf:Description>
</rdf:RDF>
        </MiriamAnnotation>
      </Metabolite>
      <Metabolite key="Metabolite_18" name="FeRest*" simulationType="reactions" compartment="Compartment_5" addNoise="false">
        <MiriamAnnotation>
<rdf:RDF xmlns:CopasiMT="http://www.copasi.org/RDF/MiriamTerms#" xmlns:dcterms="http://purl.org/dc/terms/" xmlns:rdf="http://www.w3.org/1999/02/22-rdf-syntax-ns#">
  <rdf:Description rdf:about="#Metabolite_18">
    <dcterms:created>
      <rdf:Description>
        <dcterms:W3CDTF>2016-02-19T11:48:42Z</dcterms:W3CDTF>
      </rdf:Description>
    </dcterms:created>
    <CopasiMT:hasPart rdf:resource="urn:miriam:chebi:CHEBI:24875" />
  </rdf:Description>
</rdf:RDF>
        </MiriamAnnotation>
      </Metabolite>
      <Metabolite key="Metabolite_19" name="FeOutside*" simulationType="reactions" compartment="Compartment_5" addNoise="false">
        <MiriamAnnotation>
<rdf:RDF xmlns:CopasiMT="http://www.copasi.org/RDF/MiriamTerms#" xmlns:dcterms="http://purl.org/dc/terms/" xmlns:rdf="http://www.w3.org/1999/02/22-rdf-syntax-ns#">
  <rdf:Description rdf:about="#Metabolite_19">
    <dcterms:created>
      <rdf:Description>
        <dcterms:W3CDTF>2016-02-19T11:45:44Z</dcterms:W3CDTF>
      </rdf:Description>
    </dcterms:created>
    <CopasiMT:hasPart rdf:resource="urn:miriam:chebi:CHEBI:24875" />
  </rdf:Description>
</rdf:RDF>
        </MiriamAnnotation>
      </Metabolite>
      <Metabolite key="Metabolite_20" name="FeRest" simulationType="reactions" compartment="Compartment_5" addNoise="false">
        <MiriamAnnotation>
<rdf:RDF xmlns:CopasiMT="http://www.copasi.org/RDF/MiriamTerms#" xmlns:dcterms="http://purl.org/dc/terms/" xmlns:rdf="http://www.w3.org/1999/02/22-rdf-syntax-ns#">
  <rdf:Description rdf:about="#Metabolite_20">
    <dcterms:created>
      <rdf:Description>
        <dcterms:W3CDTF>2015-08-17T21:34:34Z</dcterms:W3CDTF>
      </rdf:Description>
    </dcterms:created>
    <CopasiMT:hasPart rdf:resource="urn:miriam:chebi:CHEBI:24875" />
  </rdf:Description>
</rdf:RDF>
        </MiriamAnnotation>
      </Metabolite>
      <Metabolite key="Metabolite_21" name="FeOutside" simulationType="fixed" compartment="Compartment_5" addNoise="false">
        <MiriamAnnotation>
<rdf:RDF xmlns:CopasiMT="http://www.copasi.org/RDF/MiriamTerms#" xmlns:dcterms="http://purl.org/dc/terms/" xmlns:rdf="http://www.w3.org/1999/02/22-rdf-syntax-ns#">
  <rdf:Description rdf:about="#Metabolite_21">
    <dcterms:created>
      <rdf:Description>
        <dcterms:W3CDTF>2016-02-19T12:26:11Z</dcterms:W3CDTF>
      </rdf:Description>
    </dcterms:created>
    <CopasiMT:hasPart rdf:resource="urn:miriam:chebi:CHEBI:24875" />
  </rdf:Description>
</rdf:RDF>
        </MiriamAnnotation>
      </Metabolite>
      <Metabolite key="Metabolite_22" name="FeBM" simulationType="reactions" compartment="Compartment_6" addNoise="false">
        <MiriamAnnotation>
<rdf:RDF xmlns:CopasiMT="http://www.copasi.org/RDF/MiriamTerms#" xmlns:dcterms="http://purl.org/dc/terms/" xmlns:rdf="http://www.w3.org/1999/02/22-rdf-syntax-ns#">
  <rdf:Description rdf:about="#Metabolite_22">
    <dcterms:created>
      <rdf:Description>
        <dcterms:W3CDTF>2015-07-17T14:13:01Z</dcterms:W3CDTF>
      </rdf:Description>
    </dcterms:created>
    <CopasiMT:hasPart rdf:resource="urn:miriam:chebi:CHEBI:24875" />
  </rdf:Description>
</rdf:RDF>
        </MiriamAnnotation>
      </Metabolite>
      <Metabolite key="Metabolite_23" name="FeBM*" simulationType="reactions" compartment="Compartment_6" addNoise="false">
        <MiriamAnnotation>
<rdf:RDF xmlns:CopasiMT="http://www.copasi.org/RDF/MiriamTerms#" xmlns:dcterms="http://purl.org/dc/terms/" xmlns:rdf="http://www.w3.org/1999/02/22-rdf-syntax-ns#">
  <rdf:Description rdf:about="#Metabolite_23">
    <dcterms:created>
      <rdf:Description>
        <dcterms:W3CDTF>2015-07-17T14:16:07Z</dcterms:W3CDTF>
      </rdf:Description>
    </dcterms:created>
    <CopasiMT:hasPart rdf:resource="urn:miriam:chebi:CHEBI:24875" />
  </rdf:Description>
</rdf:RDF>
        </MiriamAnnotation>
      </Metabolite>
    </ListOfMetabolites>
    <ListOfModelValues>
      <ModelValue key="ModelValue_0" name="Total_Fe* (in body)" simulationType="assignment" addNoise="false">
        <MiriamAnnotation>
<rdf:RDF xmlns:dcterms="http://purl.org/dc/terms/" xmlns:rdf="http://www.w3.org/1999/02/22-rdf-syntax-ns#">
  <rdf:Description rdf:about="#ModelValue_0">
    <dcterms:created>
      <rdf:Description>
        <dcterms:W3CDTF>2015-07-17T14:50:23Z</dcterms:W3CDTF>
      </rdf:Description>
    </dcterms:created>
  </rdf:Description>
</rdf:RDF>
        </MiriamAnnotation>
        <Expression>
          &lt;CN=Root,Model=Iron Mouse PV3 - tracer,Vector=Compartments[Duodenum],Vector=Metabolites[FeDuo*],Reference=ParticleNumber>+&lt;CN=Root,Model=Iron Mouse PV3 - tracer,Vector=Compartments[Liver],Vector=Metabolites[FeLiver*],Reference=ParticleNumber>+&lt;CN=Root,Model=Iron Mouse PV3 - tracer,Vector=Compartments[Spleen],Vector=Metabolites[FeSpleen*],Reference=ParticleNumber>+&lt;CN=Root,Model=Iron Mouse PV3 - tracer,Vector=Compartments[RBC],Vector=Metabolites[FeRBC*],Reference=ParticleNumber>+&lt;CN=Root,Model=Iron Mouse PV3 - tracer,Vector=Compartments[RestOfBody],Vector=Metabolites[FeRest*],Reference=ParticleNumber>+&lt;CN=Root,Model=Iron Mouse PV3 - tracer,Vector=Compartments[Plasma],Vector=Metabolites[Fe2Tf*],Reference=ParticleNumber>+&lt;CN=Root,Model=Iron Mouse PV3 - tracer,Vector=Compartments[Plasma],Vector=Metabolites[NTBI*],Reference=ParticleNumber>+2*&lt;CN=Root,Model=Iron Mouse PV3 - tracer,Vector=Compartments[Plasma],Vector=Metabolites[Fe2Tf**],Reference=ParticleNumber>+&lt;CN=Root,Model=Iron Mouse PV3 - tracer,Vector=Compartments[Plasma],Vector=Metabolites[Fe1Tf*],Reference=ParticleNumber>+&lt;CN=Root,Model=Iron Mouse PV3 - tracer,Vector=Compartments[BoneMarrow],Vector=Metabolites[FeBM*],Reference=ParticleNumber>
        </Expression>
      </ModelValue>
      <ModelValue key="ModelValue_1" name="FePlasma*" simulationType="assignment" addNoise="false">
        <MiriamAnnotation>
<rdf:RDF xmlns:dcterms="http://purl.org/dc/terms/" xmlns:rdf="http://www.w3.org/1999/02/22-rdf-syntax-ns#">
  <rdf:Description rdf:about="#ModelValue_1">
    <dcterms:created>
      <rdf:Description>
        <dcterms:W3CDTF>2015-07-16T12:38:06Z</dcterms:W3CDTF>
      </rdf:Description>
    </dcterms:created>
  </rdf:Description>
</rdf:RDF>
        </MiriamAnnotation>
        <Expression>
          &lt;CN=Root,Model=Iron Mouse PV3 - tracer,Vector=Compartments[Plasma],Vector=Metabolites[Fe2Tf*],Reference=ParticleNumber>+&lt;CN=Root,Model=Iron Mouse PV3 - tracer,Vector=Compartments[Plasma],Vector=Metabolites[NTBI*],Reference=ParticleNumber>+&lt;CN=Root,Model=Iron Mouse PV3 - tracer,Vector=Compartments[Plasma],Vector=Metabolites[Fe1Tf*],Reference=ParticleNumber>+2*&lt;CN=Root,Model=Iron Mouse PV3 - tracer,Vector=Compartments[Plasma],Vector=Metabolites[Fe2Tf**],Reference=ParticleNumber>
        </Expression>
      </ModelValue>
      <ModelValue key="ModelValue_2" name="PDuo" simulationType="assignment" addNoise="false">
        <MiriamAnnotation>
<rdf:RDF xmlns:dcterms="http://purl.org/dc/terms/" xmlns:rdf="http://www.w3.org/1999/02/22-rdf-syntax-ns#">
  <rdf:Description rdf:about="#ModelValue_2">
    <dcterms:created>
      <rdf:Description>
        <dcterms:W3CDTF>2015-07-17T14:44:32Z</dcterms:W3CDTF>
      </rdf:Description>
    </dcterms:created>
  </rdf:Description>
</rdf:RDF>
        </MiriamAnnotation>
        <Expression>
          100*&lt;CN=Root,Model=Iron Mouse PV3 - tracer,Vector=Compartments[Duodenum],Vector=Metabolites[FeDuo*],Reference=ParticleNumber>/&lt;CN=Root,Model=Iron Mouse PV3 - tracer,Vector=Values[Injected],Reference=Value>
        </Expression>
      </ModelValue>
      <ModelValue key="ModelValue_3" name="PLiver" simulationType="assignment" addNoise="false">
        <MiriamAnnotation>
<rdf:RDF xmlns:dcterms="http://purl.org/dc/terms/" xmlns:rdf="http://www.w3.org/1999/02/22-rdf-syntax-ns#">
  <rdf:Description rdf:about="#ModelValue_3">
    <dcterms:created>
      <rdf:Description>
        <dcterms:W3CDTF>2016-03-28T09:58:19Z</dcterms:W3CDTF>
      </rdf:Description>
    </dcterms:created>
  </rdf:Description>
</rdf:RDF>
        </MiriamAnnotation>
        <Expression>
          100*&lt;CN=Root,Model=Iron Mouse PV3 - tracer,Vector=Compartments[Liver],Vector=Metabolites[FeLiver*],Reference=ParticleNumber>/&lt;CN=Root,Model=Iron Mouse PV3 - tracer,Vector=Values[Injected],Reference=Value>
        </Expression>
      </ModelValue>
      <ModelValue key="ModelValue_4" name="PSpleen" simulationType="assignment" addNoise="false">
        <MiriamAnnotation>
<rdf:RDF xmlns:dcterms="http://purl.org/dc/terms/" xmlns:rdf="http://www.w3.org/1999/02/22-rdf-syntax-ns#">
  <rdf:Description rdf:about="#ModelValue_4">
    <dcterms:created>
      <rdf:Description>
        <dcterms:W3CDTF>2016-03-28T09:58:21Z</dcterms:W3CDTF>
      </rdf:Description>
    </dcterms:created>
  </rdf:Description>
</rdf:RDF>
        </MiriamAnnotation>
        <Expression>
          100*&lt;CN=Root,Model=Iron Mouse PV3 - tracer,Vector=Compartments[Spleen],Vector=Metabolites[FeSpleen*],Reference=ParticleNumber>/&lt;CN=Root,Model=Iron Mouse PV3 - tracer,Vector=Values[Injected],Reference=Value>
        </Expression>
      </ModelValue>
      <ModelValue key="ModelValue_5" name="PRBC" simulationType="assignment" addNoise="false">
        <MiriamAnnotation>
<rdf:RDF xmlns:dcterms="http://purl.org/dc/terms/" xmlns:rdf="http://www.w3.org/1999/02/22-rdf-syntax-ns#">
  <rdf:Description rdf:about="#ModelValue_5">
    <dcterms:created>
      <rdf:Description>
        <dcterms:W3CDTF>2016-03-28T09:58:23Z</dcterms:W3CDTF>
      </rdf:Description>
    </dcterms:created>
  </rdf:Description>
</rdf:RDF>
        </MiriamAnnotation>
        <Expression>
          100*&lt;CN=Root,Model=Iron Mouse PV3 - tracer,Vector=Compartments[RBC],Vector=Metabolites[FeRBC*],Reference=ParticleNumber>/&lt;CN=Root,Model=Iron Mouse PV3 - tracer,Vector=Values[Injected],Reference=Value>
        </Expression>
      </ModelValue>
      <ModelValue key="ModelValue_6" name="PRest" simulationType="assignment" addNoise="false">
        <MiriamAnnotation>
<rdf:RDF xmlns:dcterms="http://purl.org/dc/terms/" xmlns:rdf="http://www.w3.org/1999/02/22-rdf-syntax-ns#">
  <rdf:Description rdf:about="#ModelValue_6">
    <dcterms:created>
      <rdf:Description>
        <dcterms:W3CDTF>2016-03-28T09:58:23Z</dcterms:W3CDTF>
      </rdf:Description>
    </dcterms:created>
  </rdf:Description>
</rdf:RDF>
        </MiriamAnnotation>
        <Expression>
          100*&lt;CN=Root,Model=Iron Mouse PV3 - tracer,Vector=Compartments[RestOfBody],Vector=Metabolites[FeRest*],Reference=ParticleNumber>/&lt;CN=Root,Model=Iron Mouse PV3 - tracer,Vector=Values[Injected],Reference=Value>
        </Expression>
      </ModelValue>
      <ModelValue key="ModelValue_7" name="PPlasma" simulationType="assignment" addNoise="false">
        <MiriamAnnotation>
<rdf:RDF xmlns:dcterms="http://purl.org/dc/terms/" xmlns:rdf="http://www.w3.org/1999/02/22-rdf-syntax-ns#">
  <rdf:Description rdf:about="#ModelValue_7">
    <dcterms:created>
      <rdf:Description>
        <dcterms:W3CDTF>2015-07-16T11:47:10Z</dcterms:W3CDTF>
      </rdf:Description>
    </dcterms:created>
  </rdf:Description>
</rdf:RDF>
        </MiriamAnnotation>
        <Expression>
          100*(&lt;CN=Root,Model=Iron Mouse PV3 - tracer,Vector=Compartments[Plasma],Vector=Metabolites[NTBI*],Reference=ParticleNumber>+2*&lt;CN=Root,Model=Iron Mouse PV3 - tracer,Vector=Compartments[Plasma],Vector=Metabolites[Fe2Tf**],Reference=ParticleNumber>+&lt;CN=Root,Model=Iron Mouse PV3 - tracer,Vector=Compartments[Plasma],Vector=Metabolites[Fe2Tf*],Reference=ParticleNumber>+&lt;CN=Root,Model=Iron Mouse PV3 - tracer,Vector=Compartments[Plasma],Vector=Metabolites[Fe1Tf*],Reference=ParticleNumber>)/&lt;CN=Root,Model=Iron Mouse PV3 - tracer,Vector=Values[Injected],Reference=Value>
        </Expression>
      </ModelValue>
      <ModelValue key="ModelValue_8" name="POutside" simulationType="assignment" addNoise="false">
        <MiriamAnnotation>
<rdf:RDF xmlns:dcterms="http://purl.org/dc/terms/" xmlns:rdf="http://www.w3.org/1999/02/22-rdf-syntax-ns#">
  <rdf:Description rdf:about="#ModelValue_8">
    <dcterms:created>
      <rdf:Description>
        <dcterms:W3CDTF>2016-03-28T09:58:21Z</dcterms:W3CDTF>
      </rdf:Description>
    </dcterms:created>
  </rdf:Description>
</rdf:RDF>
        </MiriamAnnotation>
        <Expression>
          100*&lt;CN=Root,Model=Iron Mouse PV3 - tracer,Vector=Compartments[RestOfBody],Vector=Metabolites[FeOutside*],Reference=ParticleNumber>/&lt;CN=Root,Model=Iron Mouse PV3 - tracer,Vector=Values[Injected],Reference=Value>
        </Expression>
      </ModelValue>
      <ModelValue key="ModelValue_9" name="Injected" simulationType="fixed" addNoise="false">
        <MiriamAnnotation>
<rdf:RDF xmlns:dcterms="http://purl.org/dc/terms/" xmlns:rdf="http://www.w3.org/1999/02/22-rdf-syntax-ns#">
  <rdf:Description rdf:about="#ModelValue_9">
    <dcterms:created>
      <rdf:Description>
        <dcterms:W3CDTF>2016-02-19T11:20:36Z</dcterms:W3CDTF>
      </rdf:Description>
    </dcterms:created>
  </rdf:Description>
</rdf:RDF>
        </MiriamAnnotation>
      </ModelValue>
      <ModelValue key="ModelValue_10" name="kNTBI_Fe1Tf" simulationType="fixed" addNoise="false">
        <MiriamAnnotation>
<rdf:RDF xmlns:dcterms="http://purl.org/dc/terms/" xmlns:rdf="http://www.w3.org/1999/02/22-rdf-syntax-ns#">
  <rdf:Description rdf:about="#ModelValue_10">
    <dcterms:created>
      <rdf:Description>
        <dcterms:W3CDTF>2016-03-28T09:58:15Z</dcterms:W3CDTF>
      </rdf:Description>
    </dcterms:created>
  </rdf:Description>
</rdf:RDF>
        </MiriamAnnotation>
        <InitialExpression>
          &lt;CN=Root,Model=Iron Mouse PV3 - tracer,Vector=Values[kFe1Tf_Fe2Tf],Reference=InitialValue>*(&lt;CN=Root,Model=Iron Mouse PV3 - tracer,Vector=Compartments[Plasma],Vector=Metabolites[Fe1Tf],Reference=InitialConcentration>+&lt;CN=Root,Model=Iron Mouse PV3 - tracer,Vector=Compartments[Plasma],Vector=Metabolites[Fe2Tf],Reference=InitialConcentration>)*&lt;CN=Root,Model=Iron Mouse PV3 - tracer,Vector=Compartments[Plasma],Vector=Metabolites[Fe1Tf],Reference=InitialConcentration>/(&lt;CN=Root,Model=Iron Mouse PV3 - tracer,Vector=Compartments[Plasma],Vector=Metabolites[Fe2Tf],Reference=InitialConcentration>*&lt;CN=Root,Model=Iron Mouse PV3 - tracer,Vector=Compartments[Plasma],Vector=Metabolites[Tf],Reference=InitialConcentration>)
        </InitialExpression>
      </ModelValue>
      <ModelValue key="ModelValue_11" name="kInDuo" simulationType="fixed" addNoise="false">
        <MiriamAnnotation>
<rdf:RDF xmlns:dcterms="http://purl.org/dc/terms/" xmlns:rdf="http://www.w3.org/1999/02/22-rdf-syntax-ns#">
  <rdf:Description rdf:about="#ModelValue_11">
    <dcterms:created>
      <rdf:Description>
        <dcterms:W3CDTF>2015-07-17T14:17:58Z</dcterms:W3CDTF>
      </rdf:Description>
    </dcterms:created>
  </rdf:Description>
</rdf:RDF>
        </MiriamAnnotation>
      </ModelValue>
      <ModelValue key="ModelValue_12" name="kInLiver" simulationType="fixed" addNoise="false">
        <MiriamAnnotation>
<rdf:RDF xmlns:dcterms="http://purl.org/dc/terms/" xmlns:rdf="http://www.w3.org/1999/02/22-rdf-syntax-ns#">
  <rdf:Description rdf:about="#ModelValue_12">
    <dcterms:created>
      <rdf:Description>
        <dcterms:W3CDTF>2016-03-28T09:58:13Z</dcterms:W3CDTF>
      </rdf:Description>
    </dcterms:created>
  </rdf:Description>
</rdf:RDF>
        </MiriamAnnotation>
      </ModelValue>
      <ModelValue key="ModelValue_13" name="kInRBC" simulationType="fixed" addNoise="false">
        <MiriamAnnotation>
<rdf:RDF xmlns:dcterms="http://purl.org/dc/terms/" xmlns:rdf="http://www.w3.org/1999/02/22-rdf-syntax-ns#">
  <rdf:Description rdf:about="#ModelValue_13">
    <dcterms:created>
      <rdf:Description>
        <dcterms:W3CDTF>2015-08-14T10:16:10Z</dcterms:W3CDTF>
      </rdf:Description>
    </dcterms:created>
  </rdf:Description>
</rdf:RDF>
        </MiriamAnnotation>
        <InitialExpression>
          &lt;CN=Root,Model=Iron Mouse PV3 - tracer,Vector=Values[kRBCSpleen],Reference=InitialValue>*&lt;CN=Root,Model=Iron Mouse PV3 - tracer,Vector=Compartments[RBC],Vector=Metabolites[FeRBC],Reference=InitialConcentration>*&lt;CN=Root,Model=Iron Mouse PV3 - tracer,Vector=Compartments[RBC],Reference=InitialVolume>/(&lt;CN=Root,Model=Iron Mouse PV3 - tracer,Vector=Compartments[BoneMarrow],Vector=Metabolites[FeBM],Reference=InitialConcentration>*&lt;CN=Root,Model=Iron Mouse PV3 - tracer,Vector=Compartments[BoneMarrow],Reference=InitialVolume>*&lt;CN=Root,Model=Iron Mouse PV3 - tracer,Vector=Compartments[Plasma],Vector=Metabolites[EPO],Reference=InitialConcentration>)
        </InitialExpression>
      </ModelValue>
      <ModelValue key="ModelValue_14" name="kInRest" simulationType="fixed" addNoise="false">
        <MiriamAnnotation>
<rdf:RDF xmlns:dcterms="http://purl.org/dc/terms/" xmlns:rdf="http://www.w3.org/1999/02/22-rdf-syntax-ns#">
  <rdf:Description rdf:about="#ModelValue_14">
    <dcterms:created>
      <rdf:Description>
        <dcterms:W3CDTF>2015-08-18T09:55:49Z</dcterms:W3CDTF>
      </rdf:Description>
    </dcterms:created>
  </rdf:Description>
</rdf:RDF>
        </MiriamAnnotation>
        <InitialExpression>
          (&lt;CN=Root,Model=Iron Mouse PV3 - tracer,Vector=Values[vRestNTBI],Reference=InitialValue>*&lt;CN=Root,Model=Iron Mouse PV3 - tracer,Vector=Compartments[RestOfBody],Reference=InitialVolume>*&lt;CN=Root,Model=Iron Mouse PV3 - tracer,Vector=Compartments[RestOfBody],Vector=Metabolites[FeRest],Reference=InitialConcentration>/((&lt;CN=Root,Model=Iron Mouse PV3 - tracer,Vector=Values[KmFeFPN],Reference=InitialValue>+&lt;CN=Root,Model=Iron Mouse PV3 - tracer,Vector=Compartments[RestOfBody],Vector=Metabolites[FeRest],Reference=InitialConcentration>)*(1+&lt;CN=Root,Model=Iron Mouse PV3 - tracer,Vector=Compartments[Plasma],Vector=Metabolites[Hepcidin],Reference=InitialConcentration>/&lt;CN=Root,Model=Iron Mouse PV3 - tracer,Vector=Values[KiHepcidinFPN],Reference=InitialValue>))+(&lt;CN=Root,Model=Iron Mouse PV3 - tracer,Vector=Values[TotalFe_DailyLossFraction],Reference=InitialValue>*(2*&lt;CN=Root,Model=Iron Mouse PV3 - tracer,Vector=Compartments[Plasma],Vector=Metabolites[Fe2Tf],Reference=InitialConcentration>*&lt;CN=Root,Model=Iron Mouse PV3 - tracer,Vector=Compartments[Plasma],Reference=InitialVolume>+&lt;CN=Root,Model=Iron Mouse PV3 - tracer,Vector=Compartments[Plasma],Vector=Metabolites[Fe1Tf],Reference=InitialConcentration>*&lt;CN=Root,Model=Iron Mouse PV3 - tracer,Vector=Compartments[Plasma],Reference=InitialVolume>+&lt;CN=Root,Model=Iron Mouse PV3 - tracer,Vector=Compartments[Plasma],Vector=Metabolites[NTBI],Reference=InitialConcentration>*&lt;CN=Root,Model=Iron Mouse PV3 - tracer,Vector=Compartments[Plasma],Reference=InitialVolume>+&lt;CN=Root,Model=Iron Mouse PV3 - tracer,Vector=Compartments[Liver],Vector=Metabolites[FeLiver],Reference=InitialConcentration>*&lt;CN=Root,Model=Iron Mouse PV3 - tracer,Vector=Compartments[Liver],Reference=InitialVolume>+&lt;CN=Root,Model=Iron Mouse PV3 - tracer,Vector=Compartments[Duodenum],Vector=Metabolites[FeDuo],Reference=InitialConcentration>*&lt;CN=Root,Model=Iron Mouse PV3 - tracer,Vector=Compartments[Duodenum],Reference=InitialVolume>+&lt;CN=Root,Model=Iron Mouse PV3 - tracer,Vector=Compartments[Spleen],Vector=Metabolites[FeSpleen],Reference=InitialConcentration>*&lt;CN=Root,Model=Iron Mouse PV3 - tracer,Vector=Compartments[Spleen],Reference=InitialVolume>+&lt;CN=Root,Model=Iron Mouse PV3 - tracer,Vector=Compartments[BoneMarrow],Vector=Metabolites[FeBM],Reference=InitialConcentration>*&lt;CN=Root,Model=Iron Mouse PV3 - tracer,Vector=Compartments[BoneMarrow],Reference=InitialVolume>+&lt;CN=Root,Model=Iron Mouse PV3 - tracer,Vector=Compartments[RBC],Vector=Metabolites[FeRBC],Reference=InitialConcentration>*&lt;CN=Root,Model=Iron Mouse PV3 - tracer,Vector=Compartments[RBC],Reference=InitialVolume>+&lt;CN=Root,Model=Iron Mouse PV3 - tracer,Vector=Compartments[RestOfBody],Vector=Metabolites[FeRest],Reference=InitialConcentration>*&lt;CN=Root,Model=Iron Mouse PV3 - tracer,Vector=Compartments[RestOfBody],Reference=InitialVolume>)-&lt;CN=Root,Model=Iron Mouse PV3 - tracer,Vector=Values[kDuoLoss],Reference=InitialValue>*&lt;CN=Root,Model=Iron Mouse PV3 - tracer,Vector=Compartments[Duodenum],Reference=InitialVolume>*&lt;CN=Root,Model=Iron Mouse PV3 - tracer,Vector=Compartments[Duodenum],Vector=Metabolites[FeDuo],Reference=InitialConcentration>)/(&lt;CN=Root,Model=Iron Mouse PV3 - tracer,Vector=Compartments[RestOfBody],Vector=Metabolites[FeRest],Reference=InitialConcentration>*&lt;CN=Root,Model=Iron Mouse PV3 - tracer,Vector=Compartments[RestOfBody],Reference=InitialVolume>)*&lt;CN=Root,Model=Iron Mouse PV3 - tracer,Vector=Compartments[RestOfBody],Vector=Metabolites[FeRest],Reference=InitialConcentration>*&lt;CN=Root,Model=Iron Mouse PV3 - tracer,Vector=Compartments[RestOfBody],Reference=InitialVolume>)/(2*&lt;CN=Root,Model=Iron Mouse PV3 - tracer,Vector=Compartments[Plasma],Vector=Metabolites[Fe2Tf],Reference=InitialConcentration>*&lt;CN=Root,Model=Iron Mouse PV3 - tracer,Vector=Compartments[Plasma],Reference=InitialVolume>+&lt;CN=Root,Model=Iron Mouse PV3 - tracer,Vector=Compartments[Plasma],Vector=Metabolites[Fe1Tf],Reference=InitialConcentration>*&lt;CN=Root,Model=Iron Mouse PV3 - tracer,Vector=Compartments[Plasma],Reference=InitialVolume>)
        </InitialExpression>
      </ModelValue>
      <ModelValue key="ModelValue_15" name="FePlasma(conc)*" simulationType="assignment" addNoise="false">
        <MiriamAnnotation>
<rdf:RDF xmlns:dcterms="http://purl.org/dc/terms/" xmlns:rdf="http://www.w3.org/1999/02/22-rdf-syntax-ns#">
  <rdf:Description rdf:about="#ModelValue_15">
    <dcterms:created>
      <rdf:Description>
        <dcterms:W3CDTF>2016-03-17T09:44:45Z</dcterms:W3CDTF>
      </rdf:Description>
    </dcterms:created>
  </rdf:Description>
</rdf:RDF>
        </MiriamAnnotation>
        <Expression>
          &lt;CN=Root,Model=Iron Mouse PV3 - tracer,Vector=Values[FePlasma*],Reference=Value>/(&lt;CN=Root,Model=Iron Mouse PV3 - tracer,Vector=Compartments[Plasma],Reference=Volume>*&lt;CN=Root,Model=Iron Mouse PV3 - tracer,Reference=Avogadro Constant>)
        </Expression>
      </ModelValue>
      <ModelValue key="ModelValue_16" name="KmFeFPN" simulationType="fixed" addNoise="false">
        <MiriamAnnotation>
<rdf:RDF xmlns:dcterms="http://purl.org/dc/terms/" xmlns:rdf="http://www.w3.org/1999/02/22-rdf-syntax-ns#">
  <rdf:Description rdf:about="#ModelValue_16">
    <dcterms:created>
      <rdf:Description>
        <dcterms:W3CDTF>2016-03-28T09:58:15Z</dcterms:W3CDTF>
      </rdf:Description>
    </dcterms:created>
  </rdf:Description>
</rdf:RDF>
        </MiriamAnnotation>
      </ModelValue>
      <ModelValue key="ModelValue_17" name="KiHepcidinFPN" simulationType="fixed" addNoise="false">
        <MiriamAnnotation>
<rdf:RDF xmlns:dcterms="http://purl.org/dc/terms/" xmlns:rdf="http://www.w3.org/1999/02/22-rdf-syntax-ns#">
  <rdf:Description rdf:about="#ModelValue_17">
    <dcterms:created>
      <rdf:Description>
        <dcterms:W3CDTF>2017-09-18T09:47:42Z</dcterms:W3CDTF>
      </rdf:Description>
    </dcterms:created>
  </rdf:Description>
</rdf:RDF>
        </MiriamAnnotation>
      </ModelValue>
      <ModelValue key="ModelValue_18" name="TfSaturation" simulationType="assignment" addNoise="false">
        <MiriamAnnotation>
<rdf:RDF xmlns:dcterms="http://purl.org/dc/terms/" xmlns:rdf="http://www.w3.org/1999/02/22-rdf-syntax-ns#">
  <rdf:Description rdf:about="#ModelValue_18">
    <dcterms:created>
      <rdf:Description>
        <dcterms:W3CDTF>2015-07-16T11:47:10Z</dcterms:W3CDTF>
      </rdf:Description>
    </dcterms:created>
  </rdf:Description>
</rdf:RDF>
        </MiriamAnnotation>
        <Expression>
          100*(2*&lt;CN=Root,Model=Iron Mouse PV3 - tracer,Vector=Compartments[Plasma],Vector=Metabolites[Fe2Tf*],Reference=ParticleNumber>+2*&lt;CN=Root,Model=Iron Mouse PV3 - tracer,Vector=Compartments[Plasma],Vector=Metabolites[Fe2Tf],Reference=ParticleNumber>+&lt;CN=Root,Model=Iron Mouse PV3 - tracer,Vector=Compartments[Plasma],Vector=Metabolites[Fe1Tf*],Reference=ParticleNumber>+&lt;CN=Root,Model=Iron Mouse PV3 - tracer,Vector=Compartments[Plasma],Vector=Metabolites[Fe1Tf],Reference=ParticleNumber>+2*&lt;CN=Root,Model=Iron Mouse PV3 - tracer,Vector=Compartments[Plasma],Vector=Metabolites[Fe2Tf**],Reference=ParticleNumber>)/(2*(&lt;CN=Root,Model=Iron Mouse PV3 - tracer,Vector=Compartments[Plasma],Vector=Metabolites[Fe2Tf*],Reference=ParticleNumber>+&lt;CN=Root,Model=Iron Mouse PV3 - tracer,Vector=Compartments[Plasma],Vector=Metabolites[Fe1Tf*],Reference=ParticleNumber>+&lt;CN=Root,Model=Iron Mouse PV3 - tracer,Vector=Compartments[Plasma],Vector=Metabolites[Tf],Reference=ParticleNumber>+&lt;CN=Root,Model=Iron Mouse PV3 - tracer,Vector=Compartments[Plasma],Vector=Metabolites[Fe2Tf**],Reference=ParticleNumber>+&lt;CN=Root,Model=Iron Mouse PV3 - tracer,Vector=Compartments[Plasma],Vector=Metabolites[Fe2Tf],Reference=ParticleNumber>+&lt;CN=Root,Model=Iron Mouse PV3 - tracer,Vector=Compartments[Plasma],Vector=Metabolites[Fe1Tf],Reference=ParticleNumber>))
        </Expression>
      </ModelValue>
      <ModelValue key="ModelValue_19" name="kFe1Tf_Fe2Tf" simulationType="fixed" addNoise="false">
        <MiriamAnnotation>
<rdf:RDF xmlns:dcterms="http://purl.org/dc/terms/" xmlns:rdf="http://www.w3.org/1999/02/22-rdf-syntax-ns#">
  <rdf:Description rdf:about="#ModelValue_19">
    <dcterms:created>
      <rdf:Description>
        <dcterms:W3CDTF>2016-03-28T09:58:10Z</dcterms:W3CDTF>
      </rdf:Description>
    </dcterms:created>
  </rdf:Description>
</rdf:RDF>
        </MiriamAnnotation>
      </ModelValue>
      <ModelValue key="ModelValue_20" name="vDuoNTBI" simulationType="fixed" addNoise="false">
        <MiriamAnnotation>
<rdf:RDF xmlns:dcterms="http://purl.org/dc/terms/" xmlns:rdf="http://www.w3.org/1999/02/22-rdf-syntax-ns#">
  <rdf:Description rdf:about="#ModelValue_20">
    <dcterms:created>
      <rdf:Description>
        <dcterms:W3CDTF>2016-03-28T09:58:37Z</dcterms:W3CDTF>
      </rdf:Description>
    </dcterms:created>
  </rdf:Description>
</rdf:RDF>
        </MiriamAnnotation>
        <InitialExpression>
          (&lt;CN=Root,Model=Iron Mouse PV3 - tracer,Vector=Values[vDiet],Reference=InitialValue>*&lt;CN=Root,Model=Iron Mouse PV3 - tracer,Vector=Compartments[Duodenum],Reference=InitialVolume>+&lt;CN=Root,Model=Iron Mouse PV3 - tracer,Vector=Values[kInDuo],Reference=InitialValue>*(2*&lt;CN=Root,Model=Iron Mouse PV3 - tracer,Vector=Compartments[Plasma],Vector=Metabolites[Fe2Tf],Reference=InitialConcentration>*&lt;CN=Root,Model=Iron Mouse PV3 - tracer,Vector=Compartments[Plasma],Reference=InitialVolume>+&lt;CN=Root,Model=Iron Mouse PV3 - tracer,Vector=Compartments[Plasma],Vector=Metabolites[Fe1Tf],Reference=InitialConcentration>*&lt;CN=Root,Model=Iron Mouse PV3 - tracer,Vector=Compartments[Plasma],Reference=InitialVolume>)-&lt;CN=Root,Model=Iron Mouse PV3 - tracer,Vector=Values[kDuoLoss],Reference=InitialValue>*&lt;CN=Root,Model=Iron Mouse PV3 - tracer,Vector=Compartments[Duodenum],Vector=Metabolites[FeDuo],Reference=InitialConcentration>*&lt;CN=Root,Model=Iron Mouse PV3 - tracer,Vector=Compartments[Duodenum],Reference=InitialVolume>)/(&lt;CN=Root,Model=Iron Mouse PV3 - tracer,Vector=Compartments[Duodenum],Vector=Metabolites[FeDuo],Reference=InitialConcentration>*&lt;CN=Root,Model=Iron Mouse PV3 - tracer,Vector=Compartments[Duodenum],Reference=InitialVolume>/((&lt;CN=Root,Model=Iron Mouse PV3 - tracer,Vector=Values[KmFeFPN],Reference=InitialValue>+&lt;CN=Root,Model=Iron Mouse PV3 - tracer,Vector=Compartments[Duodenum],Vector=Metabolites[FeDuo],Reference=InitialConcentration>)*(1+&lt;CN=Root,Model=Iron Mouse PV3 - tracer,Vector=Compartments[Plasma],Vector=Metabolites[Hepcidin],Reference=InitialConcentration>/&lt;CN=Root,Model=Iron Mouse PV3 - tracer,Vector=Values[KiHepcidinFPN],Reference=InitialValue>)))
        </InitialExpression>
      </ModelValue>
      <ModelValue key="ModelValue_21" name="vLiverNTBI" simulationType="fixed" addNoise="false">
        <MiriamAnnotation>
<rdf:RDF xmlns:dcterms="http://purl.org/dc/terms/" xmlns:rdf="http://www.w3.org/1999/02/22-rdf-syntax-ns#">
  <rdf:Description rdf:about="#ModelValue_21">
    <dcterms:created>
      <rdf:Description>
        <dcterms:W3CDTF>2016-03-28T09:58:38Z</dcterms:W3CDTF>
      </rdf:Description>
    </dcterms:created>
  </rdf:Description>
</rdf:RDF>
        </MiriamAnnotation>
        <InitialExpression>
          (&lt;CN=Root,Model=Iron Mouse PV3 - tracer,Vector=Values[kInLiver],Reference=InitialValue>*(2*&lt;CN=Root,Model=Iron Mouse PV3 - tracer,Vector=Compartments[Plasma],Vector=Metabolites[Fe2Tf],Reference=InitialConcentration>*&lt;CN=Root,Model=Iron Mouse PV3 - tracer,Vector=Compartments[Plasma],Reference=InitialVolume>+&lt;CN=Root,Model=Iron Mouse PV3 - tracer,Vector=Compartments[Plasma],Vector=Metabolites[Fe1Tf],Reference=InitialConcentration>*&lt;CN=Root,Model=Iron Mouse PV3 - tracer,Vector=Compartments[Plasma],Reference=InitialVolume>)+&lt;CN=Root,Model=Iron Mouse PV3 - tracer,Vector=Values[vNTBILiver],Reference=InitialValue>*(&lt;CN=Root,Model=Iron Mouse PV3 - tracer,Vector=Compartments[Plasma],Vector=Metabolites[NTBI],Reference=InitialConcentration>/(&lt;CN=Root,Model=Iron Mouse PV3 - tracer,Vector=Values[KmNTBI],Reference=InitialValue>+&lt;CN=Root,Model=Iron Mouse PV3 - tracer,Vector=Compartments[Plasma],Vector=Metabolites[NTBI],Reference=InitialConcentration>))*(&lt;CN=Root,Model=Iron Mouse PV3 - tracer,Vector=Compartments[Plasma],Vector=Metabolites[NTBI],Reference=InitialConcentration>^&lt;CN=Root,Model=Iron Mouse PV3 - tracer,Vector=Values[hNTBI],Reference=InitialValue>/(&lt;CN=Root,Model=Iron Mouse PV3 - tracer,Vector=Values[KaNTBI],Reference=InitialValue>^&lt;CN=Root,Model=Iron Mouse PV3 - tracer,Vector=Values[hNTBI],Reference=InitialValue>+&lt;CN=Root,Model=Iron Mouse PV3 - tracer,Vector=Compartments[Plasma],Vector=Metabolites[NTBI],Reference=InitialConcentration>^&lt;CN=Root,Model=Iron Mouse PV3 - tracer,Vector=Values[hNTBI],Reference=InitialValue>)*&lt;CN=Root,Model=Iron Mouse PV3 - tracer,Vector=Compartments[Plasma],Reference=InitialVolume>))/(&lt;CN=Root,Model=Iron Mouse PV3 - tracer,Vector=Compartments[Liver],Vector=Metabolites[FeLiver],Reference=InitialConcentration>*&lt;CN=Root,Model=Iron Mouse PV3 - tracer,Vector=Compartments[Liver],Reference=InitialVolume>/((&lt;CN=Root,Model=Iron Mouse PV3 - tracer,Vector=Values[KmFeFPN],Reference=InitialValue>+&lt;CN=Root,Model=Iron Mouse PV3 - tracer,Vector=Compartments[Liver],Vector=Metabolites[FeLiver],Reference=InitialConcentration>)*(1+&lt;CN=Root,Model=Iron Mouse PV3 - tracer,Vector=Compartments[Plasma],Vector=Metabolites[Hepcidin],Reference=InitialConcentration>/&lt;CN=Root,Model=Iron Mouse PV3 - tracer,Vector=Values[KiHepcidinFPN],Reference=InitialValue>)))
        </InitialExpression>
      </ModelValue>
      <ModelValue key="ModelValue_22" name="vSpleenNTBI" simulationType="fixed" addNoise="false">
        <MiriamAnnotation>
<rdf:RDF xmlns:dcterms="http://purl.org/dc/terms/" xmlns:rdf="http://www.w3.org/1999/02/22-rdf-syntax-ns#">
  <rdf:Description rdf:about="#ModelValue_22">
    <dcterms:created>
      <rdf:Description>
        <dcterms:W3CDTF>2016-03-28T09:58:39Z</dcterms:W3CDTF>
      </rdf:Description>
    </dcterms:created>
  </rdf:Description>
</rdf:RDF>
        </MiriamAnnotation>
        <InitialExpression>
          (-2*&lt;CN=Root,Model=Iron Mouse PV3 - tracer,Vector=Values[kdTf],Reference=InitialValue>*&lt;CN=Root,Model=Iron Mouse PV3 - tracer,Vector=Compartments[Plasma],Reference=InitialVolume>*&lt;CN=Root,Model=Iron Mouse PV3 - tracer,Vector=Compartments[Plasma],Vector=Metabolites[Fe2Tf],Reference=InitialConcentration>-&lt;CN=Root,Model=Iron Mouse PV3 - tracer,Vector=Values[kdTf],Reference=InitialValue>*&lt;CN=Root,Model=Iron Mouse PV3 - tracer,Vector=Compartments[Plasma],Reference=InitialVolume>*&lt;CN=Root,Model=Iron Mouse PV3 - tracer,Vector=Compartments[Plasma],Vector=Metabolites[Fe1Tf],Reference=InitialConcentration>+&lt;CN=Root,Model=Iron Mouse PV3 - tracer,Vector=Values[kFe1Tf_Fe2Tf],Reference=InitialValue>*&lt;CN=Root,Model=Iron Mouse PV3 - tracer,Vector=Compartments[Plasma],Reference=InitialVolume>*&lt;CN=Root,Model=Iron Mouse PV3 - tracer,Vector=Compartments[Plasma],Vector=Metabolites[Fe1Tf],Reference=InitialConcentration>*&lt;CN=Root,Model=Iron Mouse PV3 - tracer,Vector=Compartments[Plasma],Vector=Metabolites[NTBI],Reference=InitialConcentration>+&lt;CN=Root,Model=Iron Mouse PV3 - tracer,Vector=Values[kFe1Tf_Fe2Tf],Reference=InitialValue>*(&lt;CN=Root,Model=Iron Mouse PV3 - tracer,Vector=Compartments[Plasma],Vector=Metabolites[Fe1Tf],Reference=InitialConcentration>+&lt;CN=Root,Model=Iron Mouse PV3 - tracer,Vector=Compartments[Plasma],Vector=Metabolites[Fe2Tf],Reference=InitialConcentration>)*&lt;CN=Root,Model=Iron Mouse PV3 - tracer,Vector=Compartments[Plasma],Vector=Metabolites[Fe1Tf],Reference=InitialConcentration>/(&lt;CN=Root,Model=Iron Mouse PV3 - tracer,Vector=Compartments[Plasma],Vector=Metabolites[Fe2Tf],Reference=InitialConcentration>*&lt;CN=Root,Model=Iron Mouse PV3 - tracer,Vector=Compartments[Plasma],Vector=Metabolites[Tf],Reference=InitialConcentration>)*&lt;CN=Root,Model=Iron Mouse PV3 - tracer,Vector=Compartments[Plasma],Reference=InitialVolume>*&lt;CN=Root,Model=Iron Mouse PV3 - tracer,Vector=Compartments[Plasma],Vector=Metabolites[NTBI],Reference=InitialConcentration>*&lt;CN=Root,Model=Iron Mouse PV3 - tracer,Vector=Compartments[Plasma],Vector=Metabolites[Tf],Reference=InitialConcentration>+&lt;CN=Root,Model=Iron Mouse PV3 - tracer,Vector=Values[vNTBILiver],Reference=InitialValue>*&lt;CN=Root,Model=Iron Mouse PV3 - tracer,Vector=Compartments[Plasma],Reference=InitialVolume>*(&lt;CN=Root,Model=Iron Mouse PV3 - tracer,Vector=Compartments[Plasma],Vector=Metabolites[NTBI],Reference=InitialConcentration>/(&lt;CN=Root,Model=Iron Mouse PV3 - tracer,Vector=Values[KmNTBI],Reference=InitialValue>+&lt;CN=Root,Model=Iron Mouse PV3 - tracer,Vector=Compartments[Plasma],Vector=Metabolites[NTBI],Reference=InitialConcentration>))*(&lt;CN=Root,Model=Iron Mouse PV3 - tracer,Vector=Compartments[Plasma],Vector=Metabolites[NTBI],Reference=InitialConcentration>/(&lt;CN=Root,Model=Iron Mouse PV3 - tracer,Vector=Values[KaNTBI],Reference=InitialValue>+&lt;CN=Root,Model=Iron Mouse PV3 - tracer,Vector=Compartments[Plasma],Vector=Metabolites[NTBI],Reference=InitialConcentration>))-(&lt;CN=Root,Model=Iron Mouse PV3 - tracer,Vector=Values[vDiet],Reference=InitialValue>*&lt;CN=Root,Model=Iron Mouse PV3 - tracer,Vector=Compartments[Duodenum],Reference=InitialVolume>+&lt;CN=Root,Model=Iron Mouse PV3 - tracer,Vector=Values[kInDuo],Reference=InitialValue>*(2*&lt;CN=Root,Model=Iron Mouse PV3 - tracer,Vector=Compartments[Plasma],Vector=Metabolites[Fe2Tf],Reference=InitialConcentration>*&lt;CN=Root,Model=Iron Mouse PV3 - tracer,Vector=Compartments[Plasma],Reference=InitialVolume>+&lt;CN=Root,Model=Iron Mouse PV3 - tracer,Vector=Compartments[Plasma],Vector=Metabolites[Fe1Tf],Reference=InitialConcentration>*&lt;CN=Root,Model=Iron Mouse PV3 - tracer,Vector=Compartments[Plasma],Reference=InitialVolume>)-&lt;CN=Root,Model=Iron Mouse PV3 - tracer,Vector=Values[kDuoLoss],Reference=InitialValue>*&lt;CN=Root,Model=Iron Mouse PV3 - tracer,Vector=Compartments[Duodenum],Vector=Metabolites[FeDuo],Reference=InitialConcentration>*&lt;CN=Root,Model=Iron Mouse PV3 - tracer,Vector=Compartments[Duodenum],Reference=InitialVolume>)/(&lt;CN=Root,Model=Iron Mouse PV3 - tracer,Vector=Compartments[Duodenum],Vector=Metabolites[FeDuo],Reference=InitialConcentration>*&lt;CN=Root,Model=Iron Mouse PV3 - tracer,Vector=Compartments[Duodenum],Reference=InitialVolume>/((&lt;CN=Root,Model=Iron Mouse PV3 - tracer,Vector=Values[KmFeFPN],Reference=InitialValue>+&lt;CN=Root,Model=Iron Mouse PV3 - tracer,Vector=Compartments[Duodenum],Vector=Metabolites[FeDuo],Reference=InitialConcentration>)*(1+&lt;CN=Root,Model=Iron Mouse PV3 - tracer,Vector=Compartments[Plasma],Vector=Metabolites[Hepcidin],Reference=InitialConcentration>/&lt;CN=Root,Model=Iron Mouse PV3 - tracer,Vector=Values[KiHepcidinFPN],Reference=InitialValue>)))*&lt;CN=Root,Model=Iron Mouse PV3 - tracer,Vector=Compartments[Duodenum],Reference=InitialVolume>*&lt;CN=Root,Model=Iron Mouse PV3 - tracer,Vector=Compartments[Duodenum],Vector=Metabolites[FeDuo],Reference=InitialConcentration>/((&lt;CN=Root,Model=Iron Mouse PV3 - tracer,Vector=Values[KmFeFPN],Reference=InitialValue>+&lt;CN=Root,Model=Iron Mouse PV3 - tracer,Vector=Compartments[Duodenum],Vector=Metabolites[FeDuo],Reference=InitialConcentration>)*(1+&lt;CN=Root,Model=Iron Mouse PV3 - tracer,Vector=Compartments[Plasma],Vector=Metabolites[Hepcidin],Reference=InitialConcentration>/&lt;CN=Root,Model=Iron Mouse PV3 - tracer,Vector=Values[KiHepcidinFPN],Reference=InitialValue>))-(&lt;CN=Root,Model=Iron Mouse PV3 - tracer,Vector=Values[kInLiver],Reference=InitialValue>*(2*&lt;CN=Root,Model=Iron Mouse PV3 - tracer,Vector=Compartments[Plasma],Vector=Metabolites[Fe2Tf],Reference=InitialConcentration>*&lt;CN=Root,Model=Iron Mouse PV3 - tracer,Vector=Compartments[Plasma],Reference=InitialVolume>+&lt;CN=Root,Model=Iron Mouse PV3 - tracer,Vector=Compartments[Plasma],Vector=Metabolites[Fe1Tf],Reference=InitialConcentration>*&lt;CN=Root,Model=Iron Mouse PV3 - tracer,Vector=Compartments[Plasma],Reference=InitialVolume>)+&lt;CN=Root,Model=Iron Mouse PV3 - tracer,Vector=Values[vNTBILiver],Reference=InitialValue>*(&lt;CN=Root,Model=Iron Mouse PV3 - tracer,Vector=Compartments[Plasma],Vector=Metabolites[NTBI],Reference=InitialConcentration>/(&lt;CN=Root,Model=Iron Mouse PV3 - tracer,Vector=Values[KmNTBI],Reference=InitialValue>+&lt;CN=Root,Model=Iron Mouse PV3 - tracer,Vector=Compartments[Plasma],Vector=Metabolites[NTBI],Reference=InitialConcentration>))*(&lt;CN=Root,Model=Iron Mouse PV3 - tracer,Vector=Compartments[Plasma],Vector=Metabolites[NTBI],Reference=InitialConcentration>^&lt;CN=Root,Model=Iron Mouse PV3 - tracer,Vector=Values[hNTBI],Reference=InitialValue>/(&lt;CN=Root,Model=Iron Mouse PV3 - tracer,Vector=Values[KaNTBI],Reference=InitialValue>^&lt;CN=Root,Model=Iron Mouse PV3 - tracer,Vector=Values[hNTBI],Reference=InitialValue>+&lt;CN=Root,Model=Iron Mouse PV3 - tracer,Vector=Compartments[Plasma],Vector=Metabolites[NTBI],Reference=InitialConcentration>^&lt;CN=Root,Model=Iron Mouse PV3 - tracer,Vector=Values[hNTBI],Reference=InitialValue>)*&lt;CN=Root,Model=Iron Mouse PV3 - tracer,Vector=Compartments[Plasma],Reference=InitialVolume>))/(&lt;CN=Root,Model=Iron Mouse PV3 - tracer,Vector=Compartments[Liver],Vector=Metabolites[FeLiver],Reference=InitialConcentration>*&lt;CN=Root,Model=Iron Mouse PV3 - tracer,Vector=Compartments[Liver],Reference=InitialVolume>/((&lt;CN=Root,Model=Iron Mouse PV3 - tracer,Vector=Values[KmFeFPN],Reference=InitialValue>+&lt;CN=Root,Model=Iron Mouse PV3 - tracer,Vector=Compartments[Liver],Vector=Metabolites[FeLiver],Reference=InitialConcentration>)*(1+&lt;CN=Root,Model=Iron Mouse PV3 - tracer,Vector=Compartments[Plasma],Vector=Metabolites[Hepcidin],Reference=InitialConcentration>/&lt;CN=Root,Model=Iron Mouse PV3 - tracer,Vector=Values[KiHepcidinFPN],Reference=InitialValue>)))*&lt;CN=Root,Model=Iron Mouse PV3 - tracer,Vector=Compartments[Liver],Reference=InitialVolume>*&lt;CN=Root,Model=Iron Mouse PV3 - tracer,Vector=Compartments[Liver],Vector=Metabolites[FeLiver],Reference=InitialConcentration>/((&lt;CN=Root,Model=Iron Mouse PV3 - tracer,Vector=Values[KmFeFPN],Reference=InitialValue>+&lt;CN=Root,Model=Iron Mouse PV3 - tracer,Vector=Compartments[Liver],Vector=Metabolites[FeLiver],Reference=InitialConcentration>)*(1+&lt;CN=Root,Model=Iron Mouse PV3 - tracer,Vector=Compartments[Plasma],Vector=Metabolites[Hepcidin],Reference=InitialConcentration>/&lt;CN=Root,Model=Iron Mouse PV3 - tracer,Vector=Values[KiHepcidinFPN],Reference=InitialValue>))-&lt;CN=Root,Model=Iron Mouse PV3 - tracer,Vector=Values[vRestNTBI],Reference=InitialValue>*&lt;CN=Root,Model=Iron Mouse PV3 - tracer,Vector=Compartments[RestOfBody],Reference=InitialVolume>*&lt;CN=Root,Model=Iron Mouse PV3 - tracer,Vector=Compartments[RestOfBody],Vector=Metabolites[FeRest],Reference=InitialConcentration>/((&lt;CN=Root,Model=Iron Mouse PV3 - tracer,Vector=Values[KmFeFPN],Reference=InitialValue>+&lt;CN=Root,Model=Iron Mouse PV3 - tracer,Vector=Compartments[RestOfBody],Vector=Metabolites[FeRest],Reference=InitialConcentration>)*(1+&lt;CN=Root,Model=Iron Mouse PV3 - tracer,Vector=Compartments[Plasma],Vector=Metabolites[Hepcidin],Reference=InitialConcentration>/&lt;CN=Root,Model=Iron Mouse PV3 - tracer,Vector=Values[KiHepcidinFPN],Reference=InitialValue>)))*((1+&lt;CN=Root,Model=Iron Mouse PV3 - tracer,Vector=Compartments[Plasma],Vector=Metabolites[Hepcidin],Reference=InitialConcentration>/&lt;CN=Root,Model=Iron Mouse PV3 - tracer,Vector=Values[KiHepcidinFPN],Reference=InitialValue>)*(&lt;CN=Root,Model=Iron Mouse PV3 - tracer,Vector=Values[KmFeFPN],Reference=InitialValue>+&lt;CN=Root,Model=Iron Mouse PV3 - tracer,Vector=Compartments[Spleen],Vector=Metabolites[FeSpleen],Reference=InitialConcentration>)/(&lt;CN=Root,Model=Iron Mouse PV3 - tracer,Vector=Compartments[Spleen],Vector=Metabolites[FeSpleen],Reference=InitialConcentration>*&lt;CN=Root,Model=Iron Mouse PV3 - tracer,Vector=Compartments[Spleen],Reference=InitialVolume>))
        </InitialExpression>
      </ModelValue>
      <ModelValue key="ModelValue_23" name="vRestNTBI" simulationType="fixed" addNoise="false">
        <MiriamAnnotation>
<rdf:RDF xmlns:dcterms="http://purl.org/dc/terms/" xmlns:rdf="http://www.w3.org/1999/02/22-rdf-syntax-ns#">
  <rdf:Description rdf:about="#ModelValue_23">
    <dcterms:created>
      <rdf:Description>
        <dcterms:W3CDTF>2015-07-17T14:11:46Z</dcterms:W3CDTF>
      </rdf:Description>
    </dcterms:created>
  </rdf:Description>
</rdf:RDF>
        </MiriamAnnotation>
      </ModelValue>
      <ModelValue key="ModelValue_24" name="kDuoLoss" simulationType="fixed" addNoise="false">
        <MiriamAnnotation>
<rdf:RDF xmlns:dcterms="http://purl.org/dc/terms/" xmlns:rdf="http://www.w3.org/1999/02/22-rdf-syntax-ns#">
  <rdf:Description rdf:about="#ModelValue_24">
    <dcterms:created>
      <rdf:Description>
        <dcterms:W3CDTF>2015-07-17T14:17:56Z</dcterms:W3CDTF>
      </rdf:Description>
    </dcterms:created>
  </rdf:Description>
</rdf:RDF>
        </MiriamAnnotation>
      </ModelValue>
      <ModelValue key="ModelValue_25" name="kRBCSpleen" simulationType="fixed" addNoise="false">
        <MiriamAnnotation>
<rdf:RDF xmlns:dcterms="http://purl.org/dc/terms/" xmlns:rdf="http://www.w3.org/1999/02/22-rdf-syntax-ns#">
  <rdf:Description rdf:about="#ModelValue_25">
    <dcterms:created>
      <rdf:Description>
        <dcterms:W3CDTF>2015-07-16T12:27:24Z</dcterms:W3CDTF>
      </rdf:Description>
    </dcterms:created>
  </rdf:Description>
</rdf:RDF>
        </MiriamAnnotation>
      </ModelValue>
      <ModelValue key="ModelValue_26" name="Total_Fe" simulationType="assignment" addNoise="false">
        <MiriamAnnotation>
<rdf:RDF xmlns:dcterms="http://purl.org/dc/terms/" xmlns:rdf="http://www.w3.org/1999/02/22-rdf-syntax-ns#">
  <rdf:Description rdf:about="#ModelValue_26">
    <dcterms:created>
      <rdf:Description>
        <dcterms:W3CDTF>2015-07-17T14:50:05Z</dcterms:W3CDTF>
      </rdf:Description>
    </dcterms:created>
  </rdf:Description>
</rdf:RDF>
        </MiriamAnnotation>
        <Expression>
          &lt;CN=Root,Model=Iron Mouse PV3 - tracer,Vector=Compartments[Duodenum],Vector=Metabolites[FeDuo],Reference=ParticleNumber>+&lt;CN=Root,Model=Iron Mouse PV3 - tracer,Vector=Compartments[Liver],Vector=Metabolites[FeLiver],Reference=ParticleNumber>+&lt;CN=Root,Model=Iron Mouse PV3 - tracer,Vector=Compartments[Spleen],Vector=Metabolites[FeSpleen],Reference=ParticleNumber>+&lt;CN=Root,Model=Iron Mouse PV3 - tracer,Vector=Compartments[RBC],Vector=Metabolites[FeRBC],Reference=ParticleNumber>+&lt;CN=Root,Model=Iron Mouse PV3 - tracer,Vector=Compartments[RestOfBody],Vector=Metabolites[FeRest],Reference=ParticleNumber>+2*&lt;CN=Root,Model=Iron Mouse PV3 - tracer,Vector=Compartments[Plasma],Vector=Metabolites[Fe2Tf],Reference=ParticleNumber>+&lt;CN=Root,Model=Iron Mouse PV3 - tracer,Vector=Compartments[Plasma],Vector=Metabolites[Fe2Tf*],Reference=ParticleNumber>+&lt;CN=Root,Model=Iron Mouse PV3 - tracer,Vector=Compartments[Plasma],Vector=Metabolites[Fe1Tf],Reference=ParticleNumber>+&lt;CN=Root,Model=Iron Mouse PV3 - tracer,Vector=Compartments[Plasma],Vector=Metabolites[NTBI],Reference=ParticleNumber>+&lt;CN=Root,Model=Iron Mouse PV3 - tracer,Vector=Compartments[BoneMarrow],Vector=Metabolites[FeBM],Reference=ParticleNumber>
        </Expression>
      </ModelValue>
      <ModelValue key="ModelValue_27" name="Total_Fe_concentration" simulationType="assignment" addNoise="false">
        <MiriamAnnotation>
<rdf:RDF xmlns:dcterms="http://purl.org/dc/terms/" xmlns:rdf="http://www.w3.org/1999/02/22-rdf-syntax-ns#">
  <rdf:Description rdf:about="#ModelValue_27">
    <dcterms:created>
      <rdf:Description>
        <dcterms:W3CDTF>2015-07-17T14:50:42Z</dcterms:W3CDTF>
      </rdf:Description>
    </dcterms:created>
  </rdf:Description>
</rdf:RDF>
        </MiriamAnnotation>
        <Expression>
          (&lt;CN=Root,Model=Iron Mouse PV3 - tracer,Vector=Compartments[Duodenum],Vector=Metabolites[FeDuo],Reference=ParticleNumber>+&lt;CN=Root,Model=Iron Mouse PV3 - tracer,Vector=Compartments[Liver],Vector=Metabolites[FeLiver],Reference=ParticleNumber>+&lt;CN=Root,Model=Iron Mouse PV3 - tracer,Vector=Compartments[Spleen],Vector=Metabolites[FeSpleen],Reference=ParticleNumber>+&lt;CN=Root,Model=Iron Mouse PV3 - tracer,Vector=Compartments[RBC],Vector=Metabolites[FeRBC],Reference=ParticleNumber>+&lt;CN=Root,Model=Iron Mouse PV3 - tracer,Vector=Compartments[RestOfBody],Vector=Metabolites[FeRest],Reference=ParticleNumber>+2*&lt;CN=Root,Model=Iron Mouse PV3 - tracer,Vector=Compartments[Plasma],Vector=Metabolites[Fe2Tf],Reference=ParticleNumber>+&lt;CN=Root,Model=Iron Mouse PV3 - tracer,Vector=Compartments[Plasma],Vector=Metabolites[Fe2Tf*],Reference=ParticleNumber>+&lt;CN=Root,Model=Iron Mouse PV3 - tracer,Vector=Compartments[Plasma],Vector=Metabolites[Fe1Tf],Reference=ParticleNumber>+&lt;CN=Root,Model=Iron Mouse PV3 - tracer,Vector=Compartments[Plasma],Vector=Metabolites[NTBI],Reference=ParticleNumber>+&lt;CN=Root,Model=Iron Mouse PV3 - tracer,Vector=Compartments[BoneMarrow],Vector=Metabolites[FeBM],Reference=ParticleNumber>)/(&lt;CN=Root,Model=Iron Mouse PV3 - tracer,Reference=Avogadro Constant>*(&lt;CN=Root,Model=Iron Mouse PV3 - tracer,Vector=Compartments[Duodenum],Reference=Volume>+&lt;CN=Root,Model=Iron Mouse PV3 - tracer,Vector=Compartments[Liver],Reference=Volume>+&lt;CN=Root,Model=Iron Mouse PV3 - tracer,Vector=Compartments[Plasma],Reference=Volume>+&lt;CN=Root,Model=Iron Mouse PV3 - tracer,Vector=Compartments[RBC],Reference=Volume>+&lt;CN=Root,Model=Iron Mouse PV3 - tracer,Vector=Compartments[RestOfBody],Reference=Volume>+&lt;CN=Root,Model=Iron Mouse PV3 - tracer,Vector=Compartments[Spleen],Reference=Volume>))
        </Expression>
      </ModelValue>
      <ModelValue key="ModelValue_28" name="FePlasma" simulationType="assignment" addNoise="false">
        <MiriamAnnotation>
<rdf:RDF xmlns:dcterms="http://purl.org/dc/terms/" xmlns:rdf="http://www.w3.org/1999/02/22-rdf-syntax-ns#">
  <rdf:Description rdf:about="#ModelValue_28">
    <dcterms:created>
      <rdf:Description>
        <dcterms:W3CDTF>2015-07-16T12:39:19Z</dcterms:W3CDTF>
      </rdf:Description>
    </dcterms:created>
  </rdf:Description>
</rdf:RDF>
        </MiriamAnnotation>
        <Expression>
          2*&lt;CN=Root,Model=Iron Mouse PV3 - tracer,Vector=Compartments[Plasma],Vector=Metabolites[Fe2Tf],Reference=ParticleNumber>+&lt;CN=Root,Model=Iron Mouse PV3 - tracer,Vector=Compartments[Plasma],Vector=Metabolites[Fe2Tf*],Reference=ParticleNumber>+&lt;CN=Root,Model=Iron Mouse PV3 - tracer,Vector=Compartments[Plasma],Vector=Metabolites[Fe1Tf],Reference=ParticleNumber>+&lt;CN=Root,Model=Iron Mouse PV3 - tracer,Vector=Compartments[Plasma],Vector=Metabolites[NTBI],Reference=ParticleNumber>
        </Expression>
      </ModelValue>
      <ModelValue key="ModelValue_29" name="kInBM" simulationType="fixed" addNoise="false">
        <MiriamAnnotation>
<rdf:RDF xmlns:dcterms="http://purl.org/dc/terms/" xmlns:rdf="http://www.w3.org/1999/02/22-rdf-syntax-ns#">
  <rdf:Description rdf:about="#ModelValue_29">
    <dcterms:created>
      <rdf:Description>
        <dcterms:W3CDTF>2015-07-17T14:10:59Z</dcterms:W3CDTF>
      </rdf:Description>
    </dcterms:created>
  </rdf:Description>
</rdf:RDF>
        </MiriamAnnotation>
        <InitialExpression>
          (&lt;CN=Root,Model=Iron Mouse PV3 - tracer,Vector=Values[kRBCSpleen],Reference=InitialValue>*&lt;CN=Root,Model=Iron Mouse PV3 - tracer,Vector=Compartments[RBC],Vector=Metabolites[FeRBC],Reference=InitialConcentration>*&lt;CN=Root,Model=Iron Mouse PV3 - tracer,Vector=Compartments[RBC],Reference=InitialVolume>+((-2*&lt;CN=Root,Model=Iron Mouse PV3 - tracer,Vector=Values[kdTf],Reference=InitialValue>*&lt;CN=Root,Model=Iron Mouse PV3 - tracer,Vector=Compartments[Plasma],Reference=InitialVolume>*&lt;CN=Root,Model=Iron Mouse PV3 - tracer,Vector=Compartments[Plasma],Vector=Metabolites[Fe2Tf],Reference=InitialConcentration>-&lt;CN=Root,Model=Iron Mouse PV3 - tracer,Vector=Values[kdTf],Reference=InitialValue>*&lt;CN=Root,Model=Iron Mouse PV3 - tracer,Vector=Compartments[Plasma],Reference=InitialVolume>*&lt;CN=Root,Model=Iron Mouse PV3 - tracer,Vector=Compartments[Plasma],Vector=Metabolites[Fe1Tf],Reference=InitialConcentration>+&lt;CN=Root,Model=Iron Mouse PV3 - tracer,Vector=Values[kFe1Tf_Fe2Tf],Reference=InitialValue>*&lt;CN=Root,Model=Iron Mouse PV3 - tracer,Vector=Compartments[Plasma],Reference=InitialVolume>*&lt;CN=Root,Model=Iron Mouse PV3 - tracer,Vector=Compartments[Plasma],Vector=Metabolites[Fe1Tf],Reference=InitialConcentration>*&lt;CN=Root,Model=Iron Mouse PV3 - tracer,Vector=Compartments[Plasma],Vector=Metabolites[NTBI],Reference=InitialConcentration>+&lt;CN=Root,Model=Iron Mouse PV3 - tracer,Vector=Values[kFe1Tf_Fe2Tf],Reference=InitialValue>*(&lt;CN=Root,Model=Iron Mouse PV3 - tracer,Vector=Compartments[Plasma],Vector=Metabolites[Fe1Tf],Reference=InitialConcentration>+&lt;CN=Root,Model=Iron Mouse PV3 - tracer,Vector=Compartments[Plasma],Vector=Metabolites[Fe2Tf],Reference=InitialConcentration>)*&lt;CN=Root,Model=Iron Mouse PV3 - tracer,Vector=Compartments[Plasma],Vector=Metabolites[Fe1Tf],Reference=InitialConcentration>/(&lt;CN=Root,Model=Iron Mouse PV3 - tracer,Vector=Compartments[Plasma],Vector=Metabolites[Fe2Tf],Reference=InitialConcentration>*&lt;CN=Root,Model=Iron Mouse PV3 - tracer,Vector=Compartments[Plasma],Vector=Metabolites[Tf],Reference=InitialConcentration>)*&lt;CN=Root,Model=Iron Mouse PV3 - tracer,Vector=Compartments[Plasma],Reference=InitialVolume>*&lt;CN=Root,Model=Iron Mouse PV3 - tracer,Vector=Compartments[Plasma],Vector=Metabolites[NTBI],Reference=InitialConcentration>*&lt;CN=Root,Model=Iron Mouse PV3 - tracer,Vector=Compartments[Plasma],Vector=Metabolites[Tf],Reference=InitialConcentration>+&lt;CN=Root,Model=Iron Mouse PV3 - tracer,Vector=Values[vNTBILiver],Reference=InitialValue>*&lt;CN=Root,Model=Iron Mouse PV3 - tracer,Vector=Compartments[Plasma],Reference=InitialVolume>*(&lt;CN=Root,Model=Iron Mouse PV3 - tracer,Vector=Compartments[Plasma],Vector=Metabolites[NTBI],Reference=InitialConcentration>/(&lt;CN=Root,Model=Iron Mouse PV3 - tracer,Vector=Values[KmNTBI],Reference=InitialValue>+&lt;CN=Root,Model=Iron Mouse PV3 - tracer,Vector=Compartments[Plasma],Vector=Metabolites[NTBI],Reference=InitialConcentration>))*(&lt;CN=Root,Model=Iron Mouse PV3 - tracer,Vector=Compartments[Plasma],Vector=Metabolites[NTBI],Reference=InitialConcentration>/(&lt;CN=Root,Model=Iron Mouse PV3 - tracer,Vector=Values[KaNTBI],Reference=InitialValue>+&lt;CN=Root,Model=Iron Mouse PV3 - tracer,Vector=Compartments[Plasma],Vector=Metabolites[NTBI],Reference=InitialConcentration>))-(&lt;CN=Root,Model=Iron Mouse PV3 - tracer,Vector=Values[vDiet],Reference=InitialValue>*&lt;CN=Root,Model=Iron Mouse PV3 - tracer,Vector=Compartments[Duodenum],Reference=InitialVolume>+&lt;CN=Root,Model=Iron Mouse PV3 - tracer,Vector=Values[kInDuo],Reference=InitialValue>*(2*&lt;CN=Root,Model=Iron Mouse PV3 - tracer,Vector=Compartments[Plasma],Vector=Metabolites[Fe2Tf],Reference=InitialConcentration>*&lt;CN=Root,Model=Iron Mouse PV3 - tracer,Vector=Compartments[Plasma],Reference=InitialVolume>+&lt;CN=Root,Model=Iron Mouse PV3 - tracer,Vector=Compartments[Plasma],Vector=Metabolites[Fe1Tf],Reference=InitialConcentration>*&lt;CN=Root,Model=Iron Mouse PV3 - tracer,Vector=Compartments[Plasma],Reference=InitialVolume>)-&lt;CN=Root,Model=Iron Mouse PV3 - tracer,Vector=Values[kDuoLoss],Reference=InitialValue>*&lt;CN=Root,Model=Iron Mouse PV3 - tracer,Vector=Compartments[Duodenum],Vector=Metabolites[FeDuo],Reference=InitialConcentration>*&lt;CN=Root,Model=Iron Mouse PV3 - tracer,Vector=Compartments[Duodenum],Reference=InitialVolume>)/(&lt;CN=Root,Model=Iron Mouse PV3 - tracer,Vector=Compartments[Duodenum],Vector=Metabolites[FeDuo],Reference=InitialConcentration>*&lt;CN=Root,Model=Iron Mouse PV3 - tracer,Vector=Compartments[Duodenum],Reference=InitialVolume>/((&lt;CN=Root,Model=Iron Mouse PV3 - tracer,Vector=Values[KmFeFPN],Reference=InitialValue>+&lt;CN=Root,Model=Iron Mouse PV3 - tracer,Vector=Compartments[Duodenum],Vector=Metabolites[FeDuo],Reference=InitialConcentration>)*(1+&lt;CN=Root,Model=Iron Mouse PV3 - tracer,Vector=Compartments[Plasma],Vector=Metabolites[Hepcidin],Reference=InitialConcentration>/&lt;CN=Root,Model=Iron Mouse PV3 - tracer,Vector=Values[KiHepcidinFPN],Reference=InitialValue>)))*&lt;CN=Root,Model=Iron Mouse PV3 - tracer,Vector=Compartments[Duodenum],Reference=InitialVolume>*&lt;CN=Root,Model=Iron Mouse PV3 - tracer,Vector=Compartments[Duodenum],Vector=Metabolites[FeDuo],Reference=InitialConcentration>/((&lt;CN=Root,Model=Iron Mouse PV3 - tracer,Vector=Values[KmFeFPN],Reference=InitialValue>+&lt;CN=Root,Model=Iron Mouse PV3 - tracer,Vector=Compartments[Duodenum],Vector=Metabolites[FeDuo],Reference=InitialConcentration>)*(1+&lt;CN=Root,Model=Iron Mouse PV3 - tracer,Vector=Compartments[Plasma],Vector=Metabolites[Hepcidin],Reference=InitialConcentration>/&lt;CN=Root,Model=Iron Mouse PV3 - tracer,Vector=Values[KiHepcidinFPN],Reference=InitialValue>))-(&lt;CN=Root,Model=Iron Mouse PV3 - tracer,Vector=Values[kInLiver],Reference=InitialValue>*(2*&lt;CN=Root,Model=Iron Mouse PV3 - tracer,Vector=Compartments[Plasma],Vector=Metabolites[Fe2Tf],Reference=InitialConcentration>*&lt;CN=Root,Model=Iron Mouse PV3 - tracer,Vector=Compartments[Plasma],Reference=InitialVolume>+&lt;CN=Root,Model=Iron Mouse PV3 - tracer,Vector=Compartments[Plasma],Vector=Metabolites[Fe1Tf],Reference=InitialConcentration>*&lt;CN=Root,Model=Iron Mouse PV3 - tracer,Vector=Compartments[Plasma],Reference=InitialVolume>)+&lt;CN=Root,Model=Iron Mouse PV3 - tracer,Vector=Values[vNTBILiver],Reference=InitialValue>*(&lt;CN=Root,Model=Iron Mouse PV3 - tracer,Vector=Compartments[Plasma],Vector=Metabolites[NTBI],Reference=InitialConcentration>/(&lt;CN=Root,Model=Iron Mouse PV3 - tracer,Vector=Values[KmNTBI],Reference=InitialValue>+&lt;CN=Root,Model=Iron Mouse PV3 - tracer,Vector=Compartments[Plasma],Vector=Metabolites[NTBI],Reference=InitialConcentration>))*(&lt;CN=Root,Model=Iron Mouse PV3 - tracer,Vector=Compartments[Plasma],Vector=Metabolites[NTBI],Reference=InitialConcentration>^&lt;CN=Root,Model=Iron Mouse PV3 - tracer,Vector=Values[hNTBI],Reference=InitialValue>/(&lt;CN=Root,Model=Iron Mouse PV3 - tracer,Vector=Values[KaNTBI],Reference=InitialValue>^&lt;CN=Root,Model=Iron Mouse PV3 - tracer,Vector=Values[hNTBI],Reference=InitialValue>+&lt;CN=Root,Model=Iron Mouse PV3 - tracer,Vector=Compartments[Plasma],Vector=Metabolites[NTBI],Reference=InitialConcentration>^&lt;CN=Root,Model=Iron Mouse PV3 - tracer,Vector=Values[hNTBI],Reference=InitialValue>)*&lt;CN=Root,Model=Iron Mouse PV3 - tracer,Vector=Compartments[Plasma],Reference=InitialVolume>))/(&lt;CN=Root,Model=Iron Mouse PV3 - tracer,Vector=Compartments[Liver],Vector=Metabolites[FeLiver],Reference=InitialConcentration>*&lt;CN=Root,Model=Iron Mouse PV3 - tracer,Vector=Compartments[Liver],Reference=InitialVolume>/((&lt;CN=Root,Model=Iron Mouse PV3 - tracer,Vector=Values[KmFeFPN],Reference=InitialValue>+&lt;CN=Root,Model=Iron Mouse PV3 - tracer,Vector=Compartments[Liver],Vector=Metabolites[FeLiver],Reference=InitialConcentration>)*(1+&lt;CN=Root,Model=Iron Mouse PV3 - tracer,Vector=Compartments[Plasma],Vector=Metabolites[Hepcidin],Reference=InitialConcentration>/&lt;CN=Root,Model=Iron Mouse PV3 - tracer,Vector=Values[KiHepcidinFPN],Reference=InitialValue>)))*&lt;CN=Root,Model=Iron Mouse PV3 - tracer,Vector=Compartments[Liver],Reference=InitialVolume>*&lt;CN=Root,Model=Iron Mouse PV3 - tracer,Vector=Compartments[Liver],Vector=Metabolites[FeLiver],Reference=InitialConcentration>/((&lt;CN=Root,Model=Iron Mouse PV3 - tracer,Vector=Values[KmFeFPN],Reference=InitialValue>+&lt;CN=Root,Model=Iron Mouse PV3 - tracer,Vector=Compartments[Liver],Vector=Metabolites[FeLiver],Reference=InitialConcentration>)*(1+&lt;CN=Root,Model=Iron Mouse PV3 - tracer,Vector=Compartments[Plasma],Vector=Metabolites[Hepcidin],Reference=InitialConcentration>/&lt;CN=Root,Model=Iron Mouse PV3 - tracer,Vector=Values[KiHepcidinFPN],Reference=InitialValue>))-&lt;CN=Root,Model=Iron Mouse PV3 - tracer,Vector=Values[vRestNTBI],Reference=InitialValue>*&lt;CN=Root,Model=Iron Mouse PV3 - tracer,Vector=Compartments[RestOfBody],Reference=InitialVolume>*&lt;CN=Root,Model=Iron Mouse PV3 - tracer,Vector=Compartments[RestOfBody],Vector=Metabolites[FeRest],Reference=InitialConcentration>/((&lt;CN=Root,Model=Iron Mouse PV3 - tracer,Vector=Values[KmFeFPN],Reference=InitialValue>+&lt;CN=Root,Model=Iron Mouse PV3 - tracer,Vector=Compartments[RestOfBody],Vector=Metabolites[FeRest],Reference=InitialConcentration>)*(1+&lt;CN=Root,Model=Iron Mouse PV3 - tracer,Vector=Compartments[Plasma],Vector=Metabolites[Hepcidin],Reference=InitialConcentration>/&lt;CN=Root,Model=Iron Mouse PV3 - tracer,Vector=Values[KiHepcidinFPN],Reference=InitialValue>)))*((1+&lt;CN=Root,Model=Iron Mouse PV3 - tracer,Vector=Compartments[Plasma],Vector=Metabolites[Hepcidin],Reference=InitialConcentration>/&lt;CN=Root,Model=Iron Mouse PV3 - tracer,Vector=Values[KiHepcidinFPN],Reference=InitialValue>)*(&lt;CN=Root,Model=Iron Mouse PV3 - tracer,Vector=Values[KmFeFPN],Reference=InitialValue>+&lt;CN=Root,Model=Iron Mouse PV3 - tracer,Vector=Compartments[Spleen],Vector=Metabolites[FeSpleen],Reference=InitialConcentration>)/(&lt;CN=Root,Model=Iron Mouse PV3 - tracer,Vector=Compartments[Spleen],Vector=Metabolites[FeSpleen],Reference=InitialConcentration>*&lt;CN=Root,Model=Iron Mouse PV3 - tracer,Vector=Compartments[Spleen],Reference=InitialVolume>))*(&lt;CN=Root,Model=Iron Mouse PV3 - tracer,Vector=Compartments[Spleen],Vector=Metabolites[FeSpleen],Reference=InitialConcentration>*&lt;CN=Root,Model=Iron Mouse PV3 - tracer,Vector=Compartments[Spleen],Reference=InitialVolume>/((&lt;CN=Root,Model=Iron Mouse PV3 - tracer,Vector=Values[KmFeFPN],Reference=InitialValue>+&lt;CN=Root,Model=Iron Mouse PV3 - tracer,Vector=Compartments[Spleen],Vector=Metabolites[FeSpleen],Reference=InitialConcentration>)*(1+&lt;CN=Root,Model=Iron Mouse PV3 - tracer,Vector=Compartments[Plasma],Vector=Metabolites[Hepcidin],Reference=InitialConcentration>/&lt;CN=Root,Model=Iron Mouse PV3 - tracer,Vector=Values[KiHepcidinFPN],Reference=InitialValue>)))-&lt;CN=Root,Model=Iron Mouse PV3 - tracer,Vector=Values[kRBCSpleen],Reference=InitialValue>*&lt;CN=Root,Model=Iron Mouse PV3 - tracer,Vector=Compartments[RBC],Vector=Metabolites[FeRBC],Reference=InitialConcentration>*&lt;CN=Root,Model=Iron Mouse PV3 - tracer,Vector=Compartments[RBC],Reference=InitialVolume>)/(&lt;CN=Root,Model=Iron Mouse PV3 - tracer,Vector=Compartments[BoneMarrow],Vector=Metabolites[FeBM],Reference=InitialConcentration>*&lt;CN=Root,Model=Iron Mouse PV3 - tracer,Vector=Compartments[BoneMarrow],Reference=InitialVolume>)*&lt;CN=Root,Model=Iron Mouse PV3 - tracer,Vector=Compartments[BoneMarrow],Vector=Metabolites[FeBM],Reference=InitialConcentration>*&lt;CN=Root,Model=Iron Mouse PV3 - tracer,Vector=Compartments[BoneMarrow],Reference=InitialVolume>)/((2*&lt;CN=Root,Model=Iron Mouse PV3 - tracer,Vector=Compartments[Plasma],Vector=Metabolites[Fe2Tf],Reference=InitialConcentration>*&lt;CN=Root,Model=Iron Mouse PV3 - tracer,Vector=Compartments[Plasma],Reference=InitialVolume>+&lt;CN=Root,Model=Iron Mouse PV3 - tracer,Vector=Compartments[Plasma],Vector=Metabolites[Fe1Tf],Reference=InitialConcentration>*&lt;CN=Root,Model=Iron Mouse PV3 - tracer,Vector=Compartments[Plasma],Reference=InitialVolume>)*&lt;CN=Root,Model=Iron Mouse PV3 - tracer,Vector=Compartments[Plasma],Vector=Metabolites[EPO],Reference=InitialConcentration>)
        </InitialExpression>
      </ModelValue>
      <ModelValue key="ModelValue_30" name="PBM" simulationType="assignment" addNoise="false">
        <MiriamAnnotation>
<rdf:RDF xmlns:dcterms="http://purl.org/dc/terms/" xmlns:rdf="http://www.w3.org/1999/02/22-rdf-syntax-ns#">
  <rdf:Description rdf:about="#ModelValue_30">
    <dcterms:created>
      <rdf:Description>
        <dcterms:W3CDTF>2015-07-17T14:43:13Z</dcterms:W3CDTF>
      </rdf:Description>
    </dcterms:created>
  </rdf:Description>
</rdf:RDF>
        </MiriamAnnotation>
        <Expression>
          100*&lt;CN=Root,Model=Iron Mouse PV3 - tracer,Vector=Compartments[BoneMarrow],Vector=Metabolites[FeBM*],Reference=ParticleNumber>/&lt;CN=Root,Model=Iron Mouse PV3 - tracer,Vector=Values[Injected],Reference=Value>
        </Expression>
      </ModelValue>
      <ModelValue key="ModelValue_31" name="kBMSpleen" simulationType="fixed" addNoise="false">
        <MiriamAnnotation>
<rdf:RDF xmlns:dcterms="http://purl.org/dc/terms/" xmlns:rdf="http://www.w3.org/1999/02/22-rdf-syntax-ns#">
  <rdf:Description rdf:about="#ModelValue_31">
    <dcterms:created>
      <rdf:Description>
        <dcterms:W3CDTF>2016-02-19T11:26:21Z</dcterms:W3CDTF>
      </rdf:Description>
    </dcterms:created>
  </rdf:Description>
</rdf:RDF>
        </MiriamAnnotation>
        <InitialExpression>
          ((-2*&lt;CN=Root,Model=Iron Mouse PV3 - tracer,Vector=Values[kdTf],Reference=InitialValue>*&lt;CN=Root,Model=Iron Mouse PV3 - tracer,Vector=Compartments[Plasma],Reference=InitialVolume>*&lt;CN=Root,Model=Iron Mouse PV3 - tracer,Vector=Compartments[Plasma],Vector=Metabolites[Fe2Tf],Reference=InitialConcentration>-&lt;CN=Root,Model=Iron Mouse PV3 - tracer,Vector=Values[kdTf],Reference=InitialValue>*&lt;CN=Root,Model=Iron Mouse PV3 - tracer,Vector=Compartments[Plasma],Reference=InitialVolume>*&lt;CN=Root,Model=Iron Mouse PV3 - tracer,Vector=Compartments[Plasma],Vector=Metabolites[Fe1Tf],Reference=InitialConcentration>+&lt;CN=Root,Model=Iron Mouse PV3 - tracer,Vector=Values[kFe1Tf_Fe2Tf],Reference=InitialValue>*&lt;CN=Root,Model=Iron Mouse PV3 - tracer,Vector=Compartments[Plasma],Reference=InitialVolume>*&lt;CN=Root,Model=Iron Mouse PV3 - tracer,Vector=Compartments[Plasma],Vector=Metabolites[Fe1Tf],Reference=InitialConcentration>*&lt;CN=Root,Model=Iron Mouse PV3 - tracer,Vector=Compartments[Plasma],Vector=Metabolites[NTBI],Reference=InitialConcentration>+&lt;CN=Root,Model=Iron Mouse PV3 - tracer,Vector=Values[kFe1Tf_Fe2Tf],Reference=InitialValue>*(&lt;CN=Root,Model=Iron Mouse PV3 - tracer,Vector=Compartments[Plasma],Vector=Metabolites[Fe1Tf],Reference=InitialConcentration>+&lt;CN=Root,Model=Iron Mouse PV3 - tracer,Vector=Compartments[Plasma],Vector=Metabolites[Fe2Tf],Reference=InitialConcentration>)*&lt;CN=Root,Model=Iron Mouse PV3 - tracer,Vector=Compartments[Plasma],Vector=Metabolites[Fe1Tf],Reference=InitialConcentration>/(&lt;CN=Root,Model=Iron Mouse PV3 - tracer,Vector=Compartments[Plasma],Vector=Metabolites[Fe2Tf],Reference=InitialConcentration>*&lt;CN=Root,Model=Iron Mouse PV3 - tracer,Vector=Compartments[Plasma],Vector=Metabolites[Tf],Reference=InitialConcentration>)*&lt;CN=Root,Model=Iron Mouse PV3 - tracer,Vector=Compartments[Plasma],Reference=InitialVolume>*&lt;CN=Root,Model=Iron Mouse PV3 - tracer,Vector=Compartments[Plasma],Vector=Metabolites[NTBI],Reference=InitialConcentration>*&lt;CN=Root,Model=Iron Mouse PV3 - tracer,Vector=Compartments[Plasma],Vector=Metabolites[Tf],Reference=InitialConcentration>+&lt;CN=Root,Model=Iron Mouse PV3 - tracer,Vector=Values[vNTBILiver],Reference=InitialValue>*&lt;CN=Root,Model=Iron Mouse PV3 - tracer,Vector=Compartments[Plasma],Reference=InitialVolume>*(&lt;CN=Root,Model=Iron Mouse PV3 - tracer,Vector=Compartments[Plasma],Vector=Metabolites[NTBI],Reference=InitialConcentration>/(&lt;CN=Root,Model=Iron Mouse PV3 - tracer,Vector=Values[KmNTBI],Reference=InitialValue>+&lt;CN=Root,Model=Iron Mouse PV3 - tracer,Vector=Compartments[Plasma],Vector=Metabolites[NTBI],Reference=InitialConcentration>))*(&lt;CN=Root,Model=Iron Mouse PV3 - tracer,Vector=Compartments[Plasma],Vector=Metabolites[NTBI],Reference=InitialConcentration>/(&lt;CN=Root,Model=Iron Mouse PV3 - tracer,Vector=Values[KaNTBI],Reference=InitialValue>+&lt;CN=Root,Model=Iron Mouse PV3 - tracer,Vector=Compartments[Plasma],Vector=Metabolites[NTBI],Reference=InitialConcentration>))-(&lt;CN=Root,Model=Iron Mouse PV3 - tracer,Vector=Values[vDiet],Reference=InitialValue>*&lt;CN=Root,Model=Iron Mouse PV3 - tracer,Vector=Compartments[Duodenum],Reference=InitialVolume>+&lt;CN=Root,Model=Iron Mouse PV3 - tracer,Vector=Values[kInDuo],Reference=InitialValue>*(2*&lt;CN=Root,Model=Iron Mouse PV3 - tracer,Vector=Compartments[Plasma],Vector=Metabolites[Fe2Tf],Reference=InitialConcentration>*&lt;CN=Root,Model=Iron Mouse PV3 - tracer,Vector=Compartments[Plasma],Reference=InitialVolume>+&lt;CN=Root,Model=Iron Mouse PV3 - tracer,Vector=Compartments[Plasma],Vector=Metabolites[Fe1Tf],Reference=InitialConcentration>*&lt;CN=Root,Model=Iron Mouse PV3 - tracer,Vector=Compartments[Plasma],Reference=InitialVolume>)-&lt;CN=Root,Model=Iron Mouse PV3 - tracer,Vector=Values[kDuoLoss],Reference=InitialValue>*&lt;CN=Root,Model=Iron Mouse PV3 - tracer,Vector=Compartments[Duodenum],Vector=Metabolites[FeDuo],Reference=InitialConcentration>*&lt;CN=Root,Model=Iron Mouse PV3 - tracer,Vector=Compartments[Duodenum],Reference=InitialVolume>)/(&lt;CN=Root,Model=Iron Mouse PV3 - tracer,Vector=Compartments[Duodenum],Vector=Metabolites[FeDuo],Reference=InitialConcentration>*&lt;CN=Root,Model=Iron Mouse PV3 - tracer,Vector=Compartments[Duodenum],Reference=InitialVolume>/((&lt;CN=Root,Model=Iron Mouse PV3 - tracer,Vector=Values[KmFeFPN],Reference=InitialValue>+&lt;CN=Root,Model=Iron Mouse PV3 - tracer,Vector=Compartments[Duodenum],Vector=Metabolites[FeDuo],Reference=InitialConcentration>)*(1+&lt;CN=Root,Model=Iron Mouse PV3 - tracer,Vector=Compartments[Plasma],Vector=Metabolites[Hepcidin],Reference=InitialConcentration>/&lt;CN=Root,Model=Iron Mouse PV3 - tracer,Vector=Values[KiHepcidinFPN],Reference=InitialValue>)))*&lt;CN=Root,Model=Iron Mouse PV3 - tracer,Vector=Compartments[Duodenum],Reference=InitialVolume>*&lt;CN=Root,Model=Iron Mouse PV3 - tracer,Vector=Compartments[Duodenum],Vector=Metabolites[FeDuo],Reference=InitialConcentration>/((&lt;CN=Root,Model=Iron Mouse PV3 - tracer,Vector=Values[KmFeFPN],Reference=InitialValue>+&lt;CN=Root,Model=Iron Mouse PV3 - tracer,Vector=Compartments[Duodenum],Vector=Metabolites[FeDuo],Reference=InitialConcentration>)*(1+&lt;CN=Root,Model=Iron Mouse PV3 - tracer,Vector=Compartments[Plasma],Vector=Metabolites[Hepcidin],Reference=InitialConcentration>/&lt;CN=Root,Model=Iron Mouse PV3 - tracer,Vector=Values[KiHepcidinFPN],Reference=InitialValue>))-(&lt;CN=Root,Model=Iron Mouse PV3 - tracer,Vector=Values[kInLiver],Reference=InitialValue>*(2*&lt;CN=Root,Model=Iron Mouse PV3 - tracer,Vector=Compartments[Plasma],Vector=Metabolites[Fe2Tf],Reference=InitialConcentration>*&lt;CN=Root,Model=Iron Mouse PV3 - tracer,Vector=Compartments[Plasma],Reference=InitialVolume>+&lt;CN=Root,Model=Iron Mouse PV3 - tracer,Vector=Compartments[Plasma],Vector=Metabolites[Fe1Tf],Reference=InitialConcentration>*&lt;CN=Root,Model=Iron Mouse PV3 - tracer,Vector=Compartments[Plasma],Reference=InitialVolume>)+&lt;CN=Root,Model=Iron Mouse PV3 - tracer,Vector=Values[vNTBILiver],Reference=InitialValue>*(&lt;CN=Root,Model=Iron Mouse PV3 - tracer,Vector=Compartments[Plasma],Vector=Metabolites[NTBI],Reference=InitialConcentration>/(&lt;CN=Root,Model=Iron Mouse PV3 - tracer,Vector=Values[KmNTBI],Reference=InitialValue>+&lt;CN=Root,Model=Iron Mouse PV3 - tracer,Vector=Compartments[Plasma],Vector=Metabolites[NTBI],Reference=InitialConcentration>))*(&lt;CN=Root,Model=Iron Mouse PV3 - tracer,Vector=Compartments[Plasma],Vector=Metabolites[NTBI],Reference=InitialConcentration>^&lt;CN=Root,Model=Iron Mouse PV3 - tracer,Vector=Values[hNTBI],Reference=InitialValue>/(&lt;CN=Root,Model=Iron Mouse PV3 - tracer,Vector=Values[KaNTBI],Reference=InitialValue>^&lt;CN=Root,Model=Iron Mouse PV3 - tracer,Vector=Values[hNTBI],Reference=InitialValue>+&lt;CN=Root,Model=Iron Mouse PV3 - tracer,Vector=Compartments[Plasma],Vector=Metabolites[NTBI],Reference=InitialConcentration>^&lt;CN=Root,Model=Iron Mouse PV3 - tracer,Vector=Values[hNTBI],Reference=InitialValue>)*&lt;CN=Root,Model=Iron Mouse PV3 - tracer,Vector=Compartments[Plasma],Reference=InitialVolume>))/(&lt;CN=Root,Model=Iron Mouse PV3 - tracer,Vector=Compartments[Liver],Vector=Metabolites[FeLiver],Reference=InitialConcentration>*&lt;CN=Root,Model=Iron Mouse PV3 - tracer,Vector=Compartments[Liver],Reference=InitialVolume>/((&lt;CN=Root,Model=Iron Mouse PV3 - tracer,Vector=Values[KmFeFPN],Reference=InitialValue>+&lt;CN=Root,Model=Iron Mouse PV3 - tracer,Vector=Compartments[Liver],Vector=Metabolites[FeLiver],Reference=InitialConcentration>)*(1+&lt;CN=Root,Model=Iron Mouse PV3 - tracer,Vector=Compartments[Plasma],Vector=Metabolites[Hepcidin],Reference=InitialConcentration>/&lt;CN=Root,Model=Iron Mouse PV3 - tracer,Vector=Values[KiHepcidinFPN],Reference=InitialValue>)))*&lt;CN=Root,Model=Iron Mouse PV3 - tracer,Vector=Compartments[Liver],Reference=InitialVolume>*&lt;CN=Root,Model=Iron Mouse PV3 - tracer,Vector=Compartments[Liver],Vector=Metabolites[FeLiver],Reference=InitialConcentration>/((&lt;CN=Root,Model=Iron Mouse PV3 - tracer,Vector=Values[KmFeFPN],Reference=InitialValue>+&lt;CN=Root,Model=Iron Mouse PV3 - tracer,Vector=Compartments[Liver],Vector=Metabolites[FeLiver],Reference=InitialConcentration>)*(1+&lt;CN=Root,Model=Iron Mouse PV3 - tracer,Vector=Compartments[Plasma],Vector=Metabolites[Hepcidin],Reference=InitialConcentration>/&lt;CN=Root,Model=Iron Mouse PV3 - tracer,Vector=Values[KiHepcidinFPN],Reference=InitialValue>))-&lt;CN=Root,Model=Iron Mouse PV3 - tracer,Vector=Values[vRestNTBI],Reference=InitialValue>*&lt;CN=Root,Model=Iron Mouse PV3 - tracer,Vector=Compartments[RestOfBody],Reference=InitialVolume>*&lt;CN=Root,Model=Iron Mouse PV3 - tracer,Vector=Compartments[RestOfBody],Vector=Metabolites[FeRest],Reference=InitialConcentration>/((&lt;CN=Root,Model=Iron Mouse PV3 - tracer,Vector=Values[KmFeFPN],Reference=InitialValue>+&lt;CN=Root,Model=Iron Mouse PV3 - tracer,Vector=Compartments[RestOfBody],Vector=Metabolites[FeRest],Reference=InitialConcentration>)*(1+&lt;CN=Root,Model=Iron Mouse PV3 - tracer,Vector=Compartments[Plasma],Vector=Metabolites[Hepcidin],Reference=InitialConcentration>/&lt;CN=Root,Model=Iron Mouse PV3 - tracer,Vector=Values[KiHepcidinFPN],Reference=InitialValue>)))*((1+&lt;CN=Root,Model=Iron Mouse PV3 - tracer,Vector=Compartments[Plasma],Vector=Metabolites[Hepcidin],Reference=InitialConcentration>/&lt;CN=Root,Model=Iron Mouse PV3 - tracer,Vector=Values[KiHepcidinFPN],Reference=InitialValue>)*(&lt;CN=Root,Model=Iron Mouse PV3 - tracer,Vector=Values[KmFeFPN],Reference=InitialValue>+&lt;CN=Root,Model=Iron Mouse PV3 - tracer,Vector=Compartments[Spleen],Vector=Metabolites[FeSpleen],Reference=InitialConcentration>)/(&lt;CN=Root,Model=Iron Mouse PV3 - tracer,Vector=Compartments[Spleen],Vector=Metabolites[FeSpleen],Reference=InitialConcentration>*&lt;CN=Root,Model=Iron Mouse PV3 - tracer,Vector=Compartments[Spleen],Reference=InitialVolume>))*(&lt;CN=Root,Model=Iron Mouse PV3 - tracer,Vector=Compartments[Spleen],Vector=Metabolites[FeSpleen],Reference=InitialConcentration>*&lt;CN=Root,Model=Iron Mouse PV3 - tracer,Vector=Compartments[Spleen],Reference=InitialVolume>/((&lt;CN=Root,Model=Iron Mouse PV3 - tracer,Vector=Values[KmFeFPN],Reference=InitialValue>+&lt;CN=Root,Model=Iron Mouse PV3 - tracer,Vector=Compartments[Spleen],Vector=Metabolites[FeSpleen],Reference=InitialConcentration>)*(1+&lt;CN=Root,Model=Iron Mouse PV3 - tracer,Vector=Compartments[Plasma],Vector=Metabolites[Hepcidin],Reference=InitialConcentration>/&lt;CN=Root,Model=Iron Mouse PV3 - tracer,Vector=Values[KiHepcidinFPN],Reference=InitialValue>)))-&lt;CN=Root,Model=Iron Mouse PV3 - tracer,Vector=Values[kRBCSpleen],Reference=InitialValue>*&lt;CN=Root,Model=Iron Mouse PV3 - tracer,Vector=Compartments[RBC],Vector=Metabolites[FeRBC],Reference=InitialConcentration>*&lt;CN=Root,Model=Iron Mouse PV3 - tracer,Vector=Compartments[RBC],Reference=InitialVolume>)/(&lt;CN=Root,Model=Iron Mouse PV3 - tracer,Vector=Compartments[BoneMarrow],Vector=Metabolites[FeBM],Reference=InitialConcentration>*&lt;CN=Root,Model=Iron Mouse PV3 - tracer,Vector=Compartments[BoneMarrow],Reference=InitialVolume>)
        </InitialExpression>
      </ModelValue>
      <ModelValue key="ModelValue_32" name="Total_Fe_(g)" simulationType="assignment" addNoise="false">
        <MiriamAnnotation>
<rdf:RDF xmlns:dcterms="http://purl.org/dc/terms/" xmlns:rdf="http://www.w3.org/1999/02/22-rdf-syntax-ns#">
  <rdf:Description rdf:about="#ModelValue_32">
    <dcterms:created>
      <rdf:Description>
        <dcterms:W3CDTF>2015-08-17T15:12:20Z</dcterms:W3CDTF>
      </rdf:Description>
    </dcterms:created>
  </rdf:Description>
</rdf:RDF>
        </MiriamAnnotation>
        <Expression>
          &lt;CN=Root,Model=Iron Mouse PV3 - tracer,Vector=Values[Total_Fe],Reference=Value>*55.845/&lt;CN=Root,Model=Iron Mouse PV3 - tracer,Reference=Avogadro Constant>
        </Expression>
      </ModelValue>
      <ModelValue key="ModelValue_33" name="Total_Tf" simulationType="assignment" addNoise="false">
        <MiriamAnnotation>
<rdf:RDF xmlns:dcterms="http://purl.org/dc/terms/" xmlns:rdf="http://www.w3.org/1999/02/22-rdf-syntax-ns#">
  <rdf:Description rdf:about="#ModelValue_33">
    <dcterms:created>
      <rdf:Description>
        <dcterms:W3CDTF>2015-08-17T15:21:55Z</dcterms:W3CDTF>
      </rdf:Description>
    </dcterms:created>
  </rdf:Description>
</rdf:RDF>
        </MiriamAnnotation>
        <Expression>
          &lt;CN=Root,Model=Iron Mouse PV3 - tracer,Vector=Compartments[Plasma],Vector=Metabolites[Tf],Reference=ParticleNumber>+&lt;CN=Root,Model=Iron Mouse PV3 - tracer,Vector=Compartments[Plasma],Vector=Metabolites[Fe1Tf*],Reference=ParticleNumber>+&lt;CN=Root,Model=Iron Mouse PV3 - tracer,Vector=Compartments[Plasma],Vector=Metabolites[Fe1Tf],Reference=ParticleNumber>+&lt;CN=Root,Model=Iron Mouse PV3 - tracer,Vector=Compartments[Plasma],Vector=Metabolites[Fe2Tf**],Reference=ParticleNumber>+&lt;CN=Root,Model=Iron Mouse PV3 - tracer,Vector=Compartments[Plasma],Vector=Metabolites[Fe2Tf*],Reference=ParticleNumber>+&lt;CN=Root,Model=Iron Mouse PV3 - tracer,Vector=Compartments[Plasma],Vector=Metabolites[Fe2Tf],Reference=ParticleNumber>
        </Expression>
      </ModelValue>
      <ModelValue key="ModelValue_34" name="Total_Tf_conc" simulationType="assignment" addNoise="false">
        <MiriamAnnotation>
<rdf:RDF xmlns:dcterms="http://purl.org/dc/terms/" xmlns:rdf="http://www.w3.org/1999/02/22-rdf-syntax-ns#">
  <rdf:Description rdf:about="#ModelValue_34">
    <dcterms:created>
      <rdf:Description>
        <dcterms:W3CDTF>2015-08-17T15:23:01Z</dcterms:W3CDTF>
      </rdf:Description>
    </dcterms:created>
  </rdf:Description>
</rdf:RDF>
        </MiriamAnnotation>
        <Expression>
          &lt;CN=Root,Model=Iron Mouse PV3 - tracer,Vector=Values[Total_Tf],Reference=Value>/(&lt;CN=Root,Model=Iron Mouse PV3 - tracer,Reference=Avogadro Constant>*&lt;CN=Root,Model=Iron Mouse PV3 - tracer,Vector=Compartments[Plasma],Reference=Volume>)
        </Expression>
      </ModelValue>
      <ModelValue key="ModelValue_35" name="Total_Tf_mg/ml" simulationType="assignment" addNoise="false">
        <MiriamAnnotation>
<rdf:RDF xmlns:dcterms="http://purl.org/dc/terms/" xmlns:rdf="http://www.w3.org/1999/02/22-rdf-syntax-ns#">
  <rdf:Description rdf:about="#ModelValue_35">
    <dcterms:created>
      <rdf:Description>
        <dcterms:W3CDTF>2015-08-17T15:41:08Z</dcterms:W3CDTF>
      </rdf:Description>
    </dcterms:created>
  </rdf:Description>
</rdf:RDF>
        </MiriamAnnotation>
        <Expression>
          &lt;CN=Root,Model=Iron Mouse PV3 - tracer,Vector=Values[Total_Tf_conc],Reference=Value>*80
        </Expression>
      </ModelValue>
      <ModelValue key="ModelValue_36" name="vDiet" simulationType="fixed" addNoise="false">
        <MiriamAnnotation>
<rdf:RDF xmlns:dcterms="http://purl.org/dc/terms/" xmlns:rdf="http://www.w3.org/1999/02/22-rdf-syntax-ns#">
  <rdf:Description rdf:about="#ModelValue_36">
    <dcterms:created>
      <rdf:Description>
        <dcterms:W3CDTF>2016-03-28T09:58:35Z</dcterms:W3CDTF>
      </rdf:Description>
    </dcterms:created>
  </rdf:Description>
</rdf:RDF>
        </MiriamAnnotation>
        <InitialExpression>
          &lt;CN=Root,Model=Iron Mouse PV3 - tracer,Vector=Values[TotalFe_DailyLossFraction],Reference=InitialValue>*(2*&lt;CN=Root,Model=Iron Mouse PV3 - tracer,Vector=Compartments[Plasma],Vector=Metabolites[Fe2Tf],Reference=InitialConcentration>*&lt;CN=Root,Model=Iron Mouse PV3 - tracer,Vector=Compartments[Plasma],Reference=InitialVolume>+&lt;CN=Root,Model=Iron Mouse PV3 - tracer,Vector=Compartments[Plasma],Vector=Metabolites[Fe1Tf],Reference=InitialConcentration>*&lt;CN=Root,Model=Iron Mouse PV3 - tracer,Vector=Compartments[Plasma],Reference=InitialVolume>+&lt;CN=Root,Model=Iron Mouse PV3 - tracer,Vector=Compartments[Plasma],Vector=Metabolites[NTBI],Reference=InitialConcentration>*&lt;CN=Root,Model=Iron Mouse PV3 - tracer,Vector=Compartments[Plasma],Reference=InitialVolume>+&lt;CN=Root,Model=Iron Mouse PV3 - tracer,Vector=Compartments[Liver],Vector=Metabolites[FeLiver],Reference=InitialConcentration>*&lt;CN=Root,Model=Iron Mouse PV3 - tracer,Vector=Compartments[Liver],Reference=InitialVolume>+&lt;CN=Root,Model=Iron Mouse PV3 - tracer,Vector=Compartments[Duodenum],Vector=Metabolites[FeDuo],Reference=InitialConcentration>*&lt;CN=Root,Model=Iron Mouse PV3 - tracer,Vector=Compartments[Duodenum],Reference=InitialVolume>+&lt;CN=Root,Model=Iron Mouse PV3 - tracer,Vector=Compartments[Spleen],Vector=Metabolites[FeSpleen],Reference=InitialConcentration>*&lt;CN=Root,Model=Iron Mouse PV3 - tracer,Vector=Compartments[Spleen],Reference=InitialVolume>+&lt;CN=Root,Model=Iron Mouse PV3 - tracer,Vector=Compartments[BoneMarrow],Vector=Metabolites[FeBM],Reference=InitialConcentration>*&lt;CN=Root,Model=Iron Mouse PV3 - tracer,Vector=Compartments[BoneMarrow],Reference=InitialVolume>+&lt;CN=Root,Model=Iron Mouse PV3 - tracer,Vector=Compartments[RBC],Vector=Metabolites[FeRBC],Reference=InitialConcentration>*&lt;CN=Root,Model=Iron Mouse PV3 - tracer,Vector=Compartments[RBC],Reference=InitialVolume>+&lt;CN=Root,Model=Iron Mouse PV3 - tracer,Vector=Compartments[RestOfBody],Vector=Metabolites[FeRest],Reference=InitialConcentration>*&lt;CN=Root,Model=Iron Mouse PV3 - tracer,Vector=Compartments[RestOfBody],Reference=InitialVolume>)/&lt;CN=Root,Model=Iron Mouse PV3 - tracer,Vector=Compartments[Duodenum],Reference=InitialVolume>
        </InitialExpression>
      </ModelValue>
      <ModelValue key="ModelValue_37" name="FePlasma(conc)" simulationType="assignment" addNoise="false">
        <MiriamAnnotation>
<rdf:RDF xmlns:dcterms="http://purl.org/dc/terms/" xmlns:rdf="http://www.w3.org/1999/02/22-rdf-syntax-ns#">
  <rdf:Description rdf:about="#ModelValue_37">
    <dcterms:created>
      <rdf:Description>
        <dcterms:W3CDTF>2016-03-17T10:10:02Z</dcterms:W3CDTF>
      </rdf:Description>
    </dcterms:created>
  </rdf:Description>
</rdf:RDF>
        </MiriamAnnotation>
        <Expression>
          &lt;CN=Root,Model=Iron Mouse PV3 - tracer,Vector=Values[FePlasma],Reference=Value>/(&lt;CN=Root,Model=Iron Mouse PV3 - tracer,Vector=Compartments[Plasma],Reference=Volume>*&lt;CN=Root,Model=Iron Mouse PV3 - tracer,Reference=Avogadro Constant>)
        </Expression>
      </ModelValue>
      <ModelValue key="ModelValue_38" name="KaNTBI" simulationType="fixed" addNoise="false">
        <MiriamAnnotation>
<rdf:RDF xmlns:dcterms="http://purl.org/dc/terms/" xmlns:rdf="http://www.w3.org/1999/02/22-rdf-syntax-ns#">
  <rdf:Description rdf:about="#ModelValue_38">
    <dcterms:created>
      <rdf:Description>
        <dcterms:W3CDTF>2017-09-18T09:47:24Z</dcterms:W3CDTF>
      </rdf:Description>
    </dcterms:created>
  </rdf:Description>
</rdf:RDF>
        </MiriamAnnotation>
      </ModelValue>
      <ModelValue key="ModelValue_39" name="KmNTBI" simulationType="fixed" addNoise="false">
        <MiriamAnnotation>
<rdf:RDF xmlns:dcterms="http://purl.org/dc/terms/" xmlns:rdf="http://www.w3.org/1999/02/22-rdf-syntax-ns#">
  <rdf:Description rdf:about="#ModelValue_39">
    <dcterms:created>
      <rdf:Description>
        <dcterms:W3CDTF>2017-09-18T09:48:13Z</dcterms:W3CDTF>
      </rdf:Description>
    </dcterms:created>
  </rdf:Description>
</rdf:RDF>
        </MiriamAnnotation>
      </ModelValue>
      <ModelValue key="ModelValue_40" name="vNTBILiver" simulationType="fixed" addNoise="false">
        <MiriamAnnotation>
<rdf:RDF xmlns:dcterms="http://purl.org/dc/terms/" xmlns:rdf="http://www.w3.org/1999/02/22-rdf-syntax-ns#">
  <rdf:Description rdf:about="#ModelValue_40">
    <dcterms:created>
      <rdf:Description>
        <dcterms:W3CDTF>2017-09-18T09:37:00Z</dcterms:W3CDTF>
      </rdf:Description>
    </dcterms:created>
  </rdf:Description>
</rdf:RDF>
        </MiriamAnnotation>
      </ModelValue>
      <ModelValue key="ModelValue_41" name="fDiet" simulationType="fixed" addNoise="false">
        <MiriamAnnotation>
<rdf:RDF xmlns:dcterms="http://purl.org/dc/terms/" xmlns:rdf="http://www.w3.org/1999/02/22-rdf-syntax-ns#">
  <rdf:Description rdf:about="#ModelValue_41">
    <dcterms:created>
      <rdf:Description>
        <dcterms:W3CDTF>2016-07-06T10:34:26Z</dcterms:W3CDTF>
      </rdf:Description>
    </dcterms:created>
  </rdf:Description>
</rdf:RDF>
        </MiriamAnnotation>
      </ModelValue>
      <ModelValue key="ModelValue_42" name="ksHepcidin" simulationType="fixed" addNoise="false">
        <MiriamAnnotation>
<rdf:RDF xmlns:dcterms="http://purl.org/dc/terms/" xmlns:rdf="http://www.w3.org/1999/02/22-rdf-syntax-ns#">
  <rdf:Description rdf:about="#ModelValue_42">
    <dcterms:created>
      <rdf:Description>
        <dcterms:W3CDTF>2016-07-07T11:43:04Z</dcterms:W3CDTF>
      </rdf:Description>
    </dcterms:created>
  </rdf:Description>
</rdf:RDF>
        </MiriamAnnotation>
        <Comment>
          original value is 0.01026651919
        </Comment>
        <InitialExpression>
          &lt;CN=Root,Model=Iron Mouse PV3 - tracer,Vector=Values[kdHepcidin],Reference=Value>*&lt;CN=Root,Model=Iron Mouse PV3 - tracer,Vector=Compartments[Plasma],Vector=Metabolites[Hepcidin],Reference=InitialConcentration>*((&lt;CN=Root,Model=Iron Mouse PV3 - tracer,Vector=Values[KEPOHepcidin],Reference=Value>^&lt;CN=Root,Model=Iron Mouse PV3 - tracer,Vector=Values[hEPOHepcidin],Reference=Value>+&lt;CN=Root,Model=Iron Mouse PV3 - tracer,Vector=Compartments[Plasma],Vector=Metabolites[EPO],Reference=InitialConcentration>^&lt;CN=Root,Model=Iron Mouse PV3 - tracer,Vector=Values[hEPOHepcidin],Reference=Value>)/&lt;CN=Root,Model=Iron Mouse PV3 - tracer,Vector=Values[KEPOHepcidin],Reference=Value>^&lt;CN=Root,Model=Iron Mouse PV3 - tracer,Vector=Values[hEPOHepcidin],Reference=Value>)/&lt;CN=Root,Model=Iron Mouse PV3 - tracer,Vector=Values[FeTftotal],Reference=InitialValue>
        </InitialExpression>
      </ModelValue>
      <ModelValue key="ModelValue_43" name="vEPO" simulationType="fixed" addNoise="false">
        <MiriamAnnotation>
<rdf:RDF xmlns:dcterms="http://purl.org/dc/terms/" xmlns:rdf="http://www.w3.org/1999/02/22-rdf-syntax-ns#">
  <rdf:Description rdf:about="#ModelValue_43">
    <dcterms:created>
      <rdf:Description>
        <dcterms:W3CDTF>2016-07-08T11:30:04Z</dcterms:W3CDTF>
      </rdf:Description>
    </dcterms:created>
  </rdf:Description>
</rdf:RDF>
        </MiriamAnnotation>
        <InitialExpression>
          &lt;CN=Root,Model=Iron Mouse PV3 - tracer,Vector=Values[kdEPO],Reference=Value>*&lt;CN=Root,Model=Iron Mouse PV3 - tracer,Vector=Compartments[Plasma],Vector=Metabolites[EPO],Reference=InitialConcentration>*((&lt;CN=Root,Model=Iron Mouse PV3 - tracer,Vector=Values[KiEPORBC],Reference=Value>^&lt;CN=Root,Model=Iron Mouse PV3 - tracer,Vector=Values[hEPO],Reference=Value>+&lt;CN=Root,Model=Iron Mouse PV3 - tracer,Vector=Compartments[RBC],Vector=Metabolites[FeRBC],Reference=InitialConcentration>^&lt;CN=Root,Model=Iron Mouse PV3 - tracer,Vector=Values[hEPO],Reference=Value>)/&lt;CN=Root,Model=Iron Mouse PV3 - tracer,Vector=Values[KiEPORBC],Reference=Value>^&lt;CN=Root,Model=Iron Mouse PV3 - tracer,Vector=Values[hEPO],Reference=Value>)
        </InitialExpression>
      </ModelValue>
      <ModelValue key="ModelValue_44" name="kdEPO" simulationType="fixed" addNoise="false">
        <MiriamAnnotation>
<rdf:RDF xmlns:dcterms="http://purl.org/dc/terms/" xmlns:rdf="http://www.w3.org/1999/02/22-rdf-syntax-ns#">
  <rdf:Description rdf:about="#ModelValue_44">
    <dcterms:created>
      <rdf:Description>
        <dcterms:W3CDTF>2017-06-07T11:46:21Z</dcterms:W3CDTF>
      </rdf:Description>
    </dcterms:created>
  </rdf:Description>
</rdf:RDF>
        </MiriamAnnotation>
      </ModelValue>
      <ModelValue key="ModelValue_45" name="hEPO" simulationType="fixed" addNoise="false">
        <MiriamAnnotation>
<rdf:RDF xmlns:dcterms="http://purl.org/dc/terms/" xmlns:rdf="http://www.w3.org/1999/02/22-rdf-syntax-ns#">
  <rdf:Description rdf:about="#ModelValue_45">
    <dcterms:created>
      <rdf:Description>
        <dcterms:W3CDTF>2016-07-08T14:20:21Z</dcterms:W3CDTF>
      </rdf:Description>
    </dcterms:created>
  </rdf:Description>
</rdf:RDF>
        </MiriamAnnotation>
      </ModelValue>
      <ModelValue key="ModelValue_46" name="KiEPORBC" simulationType="fixed" addNoise="false">
        <MiriamAnnotation>
<rdf:RDF xmlns:dcterms="http://purl.org/dc/terms/" xmlns:rdf="http://www.w3.org/1999/02/22-rdf-syntax-ns#">
  <rdf:Description rdf:about="#ModelValue_46">
    <dcterms:created>
      <rdf:Description>
        <dcterms:W3CDTF>2016-07-08T11:25:37Z</dcterms:W3CDTF>
      </rdf:Description>
    </dcterms:created>
  </rdf:Description>
</rdf:RDF>
        </MiriamAnnotation>
      </ModelValue>
      <ModelValue key="ModelValue_47" name="KEPOHepcidin" simulationType="fixed" addNoise="false">
        <MiriamAnnotation>
<rdf:RDF xmlns:dcterms="http://purl.org/dc/terms/" xmlns:rdf="http://www.w3.org/1999/02/22-rdf-syntax-ns#">
  <rdf:Description rdf:about="#ModelValue_47">
    <dcterms:created>
      <rdf:Description>
        <dcterms:W3CDTF>2016-07-08T14:15:44Z</dcterms:W3CDTF>
      </rdf:Description>
    </dcterms:created>
  </rdf:Description>
</rdf:RDF>
        </MiriamAnnotation>
      </ModelValue>
      <ModelValue key="ModelValue_48" name="hEPOHepcidin" simulationType="fixed" addNoise="false">
        <MiriamAnnotation>
<rdf:RDF xmlns:dcterms="http://purl.org/dc/terms/" xmlns:rdf="http://www.w3.org/1999/02/22-rdf-syntax-ns#">
  <rdf:Description rdf:about="#ModelValue_48">
    <dcterms:created>
      <rdf:Description>
        <dcterms:W3CDTF>2016-07-08T14:17:32Z</dcterms:W3CDTF>
      </rdf:Description>
    </dcterms:created>
  </rdf:Description>
</rdf:RDF>
        </MiriamAnnotation>
      </ModelValue>
      <ModelValue key="ModelValue_49" name="FeTftotal" simulationType="assignment" addNoise="false">
        <MiriamAnnotation>
<rdf:RDF xmlns:dcterms="http://purl.org/dc/terms/" xmlns:rdf="http://www.w3.org/1999/02/22-rdf-syntax-ns#">
  <rdf:Description rdf:about="#ModelValue_49">
    <dcterms:created>
      <rdf:Description>
        <dcterms:W3CDTF>2016-08-01T14:30:14Z</dcterms:W3CDTF>
      </rdf:Description>
    </dcterms:created>
  </rdf:Description>
</rdf:RDF>
        </MiriamAnnotation>
        <Expression>
          2*&lt;CN=Root,Model=Iron Mouse PV3 - tracer,Vector=Compartments[Plasma],Vector=Metabolites[Fe2Tf],Reference=Concentration>+&lt;CN=Root,Model=Iron Mouse PV3 - tracer,Vector=Compartments[Plasma],Vector=Metabolites[Fe1Tf],Reference=Concentration>+&lt;CN=Root,Model=Iron Mouse PV3 - tracer,Vector=Compartments[Plasma],Vector=Metabolites[Fe1Tf*],Reference=Concentration>+2*&lt;CN=Root,Model=Iron Mouse PV3 - tracer,Vector=Compartments[Plasma],Vector=Metabolites[Fe2Tf**],Reference=Concentration>+2*&lt;CN=Root,Model=Iron Mouse PV3 - tracer,Vector=Compartments[Plasma],Vector=Metabolites[Fe2Tf*],Reference=Concentration>
        </Expression>
      </ModelValue>
      <ModelValue key="ModelValue_50" name="hNTBI" simulationType="fixed" addNoise="false">
        <MiriamAnnotation>
<rdf:RDF xmlns:dcterms="http://purl.org/dc/terms/" xmlns:rdf="http://www.w3.org/1999/02/22-rdf-syntax-ns#">
  <rdf:Description rdf:about="#ModelValue_50">
    <dcterms:created>
      <rdf:Description>
        <dcterms:W3CDTF>2017-09-18T09:47:21Z</dcterms:W3CDTF>
      </rdf:Description>
    </dcterms:created>
  </rdf:Description>
</rdf:RDF>
        </MiriamAnnotation>
      </ModelValue>
      <ModelValue key="ModelValue_51" name="TotalFe_DailyLossFraction" simulationType="fixed" addNoise="false">
        <MiriamAnnotation>
<rdf:RDF xmlns:dcterms="http://purl.org/dc/terms/" xmlns:rdf="http://www.w3.org/1999/02/22-rdf-syntax-ns#">
  <rdf:Description rdf:about="#ModelValue_51">
    <dcterms:created>
      <rdf:Description>
        <dcterms:W3CDTF>2017-05-18T10:22:36Z</dcterms:W3CDTF>
      </rdf:Description>
    </dcterms:created>
  </rdf:Description>
</rdf:RDF>
        </MiriamAnnotation>
      </ModelValue>
      <ModelValue key="ModelValue_52" name="TotalFe_target_g" simulationType="fixed" addNoise="false">
        <MiriamAnnotation>
<rdf:RDF xmlns:dcterms="http://purl.org/dc/terms/" xmlns:rdf="http://www.w3.org/1999/02/22-rdf-syntax-ns#">
  <rdf:Description rdf:about="#ModelValue_52">
    <dcterms:created>
      <rdf:Description>
        <dcterms:W3CDTF>2017-05-18T12:56:30Z</dcterms:W3CDTF>
      </rdf:Description>
    </dcterms:created>
  </rdf:Description>
</rdf:RDF>
        </MiriamAnnotation>
      </ModelValue>
      <ModelValue key="ModelValue_53" name="kRestLoss" simulationType="fixed" addNoise="false">
        <MiriamAnnotation>
<rdf:RDF xmlns:dcterms="http://purl.org/dc/terms/" xmlns:rdf="http://www.w3.org/1999/02/22-rdf-syntax-ns#">
  <rdf:Description rdf:about="#ModelValue_53">
    <dcterms:created>
      <rdf:Description>
        <dcterms:W3CDTF>2017-05-26T11:00:29Z</dcterms:W3CDTF>
      </rdf:Description>
    </dcterms:created>
  </rdf:Description>
</rdf:RDF>
        </MiriamAnnotation>
        <InitialExpression>
          (&lt;CN=Root,Model=Iron Mouse PV3 - tracer,Vector=Values[TotalFe_DailyLossFraction],Reference=InitialValue>*(2*&lt;CN=Root,Model=Iron Mouse PV3 - tracer,Vector=Compartments[Plasma],Vector=Metabolites[Fe2Tf],Reference=InitialConcentration>*&lt;CN=Root,Model=Iron Mouse PV3 - tracer,Vector=Compartments[Plasma],Reference=InitialVolume>+&lt;CN=Root,Model=Iron Mouse PV3 - tracer,Vector=Compartments[Plasma],Vector=Metabolites[Fe1Tf],Reference=InitialConcentration>*&lt;CN=Root,Model=Iron Mouse PV3 - tracer,Vector=Compartments[Plasma],Reference=InitialVolume>+&lt;CN=Root,Model=Iron Mouse PV3 - tracer,Vector=Compartments[Plasma],Vector=Metabolites[NTBI],Reference=InitialConcentration>*&lt;CN=Root,Model=Iron Mouse PV3 - tracer,Vector=Compartments[Plasma],Reference=InitialVolume>+&lt;CN=Root,Model=Iron Mouse PV3 - tracer,Vector=Compartments[Liver],Vector=Metabolites[FeLiver],Reference=InitialConcentration>*&lt;CN=Root,Model=Iron Mouse PV3 - tracer,Vector=Compartments[Liver],Reference=InitialVolume>+&lt;CN=Root,Model=Iron Mouse PV3 - tracer,Vector=Compartments[Duodenum],Vector=Metabolites[FeDuo],Reference=InitialConcentration>*&lt;CN=Root,Model=Iron Mouse PV3 - tracer,Vector=Compartments[Duodenum],Reference=InitialVolume>+&lt;CN=Root,Model=Iron Mouse PV3 - tracer,Vector=Compartments[Spleen],Vector=Metabolites[FeSpleen],Reference=InitialConcentration>*&lt;CN=Root,Model=Iron Mouse PV3 - tracer,Vector=Compartments[Spleen],Reference=InitialVolume>+&lt;CN=Root,Model=Iron Mouse PV3 - tracer,Vector=Compartments[BoneMarrow],Vector=Metabolites[FeBM],Reference=InitialConcentration>*&lt;CN=Root,Model=Iron Mouse PV3 - tracer,Vector=Compartments[BoneMarrow],Reference=InitialVolume>+&lt;CN=Root,Model=Iron Mouse PV3 - tracer,Vector=Compartments[RBC],Vector=Metabolites[FeRBC],Reference=InitialConcentration>*&lt;CN=Root,Model=Iron Mouse PV3 - tracer,Vector=Compartments[RBC],Reference=InitialVolume>+&lt;CN=Root,Model=Iron Mouse PV3 - tracer,Vector=Compartments[RestOfBody],Vector=Metabolites[FeRest],Reference=InitialConcentration>*&lt;CN=Root,Model=Iron Mouse PV3 - tracer,Vector=Compartments[RestOfBody],Reference=InitialVolume>)-&lt;CN=Root,Model=Iron Mouse PV3 - tracer,Vector=Values[kDuoLoss],Reference=InitialValue>*&lt;CN=Root,Model=Iron Mouse PV3 - tracer,Vector=Compartments[Duodenum],Reference=InitialVolume>*&lt;CN=Root,Model=Iron Mouse PV3 - tracer,Vector=Compartments[Duodenum],Vector=Metabolites[FeDuo],Reference=InitialConcentration>)/(&lt;CN=Root,Model=Iron Mouse PV3 - tracer,Vector=Compartments[RestOfBody],Vector=Metabolites[FeRest],Reference=InitialConcentration>*&lt;CN=Root,Model=Iron Mouse PV3 - tracer,Vector=Compartments[RestOfBody],Reference=InitialVolume>)
        </InitialExpression>
      </ModelValue>
      <ModelValue key="ModelValue_54" name="vTf" simulationType="fixed" addNoise="false">
        <MiriamAnnotation>
<rdf:RDF xmlns:dcterms="http://purl.org/dc/terms/" xmlns:rdf="http://www.w3.org/1999/02/22-rdf-syntax-ns#">
  <rdf:Description rdf:about="#ModelValue_54">
    <dcterms:created>
      <rdf:Description>
        <dcterms:W3CDTF>2017-09-18T09:36:35Z</dcterms:W3CDTF>
      </rdf:Description>
    </dcterms:created>
  </rdf:Description>
</rdf:RDF>
        </MiriamAnnotation>
        <InitialExpression>
          &lt;CN=Root,Model=Iron Mouse PV3 - tracer,Vector=Values[kdTf],Reference=InitialValue>*&lt;CN=Root,Model=Iron Mouse PV3 - tracer,Vector=Values[Total_Tf_conc],Reference=InitialValue>
        </InitialExpression>
      </ModelValue>
      <ModelValue key="ModelValue_55" name="kdTf" simulationType="fixed" addNoise="false">
      </ModelValue>
      <ModelValue key="ModelValue_56" name="kdHepcidin" simulationType="fixed" addNoise="false">
        <MiriamAnnotation>
<rdf:RDF xmlns:dcterms="http://purl.org/dc/terms/" xmlns:rdf="http://www.w3.org/1999/02/22-rdf-syntax-ns#">
  <rdf:Description rdf:about="#ModelValue_56">
    <dcterms:created>
      <rdf:Description>
        <dcterms:W3CDTF>2017-09-18T10:13:26Z</dcterms:W3CDTF>
      </rdf:Description>
    </dcterms:created>
  </rdf:Description>
</rdf:RDF>
        </MiriamAnnotation>
      </ModelValue>
    </ListOfModelValues>
    <ListOfReactions>
      <Reaction key="Reaction_0" name="Duo_NTBI*" reversible="false" fast="false" addNoise="false">
        <MiriamAnnotation>
<rdf:RDF xmlns:CopasiMT="http://www.copasi.org/RDF/MiriamTerms#" xmlns:dcterms="http://purl.org/dc/terms/" xmlns:rdf="http://www.w3.org/1999/02/22-rdf-syntax-ns#">
  <rdf:Description rdf:about="#Reaction_0">
    <dcterms:created>
      <rdf:Description>
        <dcterms:W3CDTF>2015-06-12T09:49:17Z</dcterms:W3CDTF>
      </rdf:Description>
    </dcterms:created>
    <CopasiMT:is rdf:resource="urn:miriam:go:GO:1903414" />
    <CopasiMT:is rdf:resource="urn:miriam:go:GO:1903988" />
  </rdf:Description>
</rdf:RDF>
        </MiriamAnnotation>
        <ListOfSubstrates>
          <Substrate metabolite="Metabolite_0" stoichiometry="1"/>
        </ListOfSubstrates>
        <ListOfProducts>
          <Product metabolite="Metabolite_9" stoichiometry="1"/>
        </ListOfProducts>
        <ListOfModifiers>
          <Modifier metabolite="Metabolite_1" stoichiometry="1"/>
          <Modifier metabolite="Metabolite_12" stoichiometry="1"/>
        </ListOfModifiers>
        <ListOfConstants>
          <Constant key="Parameter_4996" name="Km" value="0.112511"/>
          <Constant key="Parameter_4998" name="Ki" value="6.3e-09"/>
          <Constant key="Parameter_4999" name="v" value="0.200907"/>
        </ListOfConstants>
        <KineticLaw function="Function_41" unitType="Default">
          <ListOfCallParameters>
            <CallParameter functionParameter="FunctionParameter_265">
              <SourceParameter reference="ModelValue_20"/>
            </CallParameter>
            <CallParameter functionParameter="FunctionParameter_250">
              <SourceParameter reference="Compartment_0"/>
            </CallParameter>
            <CallParameter functionParameter="FunctionParameter_261">
              <SourceParameter reference="Metabolite_0"/>
            </CallParameter>
            <CallParameter functionParameter="FunctionParameter_266">
              <SourceParameter reference="ModelValue_16"/>
            </CallParameter>
            <CallParameter functionParameter="FunctionParameter_267">
              <SourceParameter reference="Metabolite_1"/>
            </CallParameter>
            <CallParameter functionParameter="FunctionParameter_268">
              <SourceParameter reference="Metabolite_12"/>
            </CallParameter>
            <CallParameter functionParameter="FunctionParameter_269">
              <SourceParameter reference="ModelValue_17"/>
            </CallParameter>
          </ListOfCallParameters>
        </KineticLaw>
      </Reaction>
      <Reaction key="Reaction_1" name="Fe2Tf_BM**" reversible="false" fast="false" addNoise="false">
        <MiriamAnnotation>
<rdf:RDF xmlns:CopasiMT="http://www.copasi.org/RDF/MiriamTerms#" xmlns:bqbiol="http://biomodels.net/biology-qualifiers/" xmlns:dcterms="http://purl.org/dc/terms/" xmlns:rdf="http://www.w3.org/1999/02/22-rdf-syntax-ns#">
  <rdf:Description rdf:about="#Reaction_1">
    <bqbiol:hasProperty rdf:resource="urn:miriam:go:GO:0036017" />
    <dcterms:created>
      <rdf:Description>
        <dcterms:W3CDTF>2015-06-12T09:54:05Z</dcterms:W3CDTF>
      </rdf:Description>
    </dcterms:created>
    <CopasiMT:is rdf:resource="urn:miriam:go:GO:0033572" />
    <CopasiMT:is rdf:resource="urn:miriam:go:GO:0097286" />
  </rdf:Description>
</rdf:RDF>
        </MiriamAnnotation>
        <ListOfSubstrates>
          <Substrate metabolite="Metabolite_16" stoichiometry="1"/>
        </ListOfSubstrates>
        <ListOfProducts>
          <Product metabolite="Metabolite_23" stoichiometry="2"/>
          <Product metabolite="Metabolite_10" stoichiometry="1"/>
        </ListOfProducts>
        <ListOfModifiers>
          <Modifier metabolite="Metabolite_17" stoichiometry="1"/>
        </ListOfModifiers>
        <ListOfConstants>
          <Constant key="Parameter_4993" name="k" value="4.06878e+12"/>
        </ListOfConstants>
        <KineticLaw function="Function_42" unitType="Default">
          <ListOfCallParameters>
            <CallParameter functionParameter="FunctionParameter_276">
              <SourceParameter reference="ModelValue_29"/>
            </CallParameter>
            <CallParameter functionParameter="FunctionParameter_275">
              <SourceParameter reference="Metabolite_17"/>
            </CallParameter>
            <CallParameter functionParameter="FunctionParameter_274">
              <SourceParameter reference="Metabolite_16"/>
            </CallParameter>
            <CallParameter functionParameter="FunctionParameter_273">
              <SourceParameter reference="Compartment_4"/>
            </CallParameter>
          </ListOfCallParameters>
        </KineticLaw>
      </Reaction>
      <Reaction key="Reaction_2" name="RBC_Spleen*" reversible="false" fast="false" addNoise="false">
        <MiriamAnnotation>
<rdf:RDF xmlns:CopasiMT="http://www.copasi.org/RDF/MiriamTerms#" xmlns:dcterms="http://purl.org/dc/terms/" xmlns:rdf="http://www.w3.org/1999/02/22-rdf-syntax-ns#">
  <rdf:Description rdf:about="#Reaction_2">
    <dcterms:created>
      <rdf:Description>
        <dcterms:W3CDTF>2015-06-12T09:55:30Z</dcterms:W3CDTF>
      </rdf:Description>
    </dcterms:created>
    <CopasiMT:is rdf:resource="urn:miriam:go:GO:0006909" />
  </rdf:Description>
</rdf:RDF>
        </MiriamAnnotation>
        <ListOfSubstrates>
          <Substrate metabolite="Metabolite_2" stoichiometry="1"/>
        </ListOfSubstrates>
        <ListOfProducts>
          <Product metabolite="Metabolite_4" stoichiometry="1"/>
        </ListOfProducts>
        <ListOfModifiers>
          <Modifier metabolite="Metabolite_9" stoichiometry="1"/>
          <Modifier metabolite="Metabolite_15" stoichiometry="1"/>
        </ListOfModifiers>
        <ListOfConstants>
          <Constant key="Parameter_4995" name="k" value="0.03"/>
        </ListOfConstants>
        <KineticLaw function="Function_40" unitType="Default">
          <ListOfCallParameters>
            <CallParameter functionParameter="FunctionParameter_264">
              <SourceParameter reference="ModelValue_25"/>
            </CallParameter>
            <CallParameter functionParameter="FunctionParameter_263">
              <SourceParameter reference="Compartment_1"/>
            </CallParameter>
            <CallParameter functionParameter="FunctionParameter_262">
              <SourceParameter reference="Metabolite_2"/>
            </CallParameter>
          </ListOfCallParameters>
        </KineticLaw>
      </Reaction>
      <Reaction key="Reaction_3" name="Spleen_NTBI*" reversible="false" fast="false" addNoise="false">
        <MiriamAnnotation>
<rdf:RDF xmlns:CopasiMT="http://www.copasi.org/RDF/MiriamTerms#" xmlns:dcterms="http://purl.org/dc/terms/" xmlns:rdf="http://www.w3.org/1999/02/22-rdf-syntax-ns#">
  <rdf:Description rdf:about="#Reaction_3">
    <dcterms:created>
      <rdf:Description>
        <dcterms:W3CDTF>2015-06-12T09:56:20Z</dcterms:W3CDTF>
      </rdf:Description>
    </dcterms:created>
    <CopasiMT:is rdf:resource="urn:miriam:go:GO:1903414" />
    <CopasiMT:is rdf:resource="urn:miriam:go:GO:1903988" />
  </rdf:Description>
</rdf:RDF>
        </MiriamAnnotation>
        <ListOfSubstrates>
          <Substrate metabolite="Metabolite_4" stoichiometry="1"/>
        </ListOfSubstrates>
        <ListOfProducts>
          <Product metabolite="Metabolite_9" stoichiometry="1"/>
        </ListOfProducts>
        <ListOfModifiers>
          <Modifier metabolite="Metabolite_5" stoichiometry="1"/>
          <Modifier metabolite="Metabolite_12" stoichiometry="1"/>
        </ListOfModifiers>
        <ListOfConstants>
          <Constant key="Parameter_4994" name="Km" value="0.112511"/>
          <Constant key="Parameter_4997" name="Ki" value="6.3e-09"/>
          <Constant key="Parameter_5000" name="v" value="2.06738"/>
        </ListOfConstants>
        <KineticLaw function="Function_41" unitType="Default">
          <ListOfCallParameters>
            <CallParameter functionParameter="FunctionParameter_265">
              <SourceParameter reference="ModelValue_22"/>
            </CallParameter>
            <CallParameter functionParameter="FunctionParameter_250">
              <SourceParameter reference="Compartment_2"/>
            </CallParameter>
            <CallParameter functionParameter="FunctionParameter_261">
              <SourceParameter reference="Metabolite_4"/>
            </CallParameter>
            <CallParameter functionParameter="FunctionParameter_266">
              <SourceParameter reference="ModelValue_16"/>
            </CallParameter>
            <CallParameter functionParameter="FunctionParameter_267">
              <SourceParameter reference="Metabolite_5"/>
            </CallParameter>
            <CallParameter functionParameter="FunctionParameter_268">
              <SourceParameter reference="Metabolite_12"/>
            </CallParameter>
            <CallParameter functionParameter="FunctionParameter_269">
              <SourceParameter reference="ModelValue_17"/>
            </CallParameter>
          </ListOfCallParameters>
        </KineticLaw>
      </Reaction>
      <Reaction key="Reaction_4" name="Liver_NTBI*" reversible="false" fast="false" addNoise="false">
        <MiriamAnnotation>
<rdf:RDF xmlns:CopasiMT="http://www.copasi.org/RDF/MiriamTerms#" xmlns:dcterms="http://purl.org/dc/terms/" xmlns:rdf="http://www.w3.org/1999/02/22-rdf-syntax-ns#">
  <rdf:Description rdf:about="#Reaction_4">
    <dcterms:created>
      <rdf:Description>
        <dcterms:W3CDTF>2015-06-12T09:56:46Z</dcterms:W3CDTF>
      </rdf:Description>
    </dcterms:created>
    <CopasiMT:is rdf:resource="urn:miriam:go:GO:1903414" />
    <CopasiMT:is rdf:resource="urn:miriam:go:GO:1903988" />
  </rdf:Description>
</rdf:RDF>
        </MiriamAnnotation>
        <ListOfSubstrates>
          <Substrate metabolite="Metabolite_6" stoichiometry="1"/>
        </ListOfSubstrates>
        <ListOfProducts>
          <Product metabolite="Metabolite_9" stoichiometry="1"/>
        </ListOfProducts>
        <ListOfModifiers>
          <Modifier metabolite="Metabolite_7" stoichiometry="1"/>
          <Modifier metabolite="Metabolite_12" stoichiometry="1"/>
        </ListOfModifiers>
        <ListOfConstants>
          <Constant key="Parameter_4991" name="Km" value="0.112511"/>
          <Constant key="Parameter_4989" name="Ki" value="6.3e-09"/>
          <Constant key="Parameter_4988" name="v" value="0.0444795"/>
        </ListOfConstants>
        <KineticLaw function="Function_41" unitType="Default">
          <ListOfCallParameters>
            <CallParameter functionParameter="FunctionParameter_265">
              <SourceParameter reference="ModelValue_21"/>
            </CallParameter>
            <CallParameter functionParameter="FunctionParameter_250">
              <SourceParameter reference="Compartment_3"/>
            </CallParameter>
            <CallParameter functionParameter="FunctionParameter_261">
              <SourceParameter reference="Metabolite_6"/>
            </CallParameter>
            <CallParameter functionParameter="FunctionParameter_266">
              <SourceParameter reference="ModelValue_16"/>
            </CallParameter>
            <CallParameter functionParameter="FunctionParameter_267">
              <SourceParameter reference="Metabolite_7"/>
            </CallParameter>
            <CallParameter functionParameter="FunctionParameter_268">
              <SourceParameter reference="Metabolite_12"/>
            </CallParameter>
            <CallParameter functionParameter="FunctionParameter_269">
              <SourceParameter reference="ModelValue_17"/>
            </CallParameter>
          </ListOfCallParameters>
        </KineticLaw>
      </Reaction>
      <Reaction key="Reaction_5" name="NTBI_Fe1Tf*" reversible="false" fast="false" addNoise="false">
        <MiriamAnnotation>
<rdf:RDF xmlns:dcterms="http://purl.org/dc/terms/" xmlns:rdf="http://www.w3.org/1999/02/22-rdf-syntax-ns#">
  <rdf:Description rdf:about="#Reaction_5">
    <dcterms:created>
      <rdf:Description>
        <dcterms:W3CDTF>2015-06-12T10:11:14Z</dcterms:W3CDTF>
      </rdf:Description>
    </dcterms:created>
  </rdf:Description>
</rdf:RDF>
        </MiriamAnnotation>
        <ListOfSubstrates>
          <Substrate metabolite="Metabolite_9" stoichiometry="1"/>
          <Substrate metabolite="Metabolite_10" stoichiometry="1"/>
        </ListOfSubstrates>
        <ListOfProducts>
          <Product metabolite="Metabolite_11" stoichiometry="1"/>
        </ListOfProducts>
        <ListOfConstants>
          <Constant key="Parameter_4992" name="k1" value="1.004e+09"/>
        </ListOfConstants>
        <KineticLaw function="Function_13" unitType="Default" scalingCompartment="CN=Root,Model=Iron Mouse PV3 - tracer,Vector=Compartments[Plasma]">
          <ListOfCallParameters>
            <CallParameter functionParameter="FunctionParameter_80">
              <SourceParameter reference="ModelValue_10"/>
            </CallParameter>
            <CallParameter functionParameter="FunctionParameter_81">
              <SourceParameter reference="Metabolite_9"/>
              <SourceParameter reference="Metabolite_10"/>
            </CallParameter>
          </ListOfCallParameters>
        </KineticLaw>
      </Reaction>
      <Reaction key="Reaction_6" name="DuoLoss*" reversible="false" fast="false" addNoise="false">
        <MiriamAnnotation>
<rdf:RDF xmlns:dcterms="http://purl.org/dc/terms/" xmlns:rdf="http://www.w3.org/1999/02/22-rdf-syntax-ns#">
  <rdf:Description rdf:about="#Reaction_6">
    <dcterms:created>
      <rdf:Description>
        <dcterms:W3CDTF>2015-06-12T10:22:07Z</dcterms:W3CDTF>
      </rdf:Description>
    </dcterms:created>
  </rdf:Description>
</rdf:RDF>
        </MiriamAnnotation>
        <ListOfSubstrates>
          <Substrate metabolite="Metabolite_0" stoichiometry="1"/>
        </ListOfSubstrates>
        <ListOfProducts>
          <Product metabolite="Metabolite_19" stoichiometry="1"/>
        </ListOfProducts>
        <ListOfModifiers>
          <Modifier metabolite="Metabolite_1" stoichiometry="1"/>
          <Modifier metabolite="Metabolite_0" stoichiometry="1"/>
        </ListOfModifiers>
        <ListOfConstants>
          <Constant key="Parameter_4990" name="k" value="6.80738e-05"/>
        </ListOfConstants>
        <KineticLaw function="Function_40" unitType="Default">
          <ListOfCallParameters>
            <CallParameter functionParameter="FunctionParameter_264">
              <SourceParameter reference="ModelValue_24"/>
            </CallParameter>
            <CallParameter functionParameter="FunctionParameter_263">
              <SourceParameter reference="Compartment_0"/>
            </CallParameter>
            <CallParameter functionParameter="FunctionParameter_262">
              <SourceParameter reference="Metabolite_0"/>
            </CallParameter>
          </ListOfCallParameters>
        </KineticLaw>
      </Reaction>
      <Reaction key="Reaction_7" name="Fe2Tf_Liver**" reversible="false" fast="false" addNoise="false">
        <MiriamAnnotation>
<rdf:RDF xmlns:CopasiMT="http://www.copasi.org/RDF/MiriamTerms#" xmlns:dcterms="http://purl.org/dc/terms/" xmlns:rdf="http://www.w3.org/1999/02/22-rdf-syntax-ns#">
  <rdf:Description rdf:about="#Reaction_7">
    <dcterms:created>
      <rdf:Description>
        <dcterms:W3CDTF>2015-06-12T10:25:05Z</dcterms:W3CDTF>
      </rdf:Description>
    </dcterms:created>
    <CopasiMT:is rdf:resource="urn:miriam:go:GO:0033572" />
    <CopasiMT:is rdf:resource="urn:miriam:go:GO:0097286" />
  </rdf:Description>
</rdf:RDF>
        </MiriamAnnotation>
        <ListOfSubstrates>
          <Substrate metabolite="Metabolite_16" stoichiometry="1"/>
        </ListOfSubstrates>
        <ListOfProducts>
          <Product metabolite="Metabolite_6" stoichiometry="2"/>
          <Product metabolite="Metabolite_10" stoichiometry="1"/>
        </ListOfProducts>
        <ListOfConstants>
          <Constant key="Parameter_4965" name="k" value="2.11666"/>
        </ListOfConstants>
        <KineticLaw function="Function_40" unitType="Default">
          <ListOfCallParameters>
            <CallParameter functionParameter="FunctionParameter_264">
              <SourceParameter reference="ModelValue_12"/>
            </CallParameter>
            <CallParameter functionParameter="FunctionParameter_263">
              <SourceParameter reference="Compartment_4"/>
            </CallParameter>
            <CallParameter functionParameter="FunctionParameter_262">
              <SourceParameter reference="Metabolite_16"/>
            </CallParameter>
          </ListOfCallParameters>
        </KineticLaw>
      </Reaction>
      <Reaction key="Reaction_8" name="Fe2Tf_Rest**" reversible="false" fast="false" addNoise="false">
        <MiriamAnnotation>
<rdf:RDF xmlns:CopasiMT="http://www.copasi.org/RDF/MiriamTerms#" xmlns:dcterms="http://purl.org/dc/terms/" xmlns:rdf="http://www.w3.org/1999/02/22-rdf-syntax-ns#">
  <rdf:Description rdf:about="#Reaction_8">
    <dcterms:created>
      <rdf:Description>
        <dcterms:W3CDTF>2015-08-14T10:04:22Z</dcterms:W3CDTF>
      </rdf:Description>
    </dcterms:created>
    <CopasiMT:is rdf:resource="urn:miriam:go:GO:0033572" />
    <CopasiMT:is rdf:resource="urn:miriam:go:GO:0097286" />
  </rdf:Description>
</rdf:RDF>
        </MiriamAnnotation>
        <ListOfSubstrates>
          <Substrate metabolite="Metabolite_16" stoichiometry="1"/>
        </ListOfSubstrates>
        <ListOfProducts>
          <Product metabolite="Metabolite_18" stoichiometry="2"/>
          <Product metabolite="Metabolite_10" stoichiometry="1"/>
        </ListOfProducts>
        <ListOfConstants>
          <Constant key="Parameter_4963" name="k" value="4.78121"/>
        </ListOfConstants>
        <KineticLaw function="Function_40" unitType="Default">
          <ListOfCallParameters>
            <CallParameter functionParameter="FunctionParameter_264">
              <SourceParameter reference="ModelValue_14"/>
            </CallParameter>
            <CallParameter functionParameter="FunctionParameter_263">
              <SourceParameter reference="Compartment_4"/>
            </CallParameter>
            <CallParameter functionParameter="FunctionParameter_262">
              <SourceParameter reference="Metabolite_16"/>
            </CallParameter>
          </ListOfCallParameters>
        </KineticLaw>
      </Reaction>
      <Reaction key="Reaction_9" name="RestLoss*" reversible="false" fast="false" addNoise="false">
        <MiriamAnnotation>
<rdf:RDF xmlns:dcterms="http://purl.org/dc/terms/" xmlns:rdf="http://www.w3.org/1999/02/22-rdf-syntax-ns#">
  <rdf:Description rdf:about="#Reaction_9">
    <dcterms:created>
      <rdf:Description>
        <dcterms:W3CDTF>2015-07-16T12:06:52Z</dcterms:W3CDTF>
      </rdf:Description>
    </dcterms:created>
  </rdf:Description>
</rdf:RDF>
        </MiriamAnnotation>
        <ListOfSubstrates>
          <Substrate metabolite="Metabolite_18" stoichiometry="1"/>
        </ListOfSubstrates>
        <ListOfProducts>
          <Product metabolite="Metabolite_19" stoichiometry="1"/>
        </ListOfProducts>
        <ListOfConstants>
          <Constant key="Parameter_4962" name="k1" value="0.016862"/>
        </ListOfConstants>
        <KineticLaw function="Function_13" unitType="Default" scalingCompartment="CN=Root,Model=Iron Mouse PV3 - tracer,Vector=Compartments[RestOfBody]">
          <ListOfCallParameters>
            <CallParameter functionParameter="FunctionParameter_80">
              <SourceParameter reference="ModelValue_53"/>
            </CallParameter>
            <CallParameter functionParameter="FunctionParameter_81">
              <SourceParameter reference="Metabolite_18"/>
            </CallParameter>
          </ListOfCallParameters>
        </KineticLaw>
      </Reaction>
      <Reaction key="Reaction_10" name="Fe2Tf_Duo**" reversible="false" fast="false" addNoise="false">
        <MiriamAnnotation>
<rdf:RDF xmlns:CopasiMT="http://www.copasi.org/RDF/MiriamTerms#" xmlns:dcterms="http://purl.org/dc/terms/" xmlns:rdf="http://www.w3.org/1999/02/22-rdf-syntax-ns#">
  <rdf:Description rdf:about="#Reaction_10">
    <dcterms:created>
      <rdf:Description>
        <dcterms:W3CDTF>2015-08-14T10:03:20Z</dcterms:W3CDTF>
      </rdf:Description>
    </dcterms:created>
    <CopasiMT:is rdf:resource="urn:miriam:go:GO:0033572" />
    <CopasiMT:is rdf:resource="urn:miriam:go:GO:0097286" />
  </rdf:Description>
</rdf:RDF>
        </MiriamAnnotation>
        <ListOfSubstrates>
          <Substrate metabolite="Metabolite_16" stoichiometry="1"/>
        </ListOfSubstrates>
        <ListOfProducts>
          <Product metabolite="Metabolite_0" stoichiometry="2"/>
          <Product metabolite="Metabolite_10" stoichiometry="1"/>
        </ListOfProducts>
        <ListOfConstants>
          <Constant key="Parameter_4966" name="k" value="0.0405971"/>
        </ListOfConstants>
        <KineticLaw function="Function_40" unitType="Default">
          <ListOfCallParameters>
            <CallParameter functionParameter="FunctionParameter_264">
              <SourceParameter reference="ModelValue_11"/>
            </CallParameter>
            <CallParameter functionParameter="FunctionParameter_263">
              <SourceParameter reference="Compartment_4"/>
            </CallParameter>
            <CallParameter functionParameter="FunctionParameter_262">
              <SourceParameter reference="Metabolite_16"/>
            </CallParameter>
          </ListOfCallParameters>
        </KineticLaw>
      </Reaction>
      <Reaction key="Reaction_11" name="Rest_NTBI*" reversible="false" fast="false" addNoise="false">
        <MiriamAnnotation>
<rdf:RDF xmlns:CopasiMT="http://www.copasi.org/RDF/MiriamTerms#" xmlns:dcterms="http://purl.org/dc/terms/" xmlns:rdf="http://www.w3.org/1999/02/22-rdf-syntax-ns#">
  <rdf:Description rdf:about="#Reaction_11">
    <dcterms:created>
      <rdf:Description>
        <dcterms:W3CDTF>2015-08-14T10:05:28Z</dcterms:W3CDTF>
      </rdf:Description>
    </dcterms:created>
    <CopasiMT:is rdf:resource="urn:miriam:go:GO:1903414" />
    <CopasiMT:is rdf:resource="urn:miriam:go:GO:1903988" />
  </rdf:Description>
</rdf:RDF>
        </MiriamAnnotation>
        <ListOfSubstrates>
          <Substrate metabolite="Metabolite_18" stoichiometry="1"/>
        </ListOfSubstrates>
        <ListOfProducts>
          <Product metabolite="Metabolite_9" stoichiometry="1"/>
        </ListOfProducts>
        <ListOfModifiers>
          <Modifier metabolite="Metabolite_20" stoichiometry="1"/>
          <Modifier metabolite="Metabolite_12" stoichiometry="1"/>
        </ListOfModifiers>
        <ListOfConstants>
          <Constant key="Parameter_4964" name="Km" value="0.112511"/>
          <Constant key="Parameter_4968" name="Ki" value="6.3e-09"/>
          <Constant key="Parameter_4983" name="v" value="0.0101453"/>
        </ListOfConstants>
        <KineticLaw function="Function_41" unitType="Default">
          <ListOfCallParameters>
            <CallParameter functionParameter="FunctionParameter_265">
              <SourceParameter reference="ModelValue_23"/>
            </CallParameter>
            <CallParameter functionParameter="FunctionParameter_250">
              <SourceParameter reference="Compartment_5"/>
            </CallParameter>
            <CallParameter functionParameter="FunctionParameter_261">
              <SourceParameter reference="Metabolite_18"/>
            </CallParameter>
            <CallParameter functionParameter="FunctionParameter_266">
              <SourceParameter reference="ModelValue_16"/>
            </CallParameter>
            <CallParameter functionParameter="FunctionParameter_267">
              <SourceParameter reference="Metabolite_20"/>
            </CallParameter>
            <CallParameter functionParameter="FunctionParameter_268">
              <SourceParameter reference="Metabolite_12"/>
            </CallParameter>
            <CallParameter functionParameter="FunctionParameter_269">
              <SourceParameter reference="ModelValue_17"/>
            </CallParameter>
          </ListOfCallParameters>
        </KineticLaw>
      </Reaction>
      <Reaction key="Reaction_12" name="Fe1Tf*_Fe2Tf**" reversible="false" fast="false" addNoise="false">
        <MiriamAnnotation>
<rdf:RDF xmlns:dcterms="http://purl.org/dc/terms/" xmlns:rdf="http://www.w3.org/1999/02/22-rdf-syntax-ns#">
  <rdf:Description rdf:about="#Reaction_12">
    <dcterms:created>
      <rdf:Description>
        <dcterms:W3CDTF>2015-07-16T12:13:37Z</dcterms:W3CDTF>
      </rdf:Description>
    </dcterms:created>
  </rdf:Description>
</rdf:RDF>
        </MiriamAnnotation>
        <ListOfSubstrates>
          <Substrate metabolite="Metabolite_11" stoichiometry="1"/>
          <Substrate metabolite="Metabolite_9" stoichiometry="1"/>
        </ListOfSubstrates>
        <ListOfProducts>
          <Product metabolite="Metabolite_16" stoichiometry="1"/>
        </ListOfProducts>
        <ListOfConstants>
          <Constant key="Parameter_4971" name="k1" value="1.004e+09"/>
        </ListOfConstants>
        <KineticLaw function="Function_13" unitType="Default" scalingCompartment="CN=Root,Model=Iron Mouse PV3 - tracer,Vector=Compartments[Plasma]">
          <ListOfCallParameters>
            <CallParameter functionParameter="FunctionParameter_80">
              <SourceParameter reference="ModelValue_19"/>
            </CallParameter>
            <CallParameter functionParameter="FunctionParameter_81">
              <SourceParameter reference="Metabolite_11"/>
              <SourceParameter reference="Metabolite_9"/>
            </CallParameter>
          </ListOfCallParameters>
        </KineticLaw>
      </Reaction>
      <Reaction key="Reaction_13" name="Fe1Tf_Liver*" reversible="false" fast="false" addNoise="false">
        <MiriamAnnotation>
<rdf:RDF xmlns:CopasiMT="http://www.copasi.org/RDF/MiriamTerms#" xmlns:dcterms="http://purl.org/dc/terms/" xmlns:rdf="http://www.w3.org/1999/02/22-rdf-syntax-ns#">
  <rdf:Description rdf:about="#Reaction_13">
    <dcterms:created>
      <rdf:Description>
        <dcterms:W3CDTF>2015-08-14T10:02:35Z</dcterms:W3CDTF>
      </rdf:Description>
    </dcterms:created>
    <CopasiMT:is rdf:resource="urn:miriam:go:GO:0033572" />
    <CopasiMT:is rdf:resource="urn:miriam:go:GO:0097286" />
  </rdf:Description>
</rdf:RDF>
        </MiriamAnnotation>
        <ListOfSubstrates>
          <Substrate metabolite="Metabolite_11" stoichiometry="1"/>
        </ListOfSubstrates>
        <ListOfProducts>
          <Product metabolite="Metabolite_6" stoichiometry="1"/>
          <Product metabolite="Metabolite_10" stoichiometry="1"/>
        </ListOfProducts>
        <ListOfConstants>
          <Constant key="Parameter_4985" name="k" value="2.11666"/>
        </ListOfConstants>
        <KineticLaw function="Function_40" unitType="Default">
          <ListOfCallParameters>
            <CallParameter functionParameter="FunctionParameter_264">
              <SourceParameter reference="ModelValue_12"/>
            </CallParameter>
            <CallParameter functionParameter="FunctionParameter_263">
              <SourceParameter reference="Compartment_4"/>
            </CallParameter>
            <CallParameter functionParameter="FunctionParameter_262">
              <SourceParameter reference="Metabolite_11"/>
            </CallParameter>
          </ListOfCallParameters>
        </KineticLaw>
      </Reaction>
      <Reaction key="Reaction_14" name="Fe1Tf_BM*" reversible="false" fast="false" addNoise="false">
        <MiriamAnnotation>
<rdf:RDF xmlns:CopasiMT="http://www.copasi.org/RDF/MiriamTerms#" xmlns:bqbiol="http://biomodels.net/biology-qualifiers/" xmlns:dcterms="http://purl.org/dc/terms/" xmlns:rdf="http://www.w3.org/1999/02/22-rdf-syntax-ns#">
  <rdf:Description rdf:about="#Reaction_14">
    <bqbiol:hasProperty rdf:resource="urn:miriam:go:GO:0036017" />
    <dcterms:created>
      <rdf:Description>
        <dcterms:W3CDTF>2015-07-17T14:09:23Z</dcterms:W3CDTF>
      </rdf:Description>
    </dcterms:created>
    <CopasiMT:is rdf:resource="urn:miriam:go:GO:0033572" />
    <CopasiMT:is rdf:resource="urn:miriam:go:GO:0097286" />
  </rdf:Description>
</rdf:RDF>
        </MiriamAnnotation>
        <ListOfSubstrates>
          <Substrate metabolite="Metabolite_11" stoichiometry="1"/>
        </ListOfSubstrates>
        <ListOfProducts>
          <Product metabolite="Metabolite_23" stoichiometry="1"/>
          <Product metabolite="Metabolite_10" stoichiometry="1"/>
        </ListOfProducts>
        <ListOfModifiers>
          <Modifier metabolite="Metabolite_17" stoichiometry="1"/>
        </ListOfModifiers>
        <ListOfConstants>
          <Constant key="Parameter_4986" name="k" value="4.06878e+12"/>
        </ListOfConstants>
        <KineticLaw function="Function_42" unitType="Default">
          <ListOfCallParameters>
            <CallParameter functionParameter="FunctionParameter_276">
              <SourceParameter reference="ModelValue_29"/>
            </CallParameter>
            <CallParameter functionParameter="FunctionParameter_275">
              <SourceParameter reference="Metabolite_17"/>
            </CallParameter>
            <CallParameter functionParameter="FunctionParameter_274">
              <SourceParameter reference="Metabolite_11"/>
            </CallParameter>
            <CallParameter functionParameter="FunctionParameter_273">
              <SourceParameter reference="Compartment_4"/>
            </CallParameter>
          </ListOfCallParameters>
        </KineticLaw>
      </Reaction>
      <Reaction key="Reaction_15" name="Fe1Tf_Rest*" reversible="false" fast="false" addNoise="false">
        <MiriamAnnotation>
<rdf:RDF xmlns:CopasiMT="http://www.copasi.org/RDF/MiriamTerms#" xmlns:dcterms="http://purl.org/dc/terms/" xmlns:rdf="http://www.w3.org/1999/02/22-rdf-syntax-ns#">
  <rdf:Description rdf:about="#Reaction_15">
    <dcterms:created>
      <rdf:Description>
        <dcterms:W3CDTF>2015-08-14T10:02:44Z</dcterms:W3CDTF>
      </rdf:Description>
    </dcterms:created>
    <CopasiMT:is rdf:resource="urn:miriam:go:GO:0033572" />
    <CopasiMT:is rdf:resource="urn:miriam:go:GO:0097286" />
  </rdf:Description>
</rdf:RDF>
        </MiriamAnnotation>
        <ListOfSubstrates>
          <Substrate metabolite="Metabolite_11" stoichiometry="1"/>
        </ListOfSubstrates>
        <ListOfProducts>
          <Product metabolite="Metabolite_18" stoichiometry="1"/>
          <Product metabolite="Metabolite_10" stoichiometry="1"/>
        </ListOfProducts>
        <ListOfConstants>
          <Constant key="Parameter_4980" name="k" value="4.78121"/>
        </ListOfConstants>
        <KineticLaw function="Function_40" unitType="Default">
          <ListOfCallParameters>
            <CallParameter functionParameter="FunctionParameter_264">
              <SourceParameter reference="ModelValue_14"/>
            </CallParameter>
            <CallParameter functionParameter="FunctionParameter_263">
              <SourceParameter reference="Compartment_4"/>
            </CallParameter>
            <CallParameter functionParameter="FunctionParameter_262">
              <SourceParameter reference="Metabolite_11"/>
            </CallParameter>
          </ListOfCallParameters>
        </KineticLaw>
      </Reaction>
      <Reaction key="Reaction_16" name="Fe1Tf_Duo*" reversible="false" fast="false" addNoise="false">
        <MiriamAnnotation>
<rdf:RDF xmlns:CopasiMT="http://www.copasi.org/RDF/MiriamTerms#" xmlns:dcterms="http://purl.org/dc/terms/" xmlns:rdf="http://www.w3.org/1999/02/22-rdf-syntax-ns#">
  <rdf:Description rdf:about="#Reaction_16">
    <dcterms:created>
      <rdf:Description>
        <dcterms:W3CDTF>2015-08-14T10:02:30Z</dcterms:W3CDTF>
      </rdf:Description>
    </dcterms:created>
    <CopasiMT:is rdf:resource="urn:miriam:go:GO:0033572" />
    <CopasiMT:is rdf:resource="urn:miriam:go:GO:0097286" />
  </rdf:Description>
</rdf:RDF>
        </MiriamAnnotation>
        <ListOfSubstrates>
          <Substrate metabolite="Metabolite_11" stoichiometry="1"/>
        </ListOfSubstrates>
        <ListOfProducts>
          <Product metabolite="Metabolite_0" stoichiometry="1"/>
          <Product metabolite="Metabolite_10" stoichiometry="1"/>
        </ListOfProducts>
        <ListOfConstants>
          <Constant key="Parameter_4967" name="k" value="0.0405971"/>
        </ListOfConstants>
        <KineticLaw function="Function_40" unitType="Default">
          <ListOfCallParameters>
            <CallParameter functionParameter="FunctionParameter_264">
              <SourceParameter reference="ModelValue_11"/>
            </CallParameter>
            <CallParameter functionParameter="FunctionParameter_263">
              <SourceParameter reference="Compartment_4"/>
            </CallParameter>
            <CallParameter functionParameter="FunctionParameter_262">
              <SourceParameter reference="Metabolite_11"/>
            </CallParameter>
          </ListOfCallParameters>
        </KineticLaw>
      </Reaction>
      <Reaction key="Reaction_17" name="Diet" reversible="false" fast="false" addNoise="false">
        <MiriamAnnotation>
<rdf:RDF xmlns:dcterms="http://purl.org/dc/terms/" xmlns:rdf="http://www.w3.org/1999/02/22-rdf-syntax-ns#">
  <rdf:Description rdf:about="#Reaction_17">
    <dcterms:created>
      <rdf:Description>
        <dcterms:W3CDTF>2015-07-16T11:41:42Z</dcterms:W3CDTF>
      </rdf:Description>
    </dcterms:created>
  </rdf:Description>
</rdf:RDF>
        </MiriamAnnotation>
        <ListOfProducts>
          <Product metabolite="Metabolite_1" stoichiometry="1"/>
        </ListOfProducts>
        <ListOfConstants>
          <Constant key="Parameter_4975" name="v" value="0.00346965"/>
        </ListOfConstants>
        <KineticLaw function="Function_6" unitType="Default" scalingCompartment="CN=Root,Model=Iron Mouse PV3 - tracer,Vector=Compartments[Duodenum]">
          <ListOfCallParameters>
            <CallParameter functionParameter="FunctionParameter_49">
              <SourceParameter reference="ModelValue_36"/>
            </CallParameter>
          </ListOfCallParameters>
        </KineticLaw>
      </Reaction>
      <Reaction key="Reaction_18" name="HepcidinSynthesis" reversible="false" fast="false" addNoise="false">
        <MiriamAnnotation>
<rdf:RDF xmlns:bqbiol="http://biomodels.net/biology-qualifiers/" xmlns:bqmodel="http://biomodels.net/model-qualifiers/" xmlns:dcterms="http://purl.org/dc/terms/" xmlns:rdf="http://www.w3.org/1999/02/22-rdf-syntax-ns#">
  <rdf:Description rdf:about="#Reaction_18">
    <bqbiol:hasProperty rdf:resource="urn:miriam:go:GO:0036017" />
    <bqmodel:isInstanceOf rdf:resource="urn:miriam:go:GO:0030072" />
    <dcterms:created>
      <rdf:Description>
        <dcterms:W3CDTF>2015-08-14T10:05:10Z</dcterms:W3CDTF>
      </rdf:Description>
    </dcterms:created>
  </rdf:Description>
</rdf:RDF>
        </MiriamAnnotation>
        <ListOfProducts>
          <Product metabolite="Metabolite_12" stoichiometry="1"/>
        </ListOfProducts>
        <ListOfModifiers>
          <Modifier metabolite="Metabolite_17" stoichiometry="1"/>
        </ListOfModifiers>
        <ListOfConstants>
          <Constant key="Parameter_4982" name="ks" value="0.000398766"/>
          <Constant key="Parameter_4969" name="M1" value="4.60521e-05"/>
          <Constant key="Parameter_4981" name="Ki" value="5e-12"/>
          <Constant key="Parameter_4974" name="h" value="4"/>
        </ListOfConstants>
        <KineticLaw function="Function_45" unitType="ConcentrationPerTime" scalingCompartment="CN=Root,Model=Iron Mouse PV3 - tracer,Vector=Compartments[Plasma]">
          <ListOfCallParameters>
            <CallParameter functionParameter="FunctionParameter_289">
              <SourceParameter reference="ModelValue_42"/>
            </CallParameter>
            <CallParameter functionParameter="FunctionParameter_288">
              <SourceParameter reference="ModelValue_49"/>
            </CallParameter>
            <CallParameter functionParameter="FunctionParameter_287">
              <SourceParameter reference="ModelValue_47"/>
            </CallParameter>
            <CallParameter functionParameter="FunctionParameter_286">
              <SourceParameter reference="ModelValue_48"/>
            </CallParameter>
            <CallParameter functionParameter="FunctionParameter_280">
              <SourceParameter reference="Metabolite_17"/>
            </CallParameter>
          </ListOfCallParameters>
        </KineticLaw>
      </Reaction>
      <Reaction key="Reaction_19" name="HepcidinDecay" reversible="false" fast="false" addNoise="false">
        <MiriamAnnotation>
<rdf:RDF xmlns:bqmodel="http://biomodels.net/model-qualifiers/" xmlns:dcterms="http://purl.org/dc/terms/" xmlns:rdf="http://www.w3.org/1999/02/22-rdf-syntax-ns#">
  <rdf:Description rdf:about="#Reaction_19">
    <bqmodel:isInstanceOf rdf:resource="urn:miriam:go:GO:0030163" />
    <dcterms:created>
      <rdf:Description>
        <dcterms:W3CDTF>2015-08-14T10:05:06Z</dcterms:W3CDTF>
      </rdf:Description>
    </dcterms:created>
  </rdf:Description>
</rdf:RDF>
        </MiriamAnnotation>
        <ListOfSubstrates>
          <Substrate metabolite="Metabolite_12" stoichiometry="1"/>
        </ListOfSubstrates>
        <ListOfConstants>
          <Constant key="Parameter_4978" name="k1" value="0.75616"/>
        </ListOfConstants>
        <KineticLaw function="Function_13" unitType="Default" scalingCompartment="CN=Root,Model=Iron Mouse PV3 - tracer,Vector=Compartments[Plasma]">
          <ListOfCallParameters>
            <CallParameter functionParameter="FunctionParameter_80">
              <SourceParameter reference="ModelValue_56"/>
            </CallParameter>
            <CallParameter functionParameter="FunctionParameter_81">
              <SourceParameter reference="Metabolite_12"/>
            </CallParameter>
          </ListOfCallParameters>
        </KineticLaw>
      </Reaction>
      <Reaction key="Reaction_20" name="Duo_NTBI" reversible="false" fast="false" addNoise="false">
        <MiriamAnnotation>
<rdf:RDF xmlns:CopasiMT="http://www.copasi.org/RDF/MiriamTerms#" xmlns:dcterms="http://purl.org/dc/terms/" xmlns:rdf="http://www.w3.org/1999/02/22-rdf-syntax-ns#">
  <rdf:Description rdf:about="#Reaction_20">
    <dcterms:created>
      <rdf:Description>
        <dcterms:W3CDTF>2015-08-14T10:04:25Z</dcterms:W3CDTF>
      </rdf:Description>
    </dcterms:created>
    <CopasiMT:is rdf:resource="urn:miriam:go:GO:1903414" />
    <CopasiMT:is rdf:resource="urn:miriam:go:GO:1903988" />
  </rdf:Description>
</rdf:RDF>
        </MiriamAnnotation>
        <ListOfSubstrates>
          <Substrate metabolite="Metabolite_1" stoichiometry="1"/>
        </ListOfSubstrates>
        <ListOfProducts>
          <Product metabolite="Metabolite_15" stoichiometry="1"/>
        </ListOfProducts>
        <ListOfModifiers>
          <Modifier metabolite="Metabolite_0" stoichiometry="1"/>
          <Modifier metabolite="Metabolite_12" stoichiometry="1"/>
        </ListOfModifiers>
        <ListOfConstants>
          <Constant key="Parameter_4973" name="Km" value="0.112511"/>
          <Constant key="Parameter_4977" name="Ki" value="6.3e-09"/>
          <Constant key="Parameter_4976" name="v" value="0.200907"/>
        </ListOfConstants>
        <KineticLaw function="Function_41" unitType="Default">
          <ListOfCallParameters>
            <CallParameter functionParameter="FunctionParameter_265">
              <SourceParameter reference="ModelValue_20"/>
            </CallParameter>
            <CallParameter functionParameter="FunctionParameter_250">
              <SourceParameter reference="Compartment_0"/>
            </CallParameter>
            <CallParameter functionParameter="FunctionParameter_261">
              <SourceParameter reference="Metabolite_1"/>
            </CallParameter>
            <CallParameter functionParameter="FunctionParameter_266">
              <SourceParameter reference="ModelValue_16"/>
            </CallParameter>
            <CallParameter functionParameter="FunctionParameter_267">
              <SourceParameter reference="Metabolite_0"/>
            </CallParameter>
            <CallParameter functionParameter="FunctionParameter_268">
              <SourceParameter reference="Metabolite_12"/>
            </CallParameter>
            <CallParameter functionParameter="FunctionParameter_269">
              <SourceParameter reference="ModelValue_17"/>
            </CallParameter>
          </ListOfCallParameters>
        </KineticLaw>
      </Reaction>
      <Reaction key="Reaction_21" name="Fe2Tf_BM" reversible="false" fast="false" addNoise="false">
        <MiriamAnnotation>
<rdf:RDF xmlns:CopasiMT="http://www.copasi.org/RDF/MiriamTerms#" xmlns:bqbiol="http://biomodels.net/biology-qualifiers/" xmlns:dcterms="http://purl.org/dc/terms/" xmlns:rdf="http://www.w3.org/1999/02/22-rdf-syntax-ns#">
  <rdf:Description rdf:about="#Reaction_21">
    <bqbiol:hasProperty rdf:resource="urn:miriam:go:GO:0036017" />
    <dcterms:created>
      <rdf:Description>
        <dcterms:W3CDTF>2015-07-17T14:09:46Z</dcterms:W3CDTF>
      </rdf:Description>
    </dcterms:created>
    <CopasiMT:is rdf:resource="urn:miriam:go:GO:0033572" />
    <CopasiMT:is rdf:resource="urn:miriam:go:GO:0097286" />
  </rdf:Description>
</rdf:RDF>
        </MiriamAnnotation>
        <ListOfSubstrates>
          <Substrate metabolite="Metabolite_13" stoichiometry="1"/>
        </ListOfSubstrates>
        <ListOfProducts>
          <Product metabolite="Metabolite_22" stoichiometry="2"/>
          <Product metabolite="Metabolite_10" stoichiometry="1"/>
        </ListOfProducts>
        <ListOfModifiers>
          <Modifier metabolite="Metabolite_17" stoichiometry="1"/>
        </ListOfModifiers>
        <ListOfConstants>
          <Constant key="Parameter_4979" name="k" value="4.06878e+12"/>
        </ListOfConstants>
        <KineticLaw function="Function_42" unitType="Default">
          <ListOfCallParameters>
            <CallParameter functionParameter="FunctionParameter_276">
              <SourceParameter reference="ModelValue_29"/>
            </CallParameter>
            <CallParameter functionParameter="FunctionParameter_275">
              <SourceParameter reference="Metabolite_17"/>
            </CallParameter>
            <CallParameter functionParameter="FunctionParameter_274">
              <SourceParameter reference="Metabolite_13"/>
            </CallParameter>
            <CallParameter functionParameter="FunctionParameter_273">
              <SourceParameter reference="Compartment_4"/>
            </CallParameter>
          </ListOfCallParameters>
        </KineticLaw>
      </Reaction>
      <Reaction key="Reaction_22" name="RBC_Spleen" reversible="false" fast="false" addNoise="false">
        <MiriamAnnotation>
<rdf:RDF xmlns:CopasiMT="http://www.copasi.org/RDF/MiriamTerms#" xmlns:dcterms="http://purl.org/dc/terms/" xmlns:rdf="http://www.w3.org/1999/02/22-rdf-syntax-ns#">
  <rdf:Description rdf:about="#Reaction_22">
    <dcterms:created>
      <rdf:Description>
        <dcterms:W3CDTF>2015-07-16T11:44:30Z</dcterms:W3CDTF>
      </rdf:Description>
    </dcterms:created>
    <CopasiMT:is rdf:resource="urn:miriam:go:GO:0006909" />
  </rdf:Description>
</rdf:RDF>
        </MiriamAnnotation>
        <ListOfSubstrates>
          <Substrate metabolite="Metabolite_3" stoichiometry="1"/>
        </ListOfSubstrates>
        <ListOfProducts>
          <Product metabolite="Metabolite_5" stoichiometry="1"/>
        </ListOfProducts>
        <ListOfModifiers>
          <Modifier metabolite="Metabolite_15" stoichiometry="1"/>
          <Modifier metabolite="Metabolite_9" stoichiometry="1"/>
        </ListOfModifiers>
        <ListOfConstants>
          <Constant key="Parameter_4984" name="k" value="0.03"/>
        </ListOfConstants>
        <KineticLaw function="Function_40" unitType="Default">
          <ListOfCallParameters>
            <CallParameter functionParameter="FunctionParameter_264">
              <SourceParameter reference="ModelValue_25"/>
            </CallParameter>
            <CallParameter functionParameter="FunctionParameter_263">
              <SourceParameter reference="Compartment_1"/>
            </CallParameter>
            <CallParameter functionParameter="FunctionParameter_262">
              <SourceParameter reference="Metabolite_3"/>
            </CallParameter>
          </ListOfCallParameters>
        </KineticLaw>
      </Reaction>
      <Reaction key="Reaction_23" name="Spleen_NTBI" reversible="false" fast="false" addNoise="false">
        <MiriamAnnotation>
<rdf:RDF xmlns:CopasiMT="http://www.copasi.org/RDF/MiriamTerms#" xmlns:dcterms="http://purl.org/dc/terms/" xmlns:rdf="http://www.w3.org/1999/02/22-rdf-syntax-ns#">
  <rdf:Description rdf:about="#Reaction_23">
    <dcterms:created>
      <rdf:Description>
        <dcterms:W3CDTF>2015-08-14T10:05:11Z</dcterms:W3CDTF>
      </rdf:Description>
    </dcterms:created>
    <CopasiMT:is rdf:resource="urn:miriam:go:GO:1903414" />
    <CopasiMT:is rdf:resource="urn:miriam:go:GO:1903988" />
  </rdf:Description>
</rdf:RDF>
        </MiriamAnnotation>
        <ListOfSubstrates>
          <Substrate metabolite="Metabolite_5" stoichiometry="1"/>
        </ListOfSubstrates>
        <ListOfProducts>
          <Product metabolite="Metabolite_15" stoichiometry="1"/>
        </ListOfProducts>
        <ListOfModifiers>
          <Modifier metabolite="Metabolite_4" stoichiometry="1"/>
          <Modifier metabolite="Metabolite_12" stoichiometry="1"/>
        </ListOfModifiers>
        <ListOfConstants>
          <Constant key="Parameter_4970" name="Km" value="0.112511"/>
          <Constant key="Parameter_4972" name="Ki" value="6.3e-09"/>
          <Constant key="Parameter_4987" name="v" value="2.06738"/>
        </ListOfConstants>
        <KineticLaw function="Function_41" unitType="Default">
          <ListOfCallParameters>
            <CallParameter functionParameter="FunctionParameter_265">
              <SourceParameter reference="ModelValue_22"/>
            </CallParameter>
            <CallParameter functionParameter="FunctionParameter_250">
              <SourceParameter reference="Compartment_2"/>
            </CallParameter>
            <CallParameter functionParameter="FunctionParameter_261">
              <SourceParameter reference="Metabolite_5"/>
            </CallParameter>
            <CallParameter functionParameter="FunctionParameter_266">
              <SourceParameter reference="ModelValue_16"/>
            </CallParameter>
            <CallParameter functionParameter="FunctionParameter_267">
              <SourceParameter reference="Metabolite_4"/>
            </CallParameter>
            <CallParameter functionParameter="FunctionParameter_268">
              <SourceParameter reference="Metabolite_12"/>
            </CallParameter>
            <CallParameter functionParameter="FunctionParameter_269">
              <SourceParameter reference="ModelValue_17"/>
            </CallParameter>
          </ListOfCallParameters>
        </KineticLaw>
      </Reaction>
      <Reaction key="Reaction_24" name="Liver_NTBI" reversible="false" fast="false" addNoise="false">
        <MiriamAnnotation>
<rdf:RDF xmlns:CopasiMT="http://www.copasi.org/RDF/MiriamTerms#" xmlns:dcterms="http://purl.org/dc/terms/" xmlns:rdf="http://www.w3.org/1999/02/22-rdf-syntax-ns#">
  <rdf:Description rdf:about="#Reaction_24">
    <dcterms:created>
      <rdf:Description>
        <dcterms:W3CDTF>2015-08-14T10:04:57Z</dcterms:W3CDTF>
      </rdf:Description>
    </dcterms:created>
    <CopasiMT:is rdf:resource="urn:miriam:go:GO:1903414" />
    <CopasiMT:is rdf:resource="urn:miriam:go:GO:1903988" />
  </rdf:Description>
</rdf:RDF>
        </MiriamAnnotation>
        <ListOfSubstrates>
          <Substrate metabolite="Metabolite_7" stoichiometry="1"/>
        </ListOfSubstrates>
        <ListOfProducts>
          <Product metabolite="Metabolite_15" stoichiometry="1"/>
        </ListOfProducts>
        <ListOfModifiers>
          <Modifier metabolite="Metabolite_6" stoichiometry="1"/>
          <Modifier metabolite="Metabolite_12" stoichiometry="1"/>
        </ListOfModifiers>
        <ListOfConstants>
          <Constant key="Parameter_5001" name="Km" value="0.112511"/>
          <Constant key="Parameter_5002" name="Ki" value="6.3e-09"/>
          <Constant key="Parameter_5008" name="v" value="0.0444795"/>
        </ListOfConstants>
        <KineticLaw function="Function_41" unitType="Default">
          <ListOfCallParameters>
            <CallParameter functionParameter="FunctionParameter_265">
              <SourceParameter reference="ModelValue_21"/>
            </CallParameter>
            <CallParameter functionParameter="FunctionParameter_250">
              <SourceParameter reference="Compartment_3"/>
            </CallParameter>
            <CallParameter functionParameter="FunctionParameter_261">
              <SourceParameter reference="Metabolite_7"/>
            </CallParameter>
            <CallParameter functionParameter="FunctionParameter_266">
              <SourceParameter reference="ModelValue_16"/>
            </CallParameter>
            <CallParameter functionParameter="FunctionParameter_267">
              <SourceParameter reference="Metabolite_6"/>
            </CallParameter>
            <CallParameter functionParameter="FunctionParameter_268">
              <SourceParameter reference="Metabolite_12"/>
            </CallParameter>
            <CallParameter functionParameter="FunctionParameter_269">
              <SourceParameter reference="ModelValue_17"/>
            </CallParameter>
          </ListOfCallParameters>
        </KineticLaw>
      </Reaction>
      <Reaction key="Reaction_25" name="NTBI_Fe1Tf" reversible="false" fast="false" addNoise="false">
        <MiriamAnnotation>
<rdf:RDF xmlns:dcterms="http://purl.org/dc/terms/" xmlns:rdf="http://www.w3.org/1999/02/22-rdf-syntax-ns#">
  <rdf:Description rdf:about="#Reaction_25">
    <dcterms:created>
      <rdf:Description>
        <dcterms:W3CDTF>2015-08-14T10:05:19Z</dcterms:W3CDTF>
      </rdf:Description>
    </dcterms:created>
  </rdf:Description>
</rdf:RDF>
        </MiriamAnnotation>
        <ListOfSubstrates>
          <Substrate metabolite="Metabolite_15" stoichiometry="1"/>
          <Substrate metabolite="Metabolite_10" stoichiometry="1"/>
        </ListOfSubstrates>
        <ListOfProducts>
          <Product metabolite="Metabolite_14" stoichiometry="1"/>
        </ListOfProducts>
        <ListOfConstants>
          <Constant key="Parameter_5007" name="k1" value="1.004e+09"/>
        </ListOfConstants>
        <KineticLaw function="Function_13" unitType="Default" scalingCompartment="CN=Root,Model=Iron Mouse PV3 - tracer,Vector=Compartments[Plasma]">
          <ListOfCallParameters>
            <CallParameter functionParameter="FunctionParameter_80">
              <SourceParameter reference="ModelValue_10"/>
            </CallParameter>
            <CallParameter functionParameter="FunctionParameter_81">
              <SourceParameter reference="Metabolite_15"/>
              <SourceParameter reference="Metabolite_10"/>
            </CallParameter>
          </ListOfCallParameters>
        </KineticLaw>
      </Reaction>
      <Reaction key="Reaction_26" name="DuoLoss" reversible="false" fast="false" addNoise="false">
        <MiriamAnnotation>
<rdf:RDF xmlns:dcterms="http://purl.org/dc/terms/" xmlns:rdf="http://www.w3.org/1999/02/22-rdf-syntax-ns#">
  <rdf:Description rdf:about="#Reaction_26">
    <dcterms:created>
      <rdf:Description>
        <dcterms:W3CDTF>2015-08-14T10:04:54Z</dcterms:W3CDTF>
      </rdf:Description>
    </dcterms:created>
  </rdf:Description>
</rdf:RDF>
        </MiriamAnnotation>
        <ListOfSubstrates>
          <Substrate metabolite="Metabolite_1" stoichiometry="1"/>
        </ListOfSubstrates>
        <ListOfProducts>
          <Product metabolite="Metabolite_21" stoichiometry="1"/>
        </ListOfProducts>
        <ListOfModifiers>
          <Modifier metabolite="Metabolite_1" stoichiometry="1"/>
          <Modifier metabolite="Metabolite_0" stoichiometry="1"/>
        </ListOfModifiers>
        <ListOfConstants>
          <Constant key="Parameter_5009" name="k" value="6.80738e-05"/>
        </ListOfConstants>
        <KineticLaw function="Function_40" unitType="Default">
          <ListOfCallParameters>
            <CallParameter functionParameter="FunctionParameter_264">
              <SourceParameter reference="ModelValue_24"/>
            </CallParameter>
            <CallParameter functionParameter="FunctionParameter_263">
              <SourceParameter reference="Compartment_0"/>
            </CallParameter>
            <CallParameter functionParameter="FunctionParameter_262">
              <SourceParameter reference="Metabolite_1"/>
            </CallParameter>
          </ListOfCallParameters>
        </KineticLaw>
      </Reaction>
      <Reaction key="Reaction_27" name="Fe2Tf_Liver" reversible="false" fast="false" addNoise="false">
        <MiriamAnnotation>
<rdf:RDF xmlns:CopasiMT="http://www.copasi.org/RDF/MiriamTerms#" xmlns:dcterms="http://purl.org/dc/terms/" xmlns:rdf="http://www.w3.org/1999/02/22-rdf-syntax-ns#">
  <rdf:Description rdf:about="#Reaction_27">
    <dcterms:created>
      <rdf:Description>
        <dcterms:W3CDTF>2015-08-14T10:03:22Z</dcterms:W3CDTF>
      </rdf:Description>
    </dcterms:created>
    <CopasiMT:is rdf:resource="urn:miriam:go:GO:0033572" />
    <CopasiMT:is rdf:resource="urn:miriam:go:GO:0097286" />
  </rdf:Description>
</rdf:RDF>
        </MiriamAnnotation>
        <ListOfSubstrates>
          <Substrate metabolite="Metabolite_13" stoichiometry="1"/>
        </ListOfSubstrates>
        <ListOfProducts>
          <Product metabolite="Metabolite_7" stoichiometry="2"/>
          <Product metabolite="Metabolite_10" stoichiometry="1"/>
        </ListOfProducts>
        <ListOfConstants>
          <Constant key="Parameter_5006" name="k" value="2.11666"/>
        </ListOfConstants>
        <KineticLaw function="Function_40" unitType="Default">
          <ListOfCallParameters>
            <CallParameter functionParameter="FunctionParameter_264">
              <SourceParameter reference="ModelValue_12"/>
            </CallParameter>
            <CallParameter functionParameter="FunctionParameter_263">
              <SourceParameter reference="Compartment_4"/>
            </CallParameter>
            <CallParameter functionParameter="FunctionParameter_262">
              <SourceParameter reference="Metabolite_13"/>
            </CallParameter>
          </ListOfCallParameters>
        </KineticLaw>
      </Reaction>
      <Reaction key="Reaction_28" name="Fe2Tf_Rest" reversible="false" fast="false" addNoise="false">
        <MiriamAnnotation>
<rdf:RDF xmlns:CopasiMT="http://www.copasi.org/RDF/MiriamTerms#" xmlns:dcterms="http://purl.org/dc/terms/" xmlns:rdf="http://www.w3.org/1999/02/22-rdf-syntax-ns#">
  <rdf:Description rdf:about="#Reaction_28">
    <dcterms:created>
      <rdf:Description>
        <dcterms:W3CDTF>2015-08-14T10:04:17Z</dcterms:W3CDTF>
      </rdf:Description>
    </dcterms:created>
    <CopasiMT:is rdf:resource="urn:miriam:go:GO:0033572" />
    <CopasiMT:is rdf:resource="urn:miriam:go:GO:0097286" />
  </rdf:Description>
</rdf:RDF>
        </MiriamAnnotation>
        <ListOfSubstrates>
          <Substrate metabolite="Metabolite_13" stoichiometry="1"/>
        </ListOfSubstrates>
        <ListOfProducts>
          <Product metabolite="Metabolite_20" stoichiometry="2"/>
          <Product metabolite="Metabolite_10" stoichiometry="1"/>
        </ListOfProducts>
        <ListOfConstants>
          <Constant key="Parameter_5005" name="k" value="4.78121"/>
        </ListOfConstants>
        <KineticLaw function="Function_40" unitType="Default">
          <ListOfCallParameters>
            <CallParameter functionParameter="FunctionParameter_264">
              <SourceParameter reference="ModelValue_14"/>
            </CallParameter>
            <CallParameter functionParameter="FunctionParameter_263">
              <SourceParameter reference="Compartment_4"/>
            </CallParameter>
            <CallParameter functionParameter="FunctionParameter_262">
              <SourceParameter reference="Metabolite_13"/>
            </CallParameter>
          </ListOfCallParameters>
        </KineticLaw>
      </Reaction>
      <Reaction key="Reaction_29" name="Fe2Tf_Duo" reversible="false" fast="false" addNoise="false">
        <MiriamAnnotation>
<rdf:RDF xmlns:CopasiMT="http://www.copasi.org/RDF/MiriamTerms#" xmlns:dcterms="http://purl.org/dc/terms/" xmlns:rdf="http://www.w3.org/1999/02/22-rdf-syntax-ns#">
  <rdf:Description rdf:about="#Reaction_29">
    <dcterms:created>
      <rdf:Description>
        <dcterms:W3CDTF>2015-08-14T10:03:15Z</dcterms:W3CDTF>
      </rdf:Description>
    </dcterms:created>
    <CopasiMT:is rdf:resource="urn:miriam:go:GO:0033572" />
    <CopasiMT:is rdf:resource="urn:miriam:go:GO:0097286" />
  </rdf:Description>
</rdf:RDF>
        </MiriamAnnotation>
        <ListOfSubstrates>
          <Substrate metabolite="Metabolite_13" stoichiometry="1"/>
        </ListOfSubstrates>
        <ListOfProducts>
          <Product metabolite="Metabolite_1" stoichiometry="2"/>
          <Product metabolite="Metabolite_10" stoichiometry="1"/>
        </ListOfProducts>
        <ListOfConstants>
          <Constant key="Parameter_5004" name="k" value="0.0405971"/>
        </ListOfConstants>
        <KineticLaw function="Function_40" unitType="Default">
          <ListOfCallParameters>
            <CallParameter functionParameter="FunctionParameter_264">
              <SourceParameter reference="ModelValue_11"/>
            </CallParameter>
            <CallParameter functionParameter="FunctionParameter_263">
              <SourceParameter reference="Compartment_4"/>
            </CallParameter>
            <CallParameter functionParameter="FunctionParameter_262">
              <SourceParameter reference="Metabolite_13"/>
            </CallParameter>
          </ListOfCallParameters>
        </KineticLaw>
      </Reaction>
      <Reaction key="Reaction_30" name="Rest_NTBI" reversible="false" fast="false" addNoise="false">
        <MiriamAnnotation>
<rdf:RDF xmlns:CopasiMT="http://www.copasi.org/RDF/MiriamTerms#" xmlns:dcterms="http://purl.org/dc/terms/" xmlns:rdf="http://www.w3.org/1999/02/22-rdf-syntax-ns#">
  <rdf:Description rdf:about="#Reaction_30">
    <dcterms:created>
      <rdf:Description>
        <dcterms:W3CDTF>2015-08-14T10:05:26Z</dcterms:W3CDTF>
      </rdf:Description>
    </dcterms:created>
    <CopasiMT:is rdf:resource="urn:miriam:go:GO:1903414" />
    <CopasiMT:is rdf:resource="urn:miriam:go:GO:1903988" />
  </rdf:Description>
</rdf:RDF>
        </MiriamAnnotation>
        <ListOfSubstrates>
          <Substrate metabolite="Metabolite_20" stoichiometry="1"/>
        </ListOfSubstrates>
        <ListOfProducts>
          <Product metabolite="Metabolite_15" stoichiometry="1"/>
        </ListOfProducts>
        <ListOfModifiers>
          <Modifier metabolite="Metabolite_18" stoichiometry="1"/>
          <Modifier metabolite="Metabolite_12" stoichiometry="1"/>
        </ListOfModifiers>
        <ListOfConstants>
          <Constant key="Parameter_5003" name="Km" value="0.112511"/>
          <Constant key="Parameter_5010" name="Ki" value="6.3e-09"/>
          <Constant key="Parameter_5014" name="v" value="0.0101453"/>
        </ListOfConstants>
        <KineticLaw function="Function_41" unitType="Default">
          <ListOfCallParameters>
            <CallParameter functionParameter="FunctionParameter_265">
              <SourceParameter reference="ModelValue_23"/>
            </CallParameter>
            <CallParameter functionParameter="FunctionParameter_250">
              <SourceParameter reference="Compartment_5"/>
            </CallParameter>
            <CallParameter functionParameter="FunctionParameter_261">
              <SourceParameter reference="Metabolite_20"/>
            </CallParameter>
            <CallParameter functionParameter="FunctionParameter_266">
              <SourceParameter reference="ModelValue_16"/>
            </CallParameter>
            <CallParameter functionParameter="FunctionParameter_267">
              <SourceParameter reference="Metabolite_18"/>
            </CallParameter>
            <CallParameter functionParameter="FunctionParameter_268">
              <SourceParameter reference="Metabolite_12"/>
            </CallParameter>
            <CallParameter functionParameter="FunctionParameter_269">
              <SourceParameter reference="ModelValue_17"/>
            </CallParameter>
          </ListOfCallParameters>
        </KineticLaw>
      </Reaction>
      <Reaction key="Reaction_31" name="Fe1Tf_Fe2Tf" reversible="false" fast="false" addNoise="false">
        <MiriamAnnotation>
<rdf:RDF xmlns:dcterms="http://purl.org/dc/terms/" xmlns:rdf="http://www.w3.org/1999/02/22-rdf-syntax-ns#">
  <rdf:Description rdf:about="#Reaction_31">
    <dcterms:created>
      <rdf:Description>
        <dcterms:W3CDTF>2015-07-16T11:41:43Z</dcterms:W3CDTF>
      </rdf:Description>
    </dcterms:created>
  </rdf:Description>
</rdf:RDF>
        </MiriamAnnotation>
        <ListOfSubstrates>
          <Substrate metabolite="Metabolite_14" stoichiometry="1"/>
          <Substrate metabolite="Metabolite_15" stoichiometry="1"/>
        </ListOfSubstrates>
        <ListOfProducts>
          <Product metabolite="Metabolite_13" stoichiometry="1"/>
        </ListOfProducts>
        <ListOfConstants>
          <Constant key="Parameter_5012" name="k1" value="1.004e+09"/>
        </ListOfConstants>
        <KineticLaw function="Function_13" unitType="Default" scalingCompartment="CN=Root,Model=Iron Mouse PV3 - tracer,Vector=Compartments[Plasma]">
          <ListOfCallParameters>
            <CallParameter functionParameter="FunctionParameter_80">
              <SourceParameter reference="ModelValue_19"/>
            </CallParameter>
            <CallParameter functionParameter="FunctionParameter_81">
              <SourceParameter reference="Metabolite_14"/>
              <SourceParameter reference="Metabolite_15"/>
            </CallParameter>
          </ListOfCallParameters>
        </KineticLaw>
      </Reaction>
      <Reaction key="Reaction_32" name="Fe1Tf_Liver" reversible="false" fast="false" addNoise="false">
        <MiriamAnnotation>
<rdf:RDF xmlns:CopasiMT="http://www.copasi.org/RDF/MiriamTerms#" xmlns:dcterms="http://purl.org/dc/terms/" xmlns:rdf="http://www.w3.org/1999/02/22-rdf-syntax-ns#">
  <rdf:Description rdf:about="#Reaction_32">
    <dcterms:created>
      <rdf:Description>
        <dcterms:W3CDTF>2015-08-14T10:02:31Z</dcterms:W3CDTF>
      </rdf:Description>
    </dcterms:created>
    <CopasiMT:is rdf:resource="urn:miriam:go:GO:0033572" />
    <CopasiMT:is rdf:resource="urn:miriam:go:GO:0097286" />
  </rdf:Description>
</rdf:RDF>
        </MiriamAnnotation>
        <ListOfSubstrates>
          <Substrate metabolite="Metabolite_14" stoichiometry="1"/>
        </ListOfSubstrates>
        <ListOfProducts>
          <Product metabolite="Metabolite_7" stoichiometry="1"/>
          <Product metabolite="Metabolite_10" stoichiometry="1"/>
        </ListOfProducts>
        <ListOfConstants>
          <Constant key="Parameter_5011" name="k" value="2.11666"/>
        </ListOfConstants>
        <KineticLaw function="Function_40" unitType="Default">
          <ListOfCallParameters>
            <CallParameter functionParameter="FunctionParameter_264">
              <SourceParameter reference="ModelValue_12"/>
            </CallParameter>
            <CallParameter functionParameter="FunctionParameter_263">
              <SourceParameter reference="Compartment_4"/>
            </CallParameter>
            <CallParameter functionParameter="FunctionParameter_262">
              <SourceParameter reference="Metabolite_14"/>
            </CallParameter>
          </ListOfCallParameters>
        </KineticLaw>
      </Reaction>
      <Reaction key="Reaction_33" name="Fe1Tf_BM" reversible="false" fast="false" addNoise="false">
        <MiriamAnnotation>
<rdf:RDF xmlns:CopasiMT="http://www.copasi.org/RDF/MiriamTerms#" xmlns:bqbiol="http://biomodels.net/biology-qualifiers/" xmlns:dcterms="http://purl.org/dc/terms/" xmlns:rdf="http://www.w3.org/1999/02/22-rdf-syntax-ns#">
  <rdf:Description rdf:about="#Reaction_33">
    <bqbiol:hasProperty rdf:resource="urn:miriam:go:GO:0036017" />
    <dcterms:created>
      <rdf:Description>
        <dcterms:W3CDTF>2015-07-17T14:07:39Z</dcterms:W3CDTF>
      </rdf:Description>
    </dcterms:created>
    <CopasiMT:is rdf:resource="urn:miriam:go:GO:0033572" />
    <CopasiMT:is rdf:resource="urn:miriam:go:GO:0097286" />
  </rdf:Description>
</rdf:RDF>
        </MiriamAnnotation>
        <ListOfSubstrates>
          <Substrate metabolite="Metabolite_14" stoichiometry="1"/>
        </ListOfSubstrates>
        <ListOfProducts>
          <Product metabolite="Metabolite_22" stoichiometry="1"/>
          <Product metabolite="Metabolite_10" stoichiometry="1"/>
        </ListOfProducts>
        <ListOfModifiers>
          <Modifier metabolite="Metabolite_17" stoichiometry="1"/>
        </ListOfModifiers>
        <ListOfConstants>
          <Constant key="Parameter_5015" name="k" value="4.06878e+12"/>
        </ListOfConstants>
        <KineticLaw function="Function_42" unitType="Default">
          <ListOfCallParameters>
            <CallParameter functionParameter="FunctionParameter_276">
              <SourceParameter reference="ModelValue_29"/>
            </CallParameter>
            <CallParameter functionParameter="FunctionParameter_275">
              <SourceParameter reference="Metabolite_17"/>
            </CallParameter>
            <CallParameter functionParameter="FunctionParameter_274">
              <SourceParameter reference="Metabolite_14"/>
            </CallParameter>
            <CallParameter functionParameter="FunctionParameter_273">
              <SourceParameter reference="Compartment_4"/>
            </CallParameter>
          </ListOfCallParameters>
        </KineticLaw>
      </Reaction>
      <Reaction key="Reaction_34" name="Fe1Tf_Rest" reversible="false" fast="false" addNoise="false">
        <MiriamAnnotation>
<rdf:RDF xmlns:CopasiMT="http://www.copasi.org/RDF/MiriamTerms#" xmlns:dcterms="http://purl.org/dc/terms/" xmlns:rdf="http://www.w3.org/1999/02/22-rdf-syntax-ns#">
  <rdf:Description rdf:about="#Reaction_34">
    <dcterms:created>
      <rdf:Description>
        <dcterms:W3CDTF>2015-08-14T10:02:37Z</dcterms:W3CDTF>
      </rdf:Description>
    </dcterms:created>
    <CopasiMT:is rdf:resource="urn:miriam:go:GO:0033572" />
    <CopasiMT:is rdf:resource="urn:miriam:go:GO:0097286" />
  </rdf:Description>
</rdf:RDF>
        </MiriamAnnotation>
        <ListOfSubstrates>
          <Substrate metabolite="Metabolite_14" stoichiometry="1"/>
        </ListOfSubstrates>
        <ListOfProducts>
          <Product metabolite="Metabolite_20" stoichiometry="1"/>
          <Product metabolite="Metabolite_10" stoichiometry="1"/>
        </ListOfProducts>
        <ListOfConstants>
          <Constant key="Parameter_5013" name="k" value="4.78121"/>
        </ListOfConstants>
        <KineticLaw function="Function_40" unitType="Default">
          <ListOfCallParameters>
            <CallParameter functionParameter="FunctionParameter_264">
              <SourceParameter reference="ModelValue_14"/>
            </CallParameter>
            <CallParameter functionParameter="FunctionParameter_263">
              <SourceParameter reference="Compartment_4"/>
            </CallParameter>
            <CallParameter functionParameter="FunctionParameter_262">
              <SourceParameter reference="Metabolite_14"/>
            </CallParameter>
          </ListOfCallParameters>
        </KineticLaw>
      </Reaction>
      <Reaction key="Reaction_35" name="Fe1Tf_Duo" reversible="false" fast="false" addNoise="false">
        <MiriamAnnotation>
<rdf:RDF xmlns:CopasiMT="http://www.copasi.org/RDF/MiriamTerms#" xmlns:dcterms="http://purl.org/dc/terms/" xmlns:rdf="http://www.w3.org/1999/02/22-rdf-syntax-ns#">
  <rdf:Description rdf:about="#Reaction_35">
    <dcterms:created>
      <rdf:Description>
        <dcterms:W3CDTF>2015-08-14T10:02:20Z</dcterms:W3CDTF>
      </rdf:Description>
    </dcterms:created>
    <CopasiMT:is rdf:resource="urn:miriam:go:GO:0033572" />
    <CopasiMT:is rdf:resource="urn:miriam:go:GO:0097286" />
  </rdf:Description>
</rdf:RDF>
        </MiriamAnnotation>
        <ListOfSubstrates>
          <Substrate metabolite="Metabolite_14" stoichiometry="1"/>
        </ListOfSubstrates>
        <ListOfProducts>
          <Product metabolite="Metabolite_1" stoichiometry="1"/>
          <Product metabolite="Metabolite_10" stoichiometry="1"/>
        </ListOfProducts>
        <ListOfConstants>
          <Constant key="Parameter_5017" name="k" value="0.0405971"/>
        </ListOfConstants>
        <KineticLaw function="Function_40" unitType="Default">
          <ListOfCallParameters>
            <CallParameter functionParameter="FunctionParameter_264">
              <SourceParameter reference="ModelValue_11"/>
            </CallParameter>
            <CallParameter functionParameter="FunctionParameter_263">
              <SourceParameter reference="Compartment_4"/>
            </CallParameter>
            <CallParameter functionParameter="FunctionParameter_262">
              <SourceParameter reference="Metabolite_14"/>
            </CallParameter>
          </ListOfCallParameters>
        </KineticLaw>
      </Reaction>
      <Reaction key="Reaction_36" name="Fe1Tf_Fe2Tf*" reversible="false" fast="false" addNoise="false">
        <MiriamAnnotation>
<rdf:RDF xmlns:dcterms="http://purl.org/dc/terms/" xmlns:rdf="http://www.w3.org/1999/02/22-rdf-syntax-ns#">
  <rdf:Description rdf:about="#Reaction_36">
    <dcterms:created>
      <rdf:Description>
        <dcterms:W3CDTF>2015-08-14T10:02:18Z</dcterms:W3CDTF>
      </rdf:Description>
    </dcterms:created>
  </rdf:Description>
</rdf:RDF>
        </MiriamAnnotation>
        <ListOfSubstrates>
          <Substrate metabolite="Metabolite_14" stoichiometry="1"/>
          <Substrate metabolite="Metabolite_9" stoichiometry="1"/>
        </ListOfSubstrates>
        <ListOfProducts>
          <Product metabolite="Metabolite_8" stoichiometry="1"/>
        </ListOfProducts>
        <ListOfConstants>
          <Constant key="Parameter_5019" name="k1" value="1.004e+09"/>
        </ListOfConstants>
        <KineticLaw function="Function_13" unitType="Default" scalingCompartment="CN=Root,Model=Iron Mouse PV3 - tracer,Vector=Compartments[Plasma]">
          <ListOfCallParameters>
            <CallParameter functionParameter="FunctionParameter_80">
              <SourceParameter reference="ModelValue_19"/>
            </CallParameter>
            <CallParameter functionParameter="FunctionParameter_81">
              <SourceParameter reference="Metabolite_14"/>
              <SourceParameter reference="Metabolite_9"/>
            </CallParameter>
          </ListOfCallParameters>
        </KineticLaw>
      </Reaction>
      <Reaction key="Reaction_37" name="Fe1Tf*_Fe2Tf*" reversible="false" fast="false" addNoise="false">
        <MiriamAnnotation>
<rdf:RDF xmlns:dcterms="http://purl.org/dc/terms/" xmlns:rdf="http://www.w3.org/1999/02/22-rdf-syntax-ns#">
  <rdf:Description rdf:about="#Reaction_37">
    <dcterms:created>
      <rdf:Description>
        <dcterms:W3CDTF>2015-07-16T12:13:59Z</dcterms:W3CDTF>
      </rdf:Description>
    </dcterms:created>
  </rdf:Description>
</rdf:RDF>
        </MiriamAnnotation>
        <ListOfSubstrates>
          <Substrate metabolite="Metabolite_11" stoichiometry="1"/>
          <Substrate metabolite="Metabolite_15" stoichiometry="1"/>
        </ListOfSubstrates>
        <ListOfProducts>
          <Product metabolite="Metabolite_8" stoichiometry="1"/>
        </ListOfProducts>
        <ListOfConstants>
          <Constant key="Parameter_5020" name="k1" value="1.004e+09"/>
        </ListOfConstants>
        <KineticLaw function="Function_13" unitType="Default" scalingCompartment="CN=Root,Model=Iron Mouse PV3 - tracer,Vector=Compartments[Plasma]">
          <ListOfCallParameters>
            <CallParameter functionParameter="FunctionParameter_80">
              <SourceParameter reference="ModelValue_19"/>
            </CallParameter>
            <CallParameter functionParameter="FunctionParameter_81">
              <SourceParameter reference="Metabolite_11"/>
              <SourceParameter reference="Metabolite_15"/>
            </CallParameter>
          </ListOfCallParameters>
        </KineticLaw>
      </Reaction>
      <Reaction key="Reaction_38" name="Fe2Tf_Duo*" reversible="false" fast="false" addNoise="false">
        <MiriamAnnotation>
<rdf:RDF xmlns:CopasiMT="http://www.copasi.org/RDF/MiriamTerms#" xmlns:dcterms="http://purl.org/dc/terms/" xmlns:rdf="http://www.w3.org/1999/02/22-rdf-syntax-ns#">
  <rdf:Description rdf:about="#Reaction_38">
    <dcterms:created>
      <rdf:Description>
        <dcterms:W3CDTF>2015-08-14T10:03:18Z</dcterms:W3CDTF>
      </rdf:Description>
    </dcterms:created>
    <CopasiMT:is rdf:resource="urn:miriam:go:GO:0033572" />
    <CopasiMT:is rdf:resource="urn:miriam:go:GO:0097286" />
  </rdf:Description>
</rdf:RDF>
        </MiriamAnnotation>
        <ListOfSubstrates>
          <Substrate metabolite="Metabolite_8" stoichiometry="1"/>
        </ListOfSubstrates>
        <ListOfProducts>
          <Product metabolite="Metabolite_0" stoichiometry="1"/>
          <Product metabolite="Metabolite_1" stoichiometry="1"/>
          <Product metabolite="Metabolite_10" stoichiometry="1"/>
        </ListOfProducts>
        <ListOfConstants>
          <Constant key="Parameter_5016" name="k" value="0.0405971"/>
        </ListOfConstants>
        <KineticLaw function="Function_40" unitType="Default">
          <ListOfCallParameters>
            <CallParameter functionParameter="FunctionParameter_264">
              <SourceParameter reference="ModelValue_11"/>
            </CallParameter>
            <CallParameter functionParameter="FunctionParameter_263">
              <SourceParameter reference="Compartment_4"/>
            </CallParameter>
            <CallParameter functionParameter="FunctionParameter_262">
              <SourceParameter reference="Metabolite_8"/>
            </CallParameter>
          </ListOfCallParameters>
        </KineticLaw>
      </Reaction>
      <Reaction key="Reaction_39" name="Fe2Tf_Liver*" reversible="false" fast="false" addNoise="false">
        <MiriamAnnotation>
<rdf:RDF xmlns:CopasiMT="http://www.copasi.org/RDF/MiriamTerms#" xmlns:dcterms="http://purl.org/dc/terms/" xmlns:rdf="http://www.w3.org/1999/02/22-rdf-syntax-ns#">
  <rdf:Description rdf:about="#Reaction_39">
    <dcterms:created>
      <rdf:Description>
        <dcterms:W3CDTF>2015-08-14T10:03:23Z</dcterms:W3CDTF>
      </rdf:Description>
    </dcterms:created>
    <CopasiMT:is rdf:resource="urn:miriam:go:GO:0033572" />
    <CopasiMT:is rdf:resource="urn:miriam:go:GO:0097286" />
  </rdf:Description>
</rdf:RDF>
        </MiriamAnnotation>
        <ListOfSubstrates>
          <Substrate metabolite="Metabolite_8" stoichiometry="1"/>
        </ListOfSubstrates>
        <ListOfProducts>
          <Product metabolite="Metabolite_6" stoichiometry="1"/>
          <Product metabolite="Metabolite_7" stoichiometry="1"/>
          <Product metabolite="Metabolite_10" stoichiometry="1"/>
        </ListOfProducts>
        <ListOfConstants>
          <Constant key="Parameter_5018" name="k" value="2.11666"/>
        </ListOfConstants>
        <KineticLaw function="Function_40" unitType="Default">
          <ListOfCallParameters>
            <CallParameter functionParameter="FunctionParameter_264">
              <SourceParameter reference="ModelValue_12"/>
            </CallParameter>
            <CallParameter functionParameter="FunctionParameter_263">
              <SourceParameter reference="Compartment_4"/>
            </CallParameter>
            <CallParameter functionParameter="FunctionParameter_262">
              <SourceParameter reference="Metabolite_8"/>
            </CallParameter>
          </ListOfCallParameters>
        </KineticLaw>
      </Reaction>
      <Reaction key="Reaction_40" name="Fe2Tf_BM*" reversible="false" fast="false" addNoise="false">
        <MiriamAnnotation>
<rdf:RDF xmlns:CopasiMT="http://www.copasi.org/RDF/MiriamTerms#" xmlns:bqbiol="http://biomodels.net/biology-qualifiers/" xmlns:dcterms="http://purl.org/dc/terms/" xmlns:rdf="http://www.w3.org/1999/02/22-rdf-syntax-ns#">
  <rdf:Description rdf:about="#Reaction_40">
    <bqbiol:hasProperty rdf:resource="urn:miriam:go:GO:0036017" />
    <dcterms:created>
      <rdf:Description>
        <dcterms:W3CDTF>2015-07-17T14:10:04Z</dcterms:W3CDTF>
      </rdf:Description>
    </dcterms:created>
    <CopasiMT:is rdf:resource="urn:miriam:go:GO:0033572" />
    <CopasiMT:is rdf:resource="urn:miriam:go:GO:0097286" />
  </rdf:Description>
</rdf:RDF>
        </MiriamAnnotation>
        <ListOfSubstrates>
          <Substrate metabolite="Metabolite_8" stoichiometry="1"/>
        </ListOfSubstrates>
        <ListOfProducts>
          <Product metabolite="Metabolite_23" stoichiometry="1"/>
          <Product metabolite="Metabolite_22" stoichiometry="1"/>
          <Product metabolite="Metabolite_10" stoichiometry="1"/>
        </ListOfProducts>
        <ListOfModifiers>
          <Modifier metabolite="Metabolite_17" stoichiometry="1"/>
        </ListOfModifiers>
        <ListOfConstants>
          <Constant key="Parameter_5023" name="k" value="4.06878e+12"/>
        </ListOfConstants>
        <KineticLaw function="Function_42" unitType="Default">
          <ListOfCallParameters>
            <CallParameter functionParameter="FunctionParameter_276">
              <SourceParameter reference="ModelValue_29"/>
            </CallParameter>
            <CallParameter functionParameter="FunctionParameter_275">
              <SourceParameter reference="Metabolite_17"/>
            </CallParameter>
            <CallParameter functionParameter="FunctionParameter_274">
              <SourceParameter reference="Metabolite_8"/>
            </CallParameter>
            <CallParameter functionParameter="FunctionParameter_273">
              <SourceParameter reference="Compartment_4"/>
            </CallParameter>
          </ListOfCallParameters>
        </KineticLaw>
      </Reaction>
      <Reaction key="Reaction_41" name="Fe2Tf_Rest*" reversible="false" fast="false" addNoise="false">
        <MiriamAnnotation>
<rdf:RDF xmlns:CopasiMT="http://www.copasi.org/RDF/MiriamTerms#" xmlns:dcterms="http://purl.org/dc/terms/" xmlns:rdf="http://www.w3.org/1999/02/22-rdf-syntax-ns#">
  <rdf:Description rdf:about="#Reaction_41">
    <dcterms:created>
      <rdf:Description>
        <dcterms:W3CDTF>2015-07-17T14:10:32Z</dcterms:W3CDTF>
      </rdf:Description>
    </dcterms:created>
    <CopasiMT:is rdf:resource="urn:miriam:go:GO:0033572" />
    <CopasiMT:is rdf:resource="urn:miriam:go:GO:0097286" />
  </rdf:Description>
</rdf:RDF>
        </MiriamAnnotation>
        <ListOfSubstrates>
          <Substrate metabolite="Metabolite_8" stoichiometry="1"/>
        </ListOfSubstrates>
        <ListOfProducts>
          <Product metabolite="Metabolite_18" stoichiometry="1"/>
          <Product metabolite="Metabolite_20" stoichiometry="1"/>
          <Product metabolite="Metabolite_10" stoichiometry="1"/>
        </ListOfProducts>
        <ListOfConstants>
          <Constant key="Parameter_5024" name="k" value="4.78121"/>
        </ListOfConstants>
        <KineticLaw function="Function_40" unitType="Default">
          <ListOfCallParameters>
            <CallParameter functionParameter="FunctionParameter_264">
              <SourceParameter reference="ModelValue_14"/>
            </CallParameter>
            <CallParameter functionParameter="FunctionParameter_263">
              <SourceParameter reference="Compartment_4"/>
            </CallParameter>
            <CallParameter functionParameter="FunctionParameter_262">
              <SourceParameter reference="Metabolite_8"/>
            </CallParameter>
          </ListOfCallParameters>
        </KineticLaw>
      </Reaction>
      <Reaction key="Reaction_42" name="BM_RBC" reversible="false" fast="false" addNoise="false">
        <MiriamAnnotation>
<rdf:RDF xmlns:CopasiMT="http://www.copasi.org/RDF/MiriamTerms#" xmlns:bqbiol="http://biomodels.net/biology-qualifiers/" xmlns:dcterms="http://purl.org/dc/terms/" xmlns:rdf="http://www.w3.org/1999/02/22-rdf-syntax-ns#">
  <rdf:Description rdf:about="#Reaction_42">
    <bqbiol:hasProperty rdf:resource="urn:miriam:go:GO:0036017" />
    <dcterms:created>
      <rdf:Description>
        <dcterms:W3CDTF>2015-07-17T14:07:51Z</dcterms:W3CDTF>
      </rdf:Description>
    </dcterms:created>
    <CopasiMT:is rdf:resource="urn:miriam:go:GO:0043249" />
  </rdf:Description>
</rdf:RDF>
        </MiriamAnnotation>
        <ListOfSubstrates>
          <Substrate metabolite="Metabolite_22" stoichiometry="1"/>
        </ListOfSubstrates>
        <ListOfProducts>
          <Product metabolite="Metabolite_3" stoichiometry="1"/>
        </ListOfProducts>
        <ListOfModifiers>
          <Modifier metabolite="Metabolite_17" stoichiometry="1"/>
        </ListOfModifiers>
        <ListOfConstants>
          <Constant key="Parameter_5025" name="k" value="5.03844e+11"/>
        </ListOfConstants>
        <KineticLaw function="Function_42" unitType="Default">
          <ListOfCallParameters>
            <CallParameter functionParameter="FunctionParameter_276">
              <SourceParameter reference="ModelValue_13"/>
            </CallParameter>
            <CallParameter functionParameter="FunctionParameter_275">
              <SourceParameter reference="Metabolite_17"/>
            </CallParameter>
            <CallParameter functionParameter="FunctionParameter_274">
              <SourceParameter reference="Metabolite_22"/>
            </CallParameter>
            <CallParameter functionParameter="FunctionParameter_273">
              <SourceParameter reference="Compartment_6"/>
            </CallParameter>
          </ListOfCallParameters>
        </KineticLaw>
      </Reaction>
      <Reaction key="Reaction_43" name="BM_RBC*" reversible="false" fast="false" addNoise="false">
        <MiriamAnnotation>
<rdf:RDF xmlns:CopasiMT="http://www.copasi.org/RDF/MiriamTerms#" xmlns:bqbiol="http://biomodels.net/biology-qualifiers/" xmlns:dcterms="http://purl.org/dc/terms/" xmlns:rdf="http://www.w3.org/1999/02/22-rdf-syntax-ns#">
  <rdf:Description rdf:about="#Reaction_43">
    <bqbiol:hasProperty rdf:resource="urn:miriam:go:GO:0036017" />
    <dcterms:created>
      <rdf:Description>
        <dcterms:W3CDTF>2015-07-17T14:08:23Z</dcterms:W3CDTF>
      </rdf:Description>
    </dcterms:created>
    <CopasiMT:is rdf:resource="urn:miriam:go:GO:0043249" />
  </rdf:Description>
</rdf:RDF>
        </MiriamAnnotation>
        <ListOfSubstrates>
          <Substrate metabolite="Metabolite_23" stoichiometry="1"/>
        </ListOfSubstrates>
        <ListOfProducts>
          <Product metabolite="Metabolite_2" stoichiometry="1"/>
        </ListOfProducts>
        <ListOfModifiers>
          <Modifier metabolite="Metabolite_17" stoichiometry="1"/>
        </ListOfModifiers>
        <ListOfConstants>
          <Constant key="Parameter_5021" name="k" value="5.03844e+11"/>
        </ListOfConstants>
        <KineticLaw function="Function_42" unitType="Default">
          <ListOfCallParameters>
            <CallParameter functionParameter="FunctionParameter_276">
              <SourceParameter reference="ModelValue_13"/>
            </CallParameter>
            <CallParameter functionParameter="FunctionParameter_275">
              <SourceParameter reference="Metabolite_17"/>
            </CallParameter>
            <CallParameter functionParameter="FunctionParameter_274">
              <SourceParameter reference="Metabolite_23"/>
            </CallParameter>
            <CallParameter functionParameter="FunctionParameter_273">
              <SourceParameter reference="Compartment_6"/>
            </CallParameter>
          </ListOfCallParameters>
        </KineticLaw>
      </Reaction>
      <Reaction key="Reaction_44" name="BM_Spleen" reversible="false" fast="false" addNoise="false">
        <MiriamAnnotation>
<rdf:RDF xmlns:dcterms="http://purl.org/dc/terms/" xmlns:rdf="http://www.w3.org/1999/02/22-rdf-syntax-ns#">
  <rdf:Description rdf:about="#Reaction_44">
    <dcterms:created>
      <rdf:Description>
        <dcterms:W3CDTF>2015-08-14T09:48:55Z</dcterms:W3CDTF>
      </rdf:Description>
    </dcterms:created>
  </rdf:Description>
</rdf:RDF>
        </MiriamAnnotation>
        <ListOfSubstrates>
          <Substrate metabolite="Metabolite_22" stoichiometry="1"/>
        </ListOfSubstrates>
        <ListOfProducts>
          <Product metabolite="Metabolite_5" stoichiometry="1"/>
        </ListOfProducts>
        <ListOfConstants>
          <Constant key="Parameter_5022" name="k" value="0.103218"/>
        </ListOfConstants>
        <KineticLaw function="Function_40" unitType="Default">
          <ListOfCallParameters>
            <CallParameter functionParameter="FunctionParameter_264">
              <SourceParameter reference="ModelValue_31"/>
            </CallParameter>
            <CallParameter functionParameter="FunctionParameter_263">
              <SourceParameter reference="Compartment_6"/>
            </CallParameter>
            <CallParameter functionParameter="FunctionParameter_262">
              <SourceParameter reference="Metabolite_22"/>
            </CallParameter>
          </ListOfCallParameters>
        </KineticLaw>
      </Reaction>
      <Reaction key="Reaction_45" name="BM_Spleen*" reversible="false" fast="false" addNoise="false">
        <MiriamAnnotation>
<rdf:RDF xmlns:dcterms="http://purl.org/dc/terms/" xmlns:rdf="http://www.w3.org/1999/02/22-rdf-syntax-ns#">
  <rdf:Description rdf:about="#Reaction_45">
    <dcterms:created>
      <rdf:Description>
        <dcterms:W3CDTF>2015-08-14T09:49:03Z</dcterms:W3CDTF>
      </rdf:Description>
    </dcterms:created>
  </rdf:Description>
</rdf:RDF>
        </MiriamAnnotation>
        <ListOfSubstrates>
          <Substrate metabolite="Metabolite_23" stoichiometry="1"/>
        </ListOfSubstrates>
        <ListOfProducts>
          <Product metabolite="Metabolite_4" stoichiometry="1"/>
        </ListOfProducts>
        <ListOfConstants>
          <Constant key="Parameter_5026" name="k" value="0.103218"/>
        </ListOfConstants>
        <KineticLaw function="Function_40" unitType="Default">
          <ListOfCallParameters>
            <CallParameter functionParameter="FunctionParameter_264">
              <SourceParameter reference="ModelValue_31"/>
            </CallParameter>
            <CallParameter functionParameter="FunctionParameter_263">
              <SourceParameter reference="Compartment_6"/>
            </CallParameter>
            <CallParameter functionParameter="FunctionParameter_262">
              <SourceParameter reference="Metabolite_23"/>
            </CallParameter>
          </ListOfCallParameters>
        </KineticLaw>
      </Reaction>
      <Reaction key="Reaction_46" name="NTBI_Liver" reversible="false" fast="false" addNoise="false">
        <MiriamAnnotation>
<rdf:RDF xmlns:CopasiMT="http://www.copasi.org/RDF/MiriamTerms#" xmlns:bqbiol="http://biomodels.net/biology-qualifiers/" xmlns:dcterms="http://purl.org/dc/terms/" xmlns:rdf="http://www.w3.org/1999/02/22-rdf-syntax-ns#">
  <rdf:Description rdf:about="#Reaction_46">
    <bqbiol:isPropertyOf rdf:resource="urn:miriam:uniprot:Q75N73" />
    <dcterms:created>
      <rdf:Description>
        <dcterms:W3CDTF>2016-06-06T16:21:17Z</dcterms:W3CDTF>
      </rdf:Description>
    </dcterms:created>
    <CopasiMT:is rdf:resource="urn:miriam:go:GO:0097286" />
  </rdf:Description>
</rdf:RDF>
        </MiriamAnnotation>
        <ListOfSubstrates>
          <Substrate metabolite="Metabolite_15" stoichiometry="1"/>
        </ListOfSubstrates>
        <ListOfProducts>
          <Product metabolite="Metabolite_7" stoichiometry="1"/>
        </ListOfProducts>
        <ListOfModifiers>
          <Modifier metabolite="Metabolite_9" stoichiometry="1"/>
        </ListOfModifiers>
        <ListOfConstants>
          <Constant key="Parameter_5028" name="Km" value="0.000679291"/>
          <Constant key="Parameter_5027" name="Ka" value="0.000255016"/>
          <Constant key="Parameter_5029" name="Vmax" value="14.1511"/>
        </ListOfConstants>
        <KineticLaw function="Function_43" unitType="Default">
          <ListOfCallParameters>
            <CallParameter functionParameter="FunctionParameter_277">
              <SourceParameter reference="ModelValue_39"/>
            </CallParameter>
            <CallParameter functionParameter="FunctionParameter_270">
              <SourceParameter reference="ModelValue_38"/>
            </CallParameter>
            <CallParameter functionParameter="FunctionParameter_271">
              <SourceParameter reference="ModelValue_40"/>
            </CallParameter>
            <CallParameter functionParameter="FunctionParameter_272">
              <SourceParameter reference="Compartment_4"/>
            </CallParameter>
            <CallParameter functionParameter="FunctionParameter_278">
              <SourceParameter reference="Metabolite_15"/>
            </CallParameter>
            <CallParameter functionParameter="FunctionParameter_279">
              <SourceParameter reference="Metabolite_9"/>
            </CallParameter>
          </ListOfCallParameters>
        </KineticLaw>
      </Reaction>
      <Reaction key="Reaction_47" name="NTBI*_Liver" reversible="false" fast="false" addNoise="false">
        <MiriamAnnotation>
<rdf:RDF xmlns:CopasiMT="http://www.copasi.org/RDF/MiriamTerms#" xmlns:bqbiol="http://biomodels.net/biology-qualifiers/" xmlns:dcterms="http://purl.org/dc/terms/" xmlns:rdf="http://www.w3.org/1999/02/22-rdf-syntax-ns#">
  <rdf:Description rdf:about="#Reaction_47">
    <bqbiol:isPropertyOf rdf:resource="urn:miriam:uniprot:Q75N73" />
    <dcterms:created>
      <rdf:Description>
        <dcterms:W3CDTF>2016-06-06T16:21:17Z</dcterms:W3CDTF>
      </rdf:Description>
    </dcterms:created>
    <CopasiMT:is rdf:resource="urn:miriam:go:GO:0097286" />
  </rdf:Description>
</rdf:RDF>
        </MiriamAnnotation>
        <ListOfSubstrates>
          <Substrate metabolite="Metabolite_9" stoichiometry="1"/>
        </ListOfSubstrates>
        <ListOfProducts>
          <Product metabolite="Metabolite_6" stoichiometry="1"/>
        </ListOfProducts>
        <ListOfModifiers>
          <Modifier metabolite="Metabolite_15" stoichiometry="1"/>
          <Modifier metabolite="Metabolite_9" stoichiometry="1"/>
        </ListOfModifiers>
        <ListOfConstants>
          <Constant key="Parameter_5030" name="Km" value="0.000679291"/>
          <Constant key="Parameter_5031" name="Ka" value="0.000255016"/>
          <Constant key="Parameter_5032" name="Vmax" value="14.1511"/>
        </ListOfConstants>
        <KineticLaw function="Function_43" unitType="Default">
          <ListOfCallParameters>
            <CallParameter functionParameter="FunctionParameter_277">
              <SourceParameter reference="ModelValue_39"/>
            </CallParameter>
            <CallParameter functionParameter="FunctionParameter_270">
              <SourceParameter reference="ModelValue_38"/>
            </CallParameter>
            <CallParameter functionParameter="FunctionParameter_271">
              <SourceParameter reference="ModelValue_40"/>
            </CallParameter>
            <CallParameter functionParameter="FunctionParameter_272">
              <SourceParameter reference="Compartment_4"/>
            </CallParameter>
            <CallParameter functionParameter="FunctionParameter_278">
              <SourceParameter reference="Metabolite_9"/>
            </CallParameter>
            <CallParameter functionParameter="FunctionParameter_279">
              <SourceParameter reference="Metabolite_15"/>
            </CallParameter>
          </ListOfCallParameters>
        </KineticLaw>
      </Reaction>
      <Reaction key="Reaction_48" name="EPO synthesis" reversible="false" fast="false" addNoise="false">
        <MiriamAnnotation>
<rdf:RDF xmlns:bqmodel="http://biomodels.net/model-qualifiers/" xmlns:dcterms="http://purl.org/dc/terms/" xmlns:rdf="http://www.w3.org/1999/02/22-rdf-syntax-ns#">
  <rdf:Description rdf:about="#Reaction_48">
    <bqmodel:isInstanceOf rdf:resource="urn:miriam:go:GO:0030072" />
    <dcterms:created>
      <rdf:Description>
        <dcterms:W3CDTF>2016-06-16T12:18:51Z</dcterms:W3CDTF>
      </rdf:Description>
    </dcterms:created>
  </rdf:Description>
</rdf:RDF>
        </MiriamAnnotation>
        <ListOfProducts>
          <Product metabolite="Metabolite_17" stoichiometry="1"/>
        </ListOfProducts>
        <ListOfModifiers>
          <Modifier metabolite="Metabolite_3" stoichiometry="1"/>
          <Modifier metabolite="Metabolite_2" stoichiometry="1"/>
        </ListOfModifiers>
        <ListOfConstants>
          <Constant key="Parameter_5037" name="h" value="6.5"/>
          <Constant key="Parameter_5040" name="V" value="2.62675e-09"/>
          <Constant key="Parameter_5039" name="Ki" value="0.01"/>
        </ListOfConstants>
        <KineticLaw function="Function_44" unitType="ConcentrationPerTime" scalingCompartment="CN=Root,Model=Iron Mouse PV3 - tracer,Vector=Compartments[Plasma]">
          <ListOfCallParameters>
            <CallParameter functionParameter="FunctionParameter_285">
              <SourceParameter reference="ModelValue_43"/>
            </CallParameter>
            <CallParameter functionParameter="FunctionParameter_284">
              <SourceParameter reference="ModelValue_46"/>
            </CallParameter>
            <CallParameter functionParameter="FunctionParameter_283">
              <SourceParameter reference="ModelValue_45"/>
            </CallParameter>
            <CallParameter functionParameter="FunctionParameter_282">
              <SourceParameter reference="Metabolite_3"/>
            </CallParameter>
            <CallParameter functionParameter="FunctionParameter_281">
              <SourceParameter reference="Metabolite_2"/>
            </CallParameter>
          </ListOfCallParameters>
        </KineticLaw>
      </Reaction>
      <Reaction key="Reaction_49" name="EPO degradation" reversible="false" fast="false" addNoise="false">
        <MiriamAnnotation>
<rdf:RDF xmlns:bqmodel="http://biomodels.net/model-qualifiers/" xmlns:dcterms="http://purl.org/dc/terms/" xmlns:rdf="http://www.w3.org/1999/02/22-rdf-syntax-ns#">
  <rdf:Description rdf:about="#Reaction_49">
    <bqmodel:isInstanceOf rdf:resource="urn:miriam:go:GO:0030163" />
    <dcterms:created>
      <rdf:Description>
        <dcterms:W3CDTF>2016-06-16T12:20:25Z</dcterms:W3CDTF>
      </rdf:Description>
    </dcterms:created>
  </rdf:Description>
</rdf:RDF>
        </MiriamAnnotation>
        <ListOfSubstrates>
          <Substrate metabolite="Metabolite_17" stoichiometry="1"/>
        </ListOfSubstrates>
        <ListOfConstants>
          <Constant key="Parameter_5038" name="k1" value="4.8"/>
        </ListOfConstants>
        <KineticLaw function="Function_13" unitType="Default" scalingCompartment="CN=Root,Model=Iron Mouse PV3 - tracer,Vector=Compartments[Plasma]">
          <ListOfCallParameters>
            <CallParameter functionParameter="FunctionParameter_80">
              <SourceParameter reference="ModelValue_44"/>
            </CallParameter>
            <CallParameter functionParameter="FunctionParameter_81">
              <SourceParameter reference="Metabolite_17"/>
            </CallParameter>
          </ListOfCallParameters>
        </KineticLaw>
      </Reaction>
      <Reaction key="Reaction_50" name="RestLoss" reversible="false" fast="false" addNoise="false">
        <MiriamAnnotation>
<rdf:RDF xmlns:dcterms="http://purl.org/dc/terms/" xmlns:rdf="http://www.w3.org/1999/02/22-rdf-syntax-ns#">
  <rdf:Description rdf:about="#Reaction_50">
    <dcterms:created>
      <rdf:Description>
        <dcterms:W3CDTF>2017-05-26T11:14:15Z</dcterms:W3CDTF>
      </rdf:Description>
    </dcterms:created>
  </rdf:Description>
</rdf:RDF>
        </MiriamAnnotation>
        <ListOfSubstrates>
          <Substrate metabolite="Metabolite_20" stoichiometry="1"/>
        </ListOfSubstrates>
        <ListOfProducts>
          <Product metabolite="Metabolite_21" stoichiometry="1"/>
        </ListOfProducts>
        <ListOfConstants>
          <Constant key="Parameter_5033" name="k1" value="0.016862"/>
        </ListOfConstants>
        <KineticLaw function="Function_13" unitType="Default" scalingCompartment="CN=Root,Model=Iron Mouse PV3 - tracer,Vector=Compartments[RestOfBody]">
          <ListOfCallParameters>
            <CallParameter functionParameter="FunctionParameter_80">
              <SourceParameter reference="ModelValue_53"/>
            </CallParameter>
            <CallParameter functionParameter="FunctionParameter_81">
              <SourceParameter reference="Metabolite_20"/>
            </CallParameter>
          </ListOfCallParameters>
        </KineticLaw>
      </Reaction>
      <Reaction key="Reaction_51" name="Tf_degradation" reversible="false" fast="false" addNoise="false">
        <MiriamAnnotation>
<rdf:RDF xmlns:bqmodel="http://biomodels.net/model-qualifiers/" xmlns:dcterms="http://purl.org/dc/terms/" xmlns:rdf="http://www.w3.org/1999/02/22-rdf-syntax-ns#">
  <rdf:Description rdf:about="#Reaction_51">
    <bqmodel:isInstanceOf rdf:resource="urn:miriam:go:GO:0030163" />
    <dcterms:created>
      <rdf:Description>
        <dcterms:W3CDTF>2018-05-09T17:44:58Z</dcterms:W3CDTF>
      </rdf:Description>
    </dcterms:created>
  </rdf:Description>
</rdf:RDF>
        </MiriamAnnotation>
        <ListOfSubstrates>
          <Substrate metabolite="Metabolite_10" stoichiometry="1"/>
        </ListOfSubstrates>
        <ListOfConstants>
          <Constant key="Parameter_5035" name="k1" value="0.4"/>
        </ListOfConstants>
        <KineticLaw function="Function_13" unitType="Default" scalingCompartment="CN=Root,Model=Iron Mouse PV3 - tracer,Vector=Compartments[Plasma]">
          <ListOfCallParameters>
            <CallParameter functionParameter="FunctionParameter_80">
              <SourceParameter reference="ModelValue_55"/>
            </CallParameter>
            <CallParameter functionParameter="FunctionParameter_81">
              <SourceParameter reference="Metabolite_10"/>
            </CallParameter>
          </ListOfCallParameters>
        </KineticLaw>
      </Reaction>
      <Reaction key="Reaction_52" name="Tf_synthesis" reversible="false" fast="false" addNoise="false">
        <MiriamAnnotation>
<rdf:RDF xmlns:bqmodel="http://biomodels.net/model-qualifiers/" xmlns:dcterms="http://purl.org/dc/terms/" xmlns:rdf="http://www.w3.org/1999/02/22-rdf-syntax-ns#">
  <rdf:Description rdf:about="#Reaction_52">
    <bqmodel:isInstanceOf rdf:resource="urn:miriam:go:GO:0030163" />
    <dcterms:created>
      <rdf:Description>
        <dcterms:W3CDTF>2018-05-09T17:45:17Z</dcterms:W3CDTF>
      </rdf:Description>
    </dcterms:created>
  </rdf:Description>
</rdf:RDF>
        </MiriamAnnotation>
        <ListOfProducts>
          <Product metabolite="Metabolite_10" stoichiometry="1"/>
        </ListOfProducts>
        <ListOfConstants>
          <Constant key="Parameter_5034" name="v" value="1.548e-05"/>
        </ListOfConstants>
        <KineticLaw function="Function_6" unitType="Default" scalingCompartment="CN=Root,Model=Iron Mouse PV3 - tracer,Vector=Compartments[Plasma]">
          <ListOfCallParameters>
            <CallParameter functionParameter="FunctionParameter_49">
              <SourceParameter reference="ModelValue_54"/>
            </CallParameter>
          </ListOfCallParameters>
        </KineticLaw>
      </Reaction>
      <Reaction key="Reaction_53" name="Fe2Tf_degradation" reversible="false" fast="false" addNoise="false">
        <MiriamAnnotation>
<rdf:RDF xmlns:bqmodel="http://biomodels.net/model-qualifiers/" xmlns:dcterms="http://purl.org/dc/terms/" xmlns:rdf="http://www.w3.org/1999/02/22-rdf-syntax-ns#">
  <rdf:Description rdf:about="#Reaction_53">
    <bqmodel:isInstanceOf rdf:resource="urn:miriam:go:GO:0030163" />
    <dcterms:created>
      <rdf:Description>
        <dcterms:W3CDTF>2018-05-09T17:45:48Z</dcterms:W3CDTF>
      </rdf:Description>
    </dcterms:created>
  </rdf:Description>
</rdf:RDF>
        </MiriamAnnotation>
        <ListOfSubstrates>
          <Substrate metabolite="Metabolite_13" stoichiometry="1"/>
        </ListOfSubstrates>
        <ListOfProducts>
          <Product metabolite="Metabolite_15" stoichiometry="2"/>
        </ListOfProducts>
        <ListOfConstants>
          <Constant key="Parameter_5045" name="k1" value="0.4"/>
        </ListOfConstants>
        <KineticLaw function="Function_13" unitType="Default" scalingCompartment="CN=Root,Model=Iron Mouse PV3 - tracer,Vector=Compartments[Plasma]">
          <ListOfCallParameters>
            <CallParameter functionParameter="FunctionParameter_80">
              <SourceParameter reference="ModelValue_55"/>
            </CallParameter>
            <CallParameter functionParameter="FunctionParameter_81">
              <SourceParameter reference="Metabolite_13"/>
            </CallParameter>
          </ListOfCallParameters>
        </KineticLaw>
      </Reaction>
      <Reaction key="Reaction_54" name="Fe2Tf**_degradation" reversible="false" fast="false" addNoise="false">
        <MiriamAnnotation>
<rdf:RDF xmlns:bqmodel="http://biomodels.net/model-qualifiers/" xmlns:dcterms="http://purl.org/dc/terms/" xmlns:rdf="http://www.w3.org/1999/02/22-rdf-syntax-ns#">
  <rdf:Description rdf:about="#Reaction_54">
    <bqmodel:isInstanceOf rdf:resource="urn:miriam:go:GO:0030163" />
    <dcterms:created>
      <rdf:Description>
        <dcterms:W3CDTF>2018-05-09T17:46:05Z</dcterms:W3CDTF>
      </rdf:Description>
    </dcterms:created>
  </rdf:Description>
</rdf:RDF>
        </MiriamAnnotation>
        <ListOfSubstrates>
          <Substrate metabolite="Metabolite_16" stoichiometry="1"/>
        </ListOfSubstrates>
        <ListOfProducts>
          <Product metabolite="Metabolite_9" stoichiometry="2"/>
        </ListOfProducts>
        <ListOfConstants>
          <Constant key="Parameter_5042" name="k1" value="0.4"/>
        </ListOfConstants>
        <KineticLaw function="Function_13" unitType="Default" scalingCompartment="CN=Root,Model=Iron Mouse PV3 - tracer,Vector=Compartments[Plasma]">
          <ListOfCallParameters>
            <CallParameter functionParameter="FunctionParameter_80">
              <SourceParameter reference="ModelValue_55"/>
            </CallParameter>
            <CallParameter functionParameter="FunctionParameter_81">
              <SourceParameter reference="Metabolite_16"/>
            </CallParameter>
          </ListOfCallParameters>
        </KineticLaw>
      </Reaction>
      <Reaction key="Reaction_55" name="Fe2Tf*_degradation" reversible="false" fast="false" addNoise="false">
        <MiriamAnnotation>
<rdf:RDF xmlns:bqmodel="http://biomodels.net/model-qualifiers/" xmlns:dcterms="http://purl.org/dc/terms/" xmlns:rdf="http://www.w3.org/1999/02/22-rdf-syntax-ns#">
  <rdf:Description rdf:about="#Reaction_55">
    <bqmodel:isInstanceOf rdf:resource="urn:miriam:go:GO:0030163" />
    <dcterms:created>
      <rdf:Description>
        <dcterms:W3CDTF>2018-05-09T17:46:14Z</dcterms:W3CDTF>
      </rdf:Description>
    </dcterms:created>
  </rdf:Description>
</rdf:RDF>
        </MiriamAnnotation>
        <ListOfSubstrates>
          <Substrate metabolite="Metabolite_8" stoichiometry="1"/>
        </ListOfSubstrates>
        <ListOfProducts>
          <Product metabolite="Metabolite_15" stoichiometry="1"/>
          <Product metabolite="Metabolite_9" stoichiometry="1"/>
        </ListOfProducts>
        <ListOfConstants>
          <Constant key="Parameter_5043" name="k1" value="0.4"/>
        </ListOfConstants>
        <KineticLaw function="Function_13" unitType="Default" scalingCompartment="CN=Root,Model=Iron Mouse PV3 - tracer,Vector=Compartments[Plasma]">
          <ListOfCallParameters>
            <CallParameter functionParameter="FunctionParameter_80">
              <SourceParameter reference="ModelValue_55"/>
            </CallParameter>
            <CallParameter functionParameter="FunctionParameter_81">
              <SourceParameter reference="Metabolite_8"/>
            </CallParameter>
          </ListOfCallParameters>
        </KineticLaw>
      </Reaction>
      <Reaction key="Reaction_56" name="Fe1Tf_degradation" reversible="false" fast="false" addNoise="false">
        <MiriamAnnotation>
<rdf:RDF xmlns:bqmodel="http://biomodels.net/model-qualifiers/" xmlns:dcterms="http://purl.org/dc/terms/" xmlns:rdf="http://www.w3.org/1999/02/22-rdf-syntax-ns#">
  <rdf:Description rdf:about="#Reaction_56">
    <bqmodel:isInstanceOf rdf:resource="urn:miriam:go:GO:0030163" />
    <dcterms:created>
      <rdf:Description>
        <dcterms:W3CDTF>2018-05-09T17:46:22Z</dcterms:W3CDTF>
      </rdf:Description>
    </dcterms:created>
  </rdf:Description>
</rdf:RDF>
        </MiriamAnnotation>
        <ListOfSubstrates>
          <Substrate metabolite="Metabolite_14" stoichiometry="1"/>
        </ListOfSubstrates>
        <ListOfProducts>
          <Product metabolite="Metabolite_15" stoichiometry="1"/>
        </ListOfProducts>
        <ListOfConstants>
          <Constant key="Parameter_5044" name="k1" value="0.4"/>
        </ListOfConstants>
        <KineticLaw function="Function_13" unitType="Default" scalingCompartment="CN=Root,Model=Iron Mouse PV3 - tracer,Vector=Compartments[Plasma]">
          <ListOfCallParameters>
            <CallParameter functionParameter="FunctionParameter_80">
              <SourceParameter reference="ModelValue_55"/>
            </CallParameter>
            <CallParameter functionParameter="FunctionParameter_81">
              <SourceParameter reference="Metabolite_14"/>
            </CallParameter>
          </ListOfCallParameters>
        </KineticLaw>
      </Reaction>
      <Reaction key="Reaction_57" name="Fe1Tf*_degradation" reversible="false" fast="false" addNoise="false">
        <MiriamAnnotation>
<rdf:RDF xmlns:dcterms="http://purl.org/dc/terms/" xmlns:rdf="http://www.w3.org/1999/02/22-rdf-syntax-ns#">
  <rdf:Description rdf:about="#Reaction_57">
    <dcterms:created>
      <rdf:Description>
        <dcterms:W3CDTF>2018-05-09T17:46:33Z</dcterms:W3CDTF>
      </rdf:Description>
    </dcterms:created>
  </rdf:Description>
</rdf:RDF>
        </MiriamAnnotation>
        <ListOfSubstrates>
          <Substrate metabolite="Metabolite_11" stoichiometry="1"/>
        </ListOfSubstrates>
        <ListOfProducts>
          <Product metabolite="Metabolite_9" stoichiometry="1"/>
        </ListOfProducts>
        <ListOfConstants>
          <Constant key="Parameter_5036" name="k1" value="0.4"/>
        </ListOfConstants>
        <KineticLaw function="Function_13" unitType="Default" scalingCompartment="CN=Root,Model=Iron Mouse PV3 - tracer,Vector=Compartments[Plasma]">
          <ListOfCallParameters>
            <CallParameter functionParameter="FunctionParameter_80">
              <SourceParameter reference="ModelValue_55"/>
            </CallParameter>
            <CallParameter functionParameter="FunctionParameter_81">
              <SourceParameter reference="Metabolite_11"/>
            </CallParameter>
          </ListOfCallParameters>
        </KineticLaw>
      </Reaction>
    </ListOfReactions>
    <ListOfEvents>
      <Event key="Event_0" name="IV iron tracer" fireAtInitialTime="0" persistentTrigger="0">
        <MiriamAnnotation>
<rdf:RDF xmlns:dcterms="http://purl.org/dc/terms/" xmlns:rdf="http://www.w3.org/1999/02/22-rdf-syntax-ns#">
  <rdf:Description rdf:about="#Event_0">
    <dcterms:created>
      <rdf:Description>
        <dcterms:W3CDTF>2016-03-17T09:21:58Z</dcterms:W3CDTF>
      </rdf:Description>
    </dcterms:created>
  </rdf:Description>
</rdf:RDF>
        </MiriamAnnotation>
        <TriggerExpression>
          &lt;CN=Root,Model=Iron Mouse PV3 - tracer,Reference=Time> >= 40
        </TriggerExpression>
        <ListOfAssignments>
          <Assignment targetKey="Metabolite_9">
            <Expression>
              &lt;CN=Root,Model=Iron Mouse PV3 - tracer,Vector=Values[Injected],Reference=Value>/(&lt;CN=Root,Model=Iron Mouse PV3 - tracer,Reference=Avogadro Constant>*&lt;CN=Root,Model=Iron Mouse PV3 - tracer,Vector=Compartments[Plasma],Reference=Volume>)
            </Expression>
          </Assignment>
        </ListOfAssignments>
      </Event>
      <Event key="Event_1" name="change Diet" fireAtInitialTime="0" persistentTrigger="0">
        <MiriamAnnotation>
<rdf:RDF xmlns:dcterms="http://purl.org/dc/terms/" xmlns:rdf="http://www.w3.org/1999/02/22-rdf-syntax-ns#">
  <rdf:Description rdf:about="#Event_1">
    <dcterms:created>
      <rdf:Description>
        <dcterms:W3CDTF>2016-09-29T12:15:15Z</dcterms:W3CDTF>
      </rdf:Description>
    </dcterms:created>
  </rdf:Description>
</rdf:RDF>
        </MiriamAnnotation>
        <TriggerExpression>
          &lt;CN=Root,Model=Iron Mouse PV3 - tracer,Reference=Time> >= 5
        </TriggerExpression>
        <ListOfAssignments>
          <Assignment targetKey="ModelValue_36">
            <Expression>
              &lt;CN=Root,Model=Iron Mouse PV3 - tracer,Vector=Values[vDiet],Reference=Value>*&lt;CN=Root,Model=Iron Mouse PV3 - tracer,Vector=Values[fDiet],Reference=Value>
            </Expression>
          </Assignment>
        </ListOfAssignments>
      </Event>
    </ListOfEvents>
    <ListOfModelParameterSets activeSet="ModelParameterSet_0">
      <ModelParameterSet key="ModelParameterSet_0" name="Initial State">
        <ModelParameterGroup cn="String=Initial Time" type="Group">
          <ModelParameter cn="CN=Root,Model=Iron Mouse PV3 - tracer" value="0" type="Model" simulationType="time"/>
        </ModelParameterGroup>
        <ModelParameterGroup cn="String=Initial Compartment Sizes" type="Group">
          <ModelParameter cn="CN=Root,Model=Iron Mouse PV3 - tracer,Vector=Compartments[Duodenum]" value="3.8461499999999998e-05" type="Compartment" simulationType="fixed"/>
          <ModelParameter cn="CN=Root,Model=Iron Mouse PV3 - tracer,Vector=Compartments[RBC]" value="0.00079000000000000001" type="Compartment" simulationType="fixed"/>
          <ModelParameter cn="CN=Root,Model=Iron Mouse PV3 - tracer,Vector=Compartments[Spleen]" value="6.7307700000000006e-05" type="Compartment" simulationType="fixed"/>
          <ModelParameter cn="CN=Root,Model=Iron Mouse PV3 - tracer,Vector=Compartments[Liver]" value="0.001161905" type="Compartment" simulationType="fixed"/>
          <ModelParameter cn="CN=Root,Model=Iron Mouse PV3 - tracer,Vector=Compartments[Plasma]" value="0.0012999999999999999" type="Compartment" simulationType="fixed"/>
          <ModelParameter cn="CN=Root,Model=Iron Mouse PV3 - tracer,Vector=Compartments[RestOfBody]" value="0.019694765999999999" type="Compartment" simulationType="fixed"/>
          <ModelParameter cn="CN=Root,Model=Iron Mouse PV3 - tracer,Vector=Compartments[BoneMarrow]" value="0.000214286" type="Compartment" simulationType="fixed"/>
        </ModelParameterGroup>
        <ModelParameterGroup cn="String=Initial Species Values" type="Group">
          <ModelParameter cn="CN=Root,Model=Iron Mouse PV3 - tracer,Vector=Compartments[Duodenum],Vector=Metabolites[FeDuo*]" value="0" type="Species" simulationType="reactions"/>
          <ModelParameter cn="CN=Root,Model=Iron Mouse PV3 - tracer,Vector=Compartments[Duodenum],Vector=Metabolites[FeDuo]" value="2.321348042024175e+17" type="Species" simulationType="reactions"/>
          <ModelParameter cn="CN=Root,Model=Iron Mouse PV3 - tracer,Vector=Compartments[RBC],Vector=Metabolites[FeRBC*]" value="0" type="Species" simulationType="reactions"/>
          <ModelParameter cn="CN=Root,Model=Iron Mouse PV3 - tracer,Vector=Compartments[RBC],Vector=Metabolites[FeRBC]" value="1.094223163243e+19" type="Species" simulationType="reactions"/>
          <ModelParameter cn="CN=Root,Model=Iron Mouse PV3 - tracer,Vector=Compartments[Spleen],Vector=Metabolites[FeSpleen*]" value="0" type="Species" simulationType="reactions"/>
          <ModelParameter cn="CN=Root,Model=Iron Mouse PV3 - tracer,Vector=Compartments[Spleen],Vector=Metabolites[FeSpleen]" value="91945723926544496" type="Species" simulationType="reactions"/>
          <ModelParameter cn="CN=Root,Model=Iron Mouse PV3 - tracer,Vector=Compartments[Liver],Vector=Metabolites[FeLiver*]" value="0" type="Species" simulationType="reactions"/>
          <ModelParameter cn="CN=Root,Model=Iron Mouse PV3 - tracer,Vector=Compartments[Liver],Vector=Metabolites[FeLiver]" value="9.0963036534629338e+17" type="Species" simulationType="reactions"/>
          <ModelParameter cn="CN=Root,Model=Iron Mouse PV3 - tracer,Vector=Compartments[Plasma],Vector=Metabolites[Fe2Tf*]" value="0" type="Species" simulationType="reactions"/>
          <ModelParameter cn="CN=Root,Model=Iron Mouse PV3 - tracer,Vector=Compartments[Plasma],Vector=Metabolites[NTBI*]" value="0" type="Species" simulationType="reactions"/>
          <ModelParameter cn="CN=Root,Model=Iron Mouse PV3 - tracer,Vector=Compartments[Plasma],Vector=Metabolites[Tf]" value="9089453467176810" type="Species" simulationType="reactions"/>
          <ModelParameter cn="CN=Root,Model=Iron Mouse PV3 - tracer,Vector=Compartments[Plasma],Vector=Metabolites[Fe1Tf*]" value="0" type="Species" simulationType="reactions"/>
          <ModelParameter cn="CN=Root,Model=Iron Mouse PV3 - tracer,Vector=Compartments[Plasma],Vector=Metabolites[Hepcidin]" value="18013406433680.844" type="Species" simulationType="reactions"/>
          <ModelParameter cn="CN=Root,Model=Iron Mouse PV3 - tracer,Vector=Compartments[Plasma],Vector=Metabolites[Fe2Tf]" value="14845332280073750" type="Species" simulationType="reactions"/>
          <ModelParameter cn="CN=Root,Model=Iron Mouse PV3 - tracer,Vector=Compartments[Plasma],Vector=Metabolites[Fe1Tf]" value="6362562625533478" type="Species" simulationType="reactions"/>
          <ModelParameter cn="CN=Root,Model=Iron Mouse PV3 - tracer,Vector=Compartments[Plasma],Vector=Metabolites[NTBI]" value="31315137308000" type="Species" simulationType="reactions"/>
          <ModelParameter cn="CN=Root,Model=Iron Mouse PV3 - tracer,Vector=Compartments[Plasma],Vector=Metabolites[Fe2Tf**]" value="0" type="Species" simulationType="reactions"/>
          <ModelParameter cn="CN=Root,Model=Iron Mouse PV3 - tracer,Vector=Compartments[Plasma],Vector=Metabolites[EPO]" value="1899811092.63309" type="Species" simulationType="reactions"/>
          <ModelParameter cn="CN=Root,Model=Iron Mouse PV3 - tracer,Vector=Compartments[RestOfBody],Vector=Metabolites[FeRest*]" value="0" type="Species" simulationType="reactions"/>
          <ModelParameter cn="CN=Root,Model=Iron Mouse PV3 - tracer,Vector=Compartments[RestOfBody],Vector=Metabolites[FeOutside*]" value="0" type="Species" simulationType="reactions"/>
          <ModelParameter cn="CN=Root,Model=Iron Mouse PV3 - tracer,Vector=Compartments[RestOfBody],Vector=Metabolites[FeRest]" value="4.7650613574284698e+18" type="Species" simulationType="reactions"/>
          <ModelParameter cn="CN=Root,Model=Iron Mouse PV3 - tracer,Vector=Compartments[RestOfBody],Vector=Metabolites[FeOutside]" value="0" type="Species" simulationType="fixed"/>
          <ModelParameter cn="CN=Root,Model=Iron Mouse PV3 - tracer,Vector=Compartments[BoneMarrow],Vector=Metabolites[FeBM]" value="2.6848163402173971e+17" type="Species" simulationType="reactions"/>
          <ModelParameter cn="CN=Root,Model=Iron Mouse PV3 - tracer,Vector=Compartments[BoneMarrow],Vector=Metabolites[FeBM*]" value="0" type="Species" simulationType="reactions"/>
        </ModelParameterGroup>
        <ModelParameterGroup cn="String=Initial Global Quantities" type="Group">
          <ModelParameter cn="CN=Root,Model=Iron Mouse PV3 - tracer,Vector=Values[Total_Fe* (in body)]" value="0" type="ModelValue" simulationType="assignment"/>
          <ModelParameter cn="CN=Root,Model=Iron Mouse PV3 - tracer,Vector=Values[FePlasma*]" value="0" type="ModelValue" simulationType="assignment"/>
          <ModelParameter cn="CN=Root,Model=Iron Mouse PV3 - tracer,Vector=Values[PDuo]" value="0" type="ModelValue" simulationType="assignment"/>
          <ModelParameter cn="CN=Root,Model=Iron Mouse PV3 - tracer,Vector=Values[PLiver]" value="0" type="ModelValue" simulationType="assignment"/>
          <ModelParameter cn="CN=Root,Model=Iron Mouse PV3 - tracer,Vector=Values[PSpleen]" value="0" type="ModelValue" simulationType="assignment"/>
          <ModelParameter cn="CN=Root,Model=Iron Mouse PV3 - tracer,Vector=Values[PRBC]" value="0" type="ModelValue" simulationType="assignment"/>
          <ModelParameter cn="CN=Root,Model=Iron Mouse PV3 - tracer,Vector=Values[PRest]" value="0" type="ModelValue" simulationType="assignment"/>
          <ModelParameter cn="CN=Root,Model=Iron Mouse PV3 - tracer,Vector=Values[PPlasma]" value="0" type="ModelValue" simulationType="assignment"/>
          <ModelParameter cn="CN=Root,Model=Iron Mouse PV3 - tracer,Vector=Values[POutside]" value="0" type="ModelValue" simulationType="assignment"/>
          <ModelParameter cn="CN=Root,Model=Iron Mouse PV3 - tracer,Vector=Values[Injected]" value="3073000000000000" type="ModelValue" simulationType="fixed"/>
          <ModelParameter cn="CN=Root,Model=Iron Mouse PV3 - tracer,Vector=Values[kNTBI_Fe1Tf]" value="1004004483.150944" type="ModelValue" simulationType="fixed">
            <InitialExpression>
              &lt;CN=Root,Model=Iron Mouse PV3 - tracer,Vector=Values[kFe1Tf_Fe2Tf],Reference=InitialValue>*(&lt;CN=Root,Model=Iron Mouse PV3 - tracer,Vector=Compartments[Plasma],Vector=Metabolites[Fe1Tf],Reference=InitialConcentration>+&lt;CN=Root,Model=Iron Mouse PV3 - tracer,Vector=Compartments[Plasma],Vector=Metabolites[Fe2Tf],Reference=InitialConcentration>)*&lt;CN=Root,Model=Iron Mouse PV3 - tracer,Vector=Compartments[Plasma],Vector=Metabolites[Fe1Tf],Reference=InitialConcentration>/(&lt;CN=Root,Model=Iron Mouse PV3 - tracer,Vector=Compartments[Plasma],Vector=Metabolites[Fe2Tf],Reference=InitialConcentration>*&lt;CN=Root,Model=Iron Mouse PV3 - tracer,Vector=Compartments[Plasma],Vector=Metabolites[Tf],Reference=InitialConcentration>)
            </InitialExpression>
          </ModelParameter>
          <ModelParameter cn="CN=Root,Model=Iron Mouse PV3 - tracer,Vector=Values[kInDuo]" value="0.040597099999999997" type="ModelValue" simulationType="fixed"/>
          <ModelParameter cn="CN=Root,Model=Iron Mouse PV3 - tracer,Vector=Values[kInLiver]" value="2.11666" type="ModelValue" simulationType="fixed"/>
          <ModelParameter cn="CN=Root,Model=Iron Mouse PV3 - tracer,Vector=Values[kInRBC]" value="503844458326.63861" type="ModelValue" simulationType="fixed">
            <InitialExpression>
              &lt;CN=Root,Model=Iron Mouse PV3 - tracer,Vector=Values[kRBCSpleen],Reference=InitialValue>*&lt;CN=Root,Model=Iron Mouse PV3 - tracer,Vector=Compartments[RBC],Vector=Metabolites[FeRBC],Reference=InitialConcentration>*&lt;CN=Root,Model=Iron Mouse PV3 - tracer,Vector=Compartments[RBC],Reference=InitialVolume>/(&lt;CN=Root,Model=Iron Mouse PV3 - tracer,Vector=Compartments[BoneMarrow],Vector=Metabolites[FeBM],Reference=InitialConcentration>*&lt;CN=Root,Model=Iron Mouse PV3 - tracer,Vector=Compartments[BoneMarrow],Reference=InitialVolume>*&lt;CN=Root,Model=Iron Mouse PV3 - tracer,Vector=Compartments[Plasma],Vector=Metabolites[EPO],Reference=InitialConcentration>)
            </InitialExpression>
          </ModelParameter>
          <ModelParameter cn="CN=Root,Model=Iron Mouse PV3 - tracer,Vector=Values[kInRest]" value="4.7812094610492135" type="ModelValue" simulationType="fixed">
            <InitialExpression>
              (&lt;CN=Root,Model=Iron Mouse PV3 - tracer,Vector=Values[vRestNTBI],Reference=InitialValue>*&lt;CN=Root,Model=Iron Mouse PV3 - tracer,Vector=Compartments[RestOfBody],Reference=InitialVolume>*&lt;CN=Root,Model=Iron Mouse PV3 - tracer,Vector=Compartments[RestOfBody],Vector=Metabolites[FeRest],Reference=InitialConcentration>/((&lt;CN=Root,Model=Iron Mouse PV3 - tracer,Vector=Values[KmFeFPN],Reference=InitialValue>+&lt;CN=Root,Model=Iron Mouse PV3 - tracer,Vector=Compartments[RestOfBody],Vector=Metabolites[FeRest],Reference=InitialConcentration>)*(1+&lt;CN=Root,Model=Iron Mouse PV3 - tracer,Vector=Compartments[Plasma],Vector=Metabolites[Hepcidin],Reference=InitialConcentration>/&lt;CN=Root,Model=Iron Mouse PV3 - tracer,Vector=Values[KiHepcidinFPN],Reference=InitialValue>))+(&lt;CN=Root,Model=Iron Mouse PV3 - tracer,Vector=Values[TotalFe_DailyLossFraction],Reference=InitialValue>*(2*&lt;CN=Root,Model=Iron Mouse PV3 - tracer,Vector=Compartments[Plasma],Vector=Metabolites[Fe2Tf],Reference=InitialConcentration>*&lt;CN=Root,Model=Iron Mouse PV3 - tracer,Vector=Compartments[Plasma],Reference=InitialVolume>+&lt;CN=Root,Model=Iron Mouse PV3 - tracer,Vector=Compartments[Plasma],Vector=Metabolites[Fe1Tf],Reference=InitialConcentration>*&lt;CN=Root,Model=Iron Mouse PV3 - tracer,Vector=Compartments[Plasma],Reference=InitialVolume>+&lt;CN=Root,Model=Iron Mouse PV3 - tracer,Vector=Compartments[Plasma],Vector=Metabolites[NTBI],Reference=InitialConcentration>*&lt;CN=Root,Model=Iron Mouse PV3 - tracer,Vector=Compartments[Plasma],Reference=InitialVolume>+&lt;CN=Root,Model=Iron Mouse PV3 - tracer,Vector=Compartments[Liver],Vector=Metabolites[FeLiver],Reference=InitialConcentration>*&lt;CN=Root,Model=Iron Mouse PV3 - tracer,Vector=Compartments[Liver],Reference=InitialVolume>+&lt;CN=Root,Model=Iron Mouse PV3 - tracer,Vector=Compartments[Duodenum],Vector=Metabolites[FeDuo],Reference=InitialConcentration>*&lt;CN=Root,Model=Iron Mouse PV3 - tracer,Vector=Compartments[Duodenum],Reference=InitialVolume>+&lt;CN=Root,Model=Iron Mouse PV3 - tracer,Vector=Compartments[Spleen],Vector=Metabolites[FeSpleen],Reference=InitialConcentration>*&lt;CN=Root,Model=Iron Mouse PV3 - tracer,Vector=Compartments[Spleen],Reference=InitialVolume>+&lt;CN=Root,Model=Iron Mouse PV3 - tracer,Vector=Compartments[BoneMarrow],Vector=Metabolites[FeBM],Reference=InitialConcentration>*&lt;CN=Root,Model=Iron Mouse PV3 - tracer,Vector=Compartments[BoneMarrow],Reference=InitialVolume>+&lt;CN=Root,Model=Iron Mouse PV3 - tracer,Vector=Compartments[RBC],Vector=Metabolites[FeRBC],Reference=InitialConcentration>*&lt;CN=Root,Model=Iron Mouse PV3 - tracer,Vector=Compartments[RBC],Reference=InitialVolume>+&lt;CN=Root,Model=Iron Mouse PV3 - tracer,Vector=Compartments[RestOfBody],Vector=Metabolites[FeRest],Reference=InitialConcentration>*&lt;CN=Root,Model=Iron Mouse PV3 - tracer,Vector=Compartments[RestOfBody],Reference=InitialVolume>)-&lt;CN=Root,Model=Iron Mouse PV3 - tracer,Vector=Values[kDuoLoss],Reference=InitialValue>*&lt;CN=Root,Model=Iron Mouse PV3 - tracer,Vector=Compartments[Duodenum],Reference=InitialVolume>*&lt;CN=Root,Model=Iron Mouse PV3 - tracer,Vector=Compartments[Duodenum],Vector=Metabolites[FeDuo],Reference=InitialConcentration>)/(&lt;CN=Root,Model=Iron Mouse PV3 - tracer,Vector=Compartments[RestOfBody],Vector=Metabolites[FeRest],Reference=InitialConcentration>*&lt;CN=Root,Model=Iron Mouse PV3 - tracer,Vector=Compartments[RestOfBody],Reference=InitialVolume>)*&lt;CN=Root,Model=Iron Mouse PV3 - tracer,Vector=Compartments[RestOfBody],Vector=Metabolites[FeRest],Reference=InitialConcentration>*&lt;CN=Root,Model=Iron Mouse PV3 - tracer,Vector=Compartments[RestOfBody],Reference=InitialVolume>)/(2*&lt;CN=Root,Model=Iron Mouse PV3 - tracer,Vector=Compartments[Plasma],Vector=Metabolites[Fe2Tf],Reference=InitialConcentration>*&lt;CN=Root,Model=Iron Mouse PV3 - tracer,Vector=Compartments[Plasma],Reference=InitialVolume>+&lt;CN=Root,Model=Iron Mouse PV3 - tracer,Vector=Compartments[Plasma],Vector=Metabolites[Fe1Tf],Reference=InitialConcentration>*&lt;CN=Root,Model=Iron Mouse PV3 - tracer,Vector=Compartments[Plasma],Reference=InitialVolume>)
            </InitialExpression>
          </ModelParameter>
          <ModelParameter cn="CN=Root,Model=Iron Mouse PV3 - tracer,Vector=Values[FePlasma(conc)*]" value="0" type="ModelValue" simulationType="assignment"/>
          <ModelParameter cn="CN=Root,Model=Iron Mouse PV3 - tracer,Vector=Values[KmFeFPN]" value="0.112511" type="ModelValue" simulationType="fixed"/>
          <ModelParameter cn="CN=Root,Model=Iron Mouse PV3 - tracer,Vector=Values[KiHepcidinFPN]" value="6.3000000000000002e-09" type="ModelValue" simulationType="fixed"/>
          <ModelParameter cn="CN=Root,Model=Iron Mouse PV3 - tracer,Vector=Values[TfSaturation]" value="59.498981135371267" type="ModelValue" simulationType="assignment"/>
          <ModelParameter cn="CN=Root,Model=Iron Mouse PV3 - tracer,Vector=Values[kFe1Tf_Fe2Tf]" value="1004000000" type="ModelValue" simulationType="fixed"/>
          <ModelParameter cn="CN=Root,Model=Iron Mouse PV3 - tracer,Vector=Values[vDuoNTBI]" value="0.20090699541127707" type="ModelValue" simulationType="fixed">
            <InitialExpression>
              (&lt;CN=Root,Model=Iron Mouse PV3 - tracer,Vector=Values[vDiet],Reference=InitialValue>*&lt;CN=Root,Model=Iron Mouse PV3 - tracer,Vector=Compartments[Duodenum],Reference=InitialVolume>+&lt;CN=Root,Model=Iron Mouse PV3 - tracer,Vector=Values[kInDuo],Reference=InitialValue>*(2*&lt;CN=Root,Model=Iron Mouse PV3 - tracer,Vector=Compartments[Plasma],Vector=Metabolites[Fe2Tf],Reference=InitialConcentration>*&lt;CN=Root,Model=Iron Mouse PV3 - tracer,Vector=Compartments[Plasma],Reference=InitialVolume>+&lt;CN=Root,Model=Iron Mouse PV3 - tracer,Vector=Compartments[Plasma],Vector=Metabolites[Fe1Tf],Reference=InitialConcentration>*&lt;CN=Root,Model=Iron Mouse PV3 - tracer,Vector=Compartments[Plasma],Reference=InitialVolume>)-&lt;CN=Root,Model=Iron Mouse PV3 - tracer,Vector=Values[kDuoLoss],Reference=InitialValue>*&lt;CN=Root,Model=Iron Mouse PV3 - tracer,Vector=Compartments[Duodenum],Vector=Metabolites[FeDuo],Reference=InitialConcentration>*&lt;CN=Root,Model=Iron Mouse PV3 - tracer,Vector=Compartments[Duodenum],Reference=InitialVolume>)/(&lt;CN=Root,Model=Iron Mouse PV3 - tracer,Vector=Compartments[Duodenum],Vector=Metabolites[FeDuo],Reference=InitialConcentration>*&lt;CN=Root,Model=Iron Mouse PV3 - tracer,Vector=Compartments[Duodenum],Reference=InitialVolume>/((&lt;CN=Root,Model=Iron Mouse PV3 - tracer,Vector=Values[KmFeFPN],Reference=InitialValue>+&lt;CN=Root,Model=Iron Mouse PV3 - tracer,Vector=Compartments[Duodenum],Vector=Metabolites[FeDuo],Reference=InitialConcentration>)*(1+&lt;CN=Root,Model=Iron Mouse PV3 - tracer,Vector=Compartments[Plasma],Vector=Metabolites[Hepcidin],Reference=InitialConcentration>/&lt;CN=Root,Model=Iron Mouse PV3 - tracer,Vector=Values[KiHepcidinFPN],Reference=InitialValue>)))
            </InitialExpression>
          </ModelParameter>
          <ModelParameter cn="CN=Root,Model=Iron Mouse PV3 - tracer,Vector=Values[vLiverNTBI]" value="0.044479486892207813" type="ModelValue" simulationType="fixed">
            <InitialExpression>
              (&lt;CN=Root,Model=Iron Mouse PV3 - tracer,Vector=Values[kInLiver],Reference=InitialValue>*(2*&lt;CN=Root,Model=Iron Mouse PV3 - tracer,Vector=Compartments[Plasma],Vector=Metabolites[Fe2Tf],Reference=InitialConcentration>*&lt;CN=Root,Model=Iron Mouse PV3 - tracer,Vector=Compartments[Plasma],Reference=InitialVolume>+&lt;CN=Root,Model=Iron Mouse PV3 - tracer,Vector=Compartments[Plasma],Vector=Metabolites[Fe1Tf],Reference=InitialConcentration>*&lt;CN=Root,Model=Iron Mouse PV3 - tracer,Vector=Compartments[Plasma],Reference=InitialVolume>)+&lt;CN=Root,Model=Iron Mouse PV3 - tracer,Vector=Values[vNTBILiver],Reference=InitialValue>*(&lt;CN=Root,Model=Iron Mouse PV3 - tracer,Vector=Compartments[Plasma],Vector=Metabolites[NTBI],Reference=InitialConcentration>/(&lt;CN=Root,Model=Iron Mouse PV3 - tracer,Vector=Values[KmNTBI],Reference=InitialValue>+&lt;CN=Root,Model=Iron Mouse PV3 - tracer,Vector=Compartments[Plasma],Vector=Metabolites[NTBI],Reference=InitialConcentration>))*(&lt;CN=Root,Model=Iron Mouse PV3 - tracer,Vector=Compartments[Plasma],Vector=Metabolites[NTBI],Reference=InitialConcentration>^&lt;CN=Root,Model=Iron Mouse PV3 - tracer,Vector=Values[hNTBI],Reference=InitialValue>/(&lt;CN=Root,Model=Iron Mouse PV3 - tracer,Vector=Values[KaNTBI],Reference=InitialValue>^&lt;CN=Root,Model=Iron Mouse PV3 - tracer,Vector=Values[hNTBI],Reference=InitialValue>+&lt;CN=Root,Model=Iron Mouse PV3 - tracer,Vector=Compartments[Plasma],Vector=Metabolites[NTBI],Reference=InitialConcentration>^&lt;CN=Root,Model=Iron Mouse PV3 - tracer,Vector=Values[hNTBI],Reference=InitialValue>)*&lt;CN=Root,Model=Iron Mouse PV3 - tracer,Vector=Compartments[Plasma],Reference=InitialVolume>))/(&lt;CN=Root,Model=Iron Mouse PV3 - tracer,Vector=Compartments[Liver],Vector=Metabolites[FeLiver],Reference=InitialConcentration>*&lt;CN=Root,Model=Iron Mouse PV3 - tracer,Vector=Compartments[Liver],Reference=InitialVolume>/((&lt;CN=Root,Model=Iron Mouse PV3 - tracer,Vector=Values[KmFeFPN],Reference=InitialValue>+&lt;CN=Root,Model=Iron Mouse PV3 - tracer,Vector=Compartments[Liver],Vector=Metabolites[FeLiver],Reference=InitialConcentration>)*(1+&lt;CN=Root,Model=Iron Mouse PV3 - tracer,Vector=Compartments[Plasma],Vector=Metabolites[Hepcidin],Reference=InitialConcentration>/&lt;CN=Root,Model=Iron Mouse PV3 - tracer,Vector=Values[KiHepcidinFPN],Reference=InitialValue>)))
            </InitialExpression>
          </ModelParameter>
          <ModelParameter cn="CN=Root,Model=Iron Mouse PV3 - tracer,Vector=Values[vSpleenNTBI]" value="2.0673802760351765" type="ModelValue" simulationType="fixed">
            <InitialExpression>
              (-2*&lt;CN=Root,Model=Iron Mouse PV3 - tracer,Vector=Values[kdTf],Reference=InitialValue>*&lt;CN=Root,Model=Iron Mouse PV3 - tracer,Vector=Compartments[Plasma],Reference=InitialVolume>*&lt;CN=Root,Model=Iron Mouse PV3 - tracer,Vector=Compartments[Plasma],Vector=Metabolites[Fe2Tf],Reference=InitialConcentration>-&lt;CN=Root,Model=Iron Mouse PV3 - tracer,Vector=Values[kdTf],Reference=InitialValue>*&lt;CN=Root,Model=Iron Mouse PV3 - tracer,Vector=Compartments[Plasma],Reference=InitialVolume>*&lt;CN=Root,Model=Iron Mouse PV3 - tracer,Vector=Compartments[Plasma],Vector=Metabolites[Fe1Tf],Reference=InitialConcentration>+&lt;CN=Root,Model=Iron Mouse PV3 - tracer,Vector=Values[kFe1Tf_Fe2Tf],Reference=InitialValue>*&lt;CN=Root,Model=Iron Mouse PV3 - tracer,Vector=Compartments[Plasma],Reference=InitialVolume>*&lt;CN=Root,Model=Iron Mouse PV3 - tracer,Vector=Compartments[Plasma],Vector=Metabolites[Fe1Tf],Reference=InitialConcentration>*&lt;CN=Root,Model=Iron Mouse PV3 - tracer,Vector=Compartments[Plasma],Vector=Metabolites[NTBI],Reference=InitialConcentration>+&lt;CN=Root,Model=Iron Mouse PV3 - tracer,Vector=Values[kFe1Tf_Fe2Tf],Reference=InitialValue>*(&lt;CN=Root,Model=Iron Mouse PV3 - tracer,Vector=Compartments[Plasma],Vector=Metabolites[Fe1Tf],Reference=InitialConcentration>+&lt;CN=Root,Model=Iron Mouse PV3 - tracer,Vector=Compartments[Plasma],Vector=Metabolites[Fe2Tf],Reference=InitialConcentration>)*&lt;CN=Root,Model=Iron Mouse PV3 - tracer,Vector=Compartments[Plasma],Vector=Metabolites[Fe1Tf],Reference=InitialConcentration>/(&lt;CN=Root,Model=Iron Mouse PV3 - tracer,Vector=Compartments[Plasma],Vector=Metabolites[Fe2Tf],Reference=InitialConcentration>*&lt;CN=Root,Model=Iron Mouse PV3 - tracer,Vector=Compartments[Plasma],Vector=Metabolites[Tf],Reference=InitialConcentration>)*&lt;CN=Root,Model=Iron Mouse PV3 - tracer,Vector=Compartments[Plasma],Reference=InitialVolume>*&lt;CN=Root,Model=Iron Mouse PV3 - tracer,Vector=Compartments[Plasma],Vector=Metabolites[NTBI],Reference=InitialConcentration>*&lt;CN=Root,Model=Iron Mouse PV3 - tracer,Vector=Compartments[Plasma],Vector=Metabolites[Tf],Reference=InitialConcentration>+&lt;CN=Root,Model=Iron Mouse PV3 - tracer,Vector=Values[vNTBILiver],Reference=InitialValue>*&lt;CN=Root,Model=Iron Mouse PV3 - tracer,Vector=Compartments[Plasma],Reference=InitialVolume>*(&lt;CN=Root,Model=Iron Mouse PV3 - tracer,Vector=Compartments[Plasma],Vector=Metabolites[NTBI],Reference=InitialConcentration>/(&lt;CN=Root,Model=Iron Mouse PV3 - tracer,Vector=Values[KmNTBI],Reference=InitialValue>+&lt;CN=Root,Model=Iron Mouse PV3 - tracer,Vector=Compartments[Plasma],Vector=Metabolites[NTBI],Reference=InitialConcentration>))*(&lt;CN=Root,Model=Iron Mouse PV3 - tracer,Vector=Compartments[Plasma],Vector=Metabolites[NTBI],Reference=InitialConcentration>/(&lt;CN=Root,Model=Iron Mouse PV3 - tracer,Vector=Values[KaNTBI],Reference=InitialValue>+&lt;CN=Root,Model=Iron Mouse PV3 - tracer,Vector=Compartments[Plasma],Vector=Metabolites[NTBI],Reference=InitialConcentration>))-(&lt;CN=Root,Model=Iron Mouse PV3 - tracer,Vector=Values[vDiet],Reference=InitialValue>*&lt;CN=Root,Model=Iron Mouse PV3 - tracer,Vector=Compartments[Duodenum],Reference=InitialVolume>+&lt;CN=Root,Model=Iron Mouse PV3 - tracer,Vector=Values[kInDuo],Reference=InitialValue>*(2*&lt;CN=Root,Model=Iron Mouse PV3 - tracer,Vector=Compartments[Plasma],Vector=Metabolites[Fe2Tf],Reference=InitialConcentration>*&lt;CN=Root,Model=Iron Mouse PV3 - tracer,Vector=Compartments[Plasma],Reference=InitialVolume>+&lt;CN=Root,Model=Iron Mouse PV3 - tracer,Vector=Compartments[Plasma],Vector=Metabolites[Fe1Tf],Reference=InitialConcentration>*&lt;CN=Root,Model=Iron Mouse PV3 - tracer,Vector=Compartments[Plasma],Reference=InitialVolume>)-&lt;CN=Root,Model=Iron Mouse PV3 - tracer,Vector=Values[kDuoLoss],Reference=InitialValue>*&lt;CN=Root,Model=Iron Mouse PV3 - tracer,Vector=Compartments[Duodenum],Vector=Metabolites[FeDuo],Reference=InitialConcentration>*&lt;CN=Root,Model=Iron Mouse PV3 - tracer,Vector=Compartments[Duodenum],Reference=InitialVolume>)/(&lt;CN=Root,Model=Iron Mouse PV3 - tracer,Vector=Compartments[Duodenum],Vector=Metabolites[FeDuo],Reference=InitialConcentration>*&lt;CN=Root,Model=Iron Mouse PV3 - tracer,Vector=Compartments[Duodenum],Reference=InitialVolume>/((&lt;CN=Root,Model=Iron Mouse PV3 - tracer,Vector=Values[KmFeFPN],Reference=InitialValue>+&lt;CN=Root,Model=Iron Mouse PV3 - tracer,Vector=Compartments[Duodenum],Vector=Metabolites[FeDuo],Reference=InitialConcentration>)*(1+&lt;CN=Root,Model=Iron Mouse PV3 - tracer,Vector=Compartments[Plasma],Vector=Metabolites[Hepcidin],Reference=InitialConcentration>/&lt;CN=Root,Model=Iron Mouse PV3 - tracer,Vector=Values[KiHepcidinFPN],Reference=InitialValue>)))*&lt;CN=Root,Model=Iron Mouse PV3 - tracer,Vector=Compartments[Duodenum],Reference=InitialVolume>*&lt;CN=Root,Model=Iron Mouse PV3 - tracer,Vector=Compartments[Duodenum],Vector=Metabolites[FeDuo],Reference=InitialConcentration>/((&lt;CN=Root,Model=Iron Mouse PV3 - tracer,Vector=Values[KmFeFPN],Reference=InitialValue>+&lt;CN=Root,Model=Iron Mouse PV3 - tracer,Vector=Compartments[Duodenum],Vector=Metabolites[FeDuo],Reference=InitialConcentration>)*(1+&lt;CN=Root,Model=Iron Mouse PV3 - tracer,Vector=Compartments[Plasma],Vector=Metabolites[Hepcidin],Reference=InitialConcentration>/&lt;CN=Root,Model=Iron Mouse PV3 - tracer,Vector=Values[KiHepcidinFPN],Reference=InitialValue>))-(&lt;CN=Root,Model=Iron Mouse PV3 - tracer,Vector=Values[kInLiver],Reference=InitialValue>*(2*&lt;CN=Root,Model=Iron Mouse PV3 - tracer,Vector=Compartments[Plasma],Vector=Metabolites[Fe2Tf],Reference=InitialConcentration>*&lt;CN=Root,Model=Iron Mouse PV3 - tracer,Vector=Compartments[Plasma],Reference=InitialVolume>+&lt;CN=Root,Model=Iron Mouse PV3 - tracer,Vector=Compartments[Plasma],Vector=Metabolites[Fe1Tf],Reference=InitialConcentration>*&lt;CN=Root,Model=Iron Mouse PV3 - tracer,Vector=Compartments[Plasma],Reference=InitialVolume>)+&lt;CN=Root,Model=Iron Mouse PV3 - tracer,Vector=Values[vNTBILiver],Reference=InitialValue>*(&lt;CN=Root,Model=Iron Mouse PV3 - tracer,Vector=Compartments[Plasma],Vector=Metabolites[NTBI],Reference=InitialConcentration>/(&lt;CN=Root,Model=Iron Mouse PV3 - tracer,Vector=Values[KmNTBI],Reference=InitialValue>+&lt;CN=Root,Model=Iron Mouse PV3 - tracer,Vector=Compartments[Plasma],Vector=Metabolites[NTBI],Reference=InitialConcentration>))*(&lt;CN=Root,Model=Iron Mouse PV3 - tracer,Vector=Compartments[Plasma],Vector=Metabolites[NTBI],Reference=InitialConcentration>^&lt;CN=Root,Model=Iron Mouse PV3 - tracer,Vector=Values[hNTBI],Reference=InitialValue>/(&lt;CN=Root,Model=Iron Mouse PV3 - tracer,Vector=Values[KaNTBI],Reference=InitialValue>^&lt;CN=Root,Model=Iron Mouse PV3 - tracer,Vector=Values[hNTBI],Reference=InitialValue>+&lt;CN=Root,Model=Iron Mouse PV3 - tracer,Vector=Compartments[Plasma],Vector=Metabolites[NTBI],Reference=InitialConcentration>^&lt;CN=Root,Model=Iron Mouse PV3 - tracer,Vector=Values[hNTBI],Reference=InitialValue>)*&lt;CN=Root,Model=Iron Mouse PV3 - tracer,Vector=Compartments[Plasma],Reference=InitialVolume>))/(&lt;CN=Root,Model=Iron Mouse PV3 - tracer,Vector=Compartments[Liver],Vector=Metabolites[FeLiver],Reference=InitialConcentration>*&lt;CN=Root,Model=Iron Mouse PV3 - tracer,Vector=Compartments[Liver],Reference=InitialVolume>/((&lt;CN=Root,Model=Iron Mouse PV3 - tracer,Vector=Values[KmFeFPN],Reference=InitialValue>+&lt;CN=Root,Model=Iron Mouse PV3 - tracer,Vector=Compartments[Liver],Vector=Metabolites[FeLiver],Reference=InitialConcentration>)*(1+&lt;CN=Root,Model=Iron Mouse PV3 - tracer,Vector=Compartments[Plasma],Vector=Metabolites[Hepcidin],Reference=InitialConcentration>/&lt;CN=Root,Model=Iron Mouse PV3 - tracer,Vector=Values[KiHepcidinFPN],Reference=InitialValue>)))*&lt;CN=Root,Model=Iron Mouse PV3 - tracer,Vector=Compartments[Liver],Reference=InitialVolume>*&lt;CN=Root,Model=Iron Mouse PV3 - tracer,Vector=Compartments[Liver],Vector=Metabolites[FeLiver],Reference=InitialConcentration>/((&lt;CN=Root,Model=Iron Mouse PV3 - tracer,Vector=Values[KmFeFPN],Reference=InitialValue>+&lt;CN=Root,Model=Iron Mouse PV3 - tracer,Vector=Compartments[Liver],Vector=Metabolites[FeLiver],Reference=InitialConcentration>)*(1+&lt;CN=Root,Model=Iron Mouse PV3 - tracer,Vector=Compartments[Plasma],Vector=Metabolites[Hepcidin],Reference=InitialConcentration>/&lt;CN=Root,Model=Iron Mouse PV3 - tracer,Vector=Values[KiHepcidinFPN],Reference=InitialValue>))-&lt;CN=Root,Model=Iron Mouse PV3 - tracer,Vector=Values[vRestNTBI],Reference=InitialValue>*&lt;CN=Root,Model=Iron Mouse PV3 - tracer,Vector=Compartments[RestOfBody],Reference=InitialVolume>*&lt;CN=Root,Model=Iron Mouse PV3 - tracer,Vector=Compartments[RestOfBody],Vector=Metabolites[FeRest],Reference=InitialConcentration>/((&lt;CN=Root,Model=Iron Mouse PV3 - tracer,Vector=Values[KmFeFPN],Reference=InitialValue>+&lt;CN=Root,Model=Iron Mouse PV3 - tracer,Vector=Compartments[RestOfBody],Vector=Metabolites[FeRest],Reference=InitialConcentration>)*(1+&lt;CN=Root,Model=Iron Mouse PV3 - tracer,Vector=Compartments[Plasma],Vector=Metabolites[Hepcidin],Reference=InitialConcentration>/&lt;CN=Root,Model=Iron Mouse PV3 - tracer,Vector=Values[KiHepcidinFPN],Reference=InitialValue>)))*((1+&lt;CN=Root,Model=Iron Mouse PV3 - tracer,Vector=Compartments[Plasma],Vector=Metabolites[Hepcidin],Reference=InitialConcentration>/&lt;CN=Root,Model=Iron Mouse PV3 - tracer,Vector=Values[KiHepcidinFPN],Reference=InitialValue>)*(&lt;CN=Root,Model=Iron Mouse PV3 - tracer,Vector=Values[KmFeFPN],Reference=InitialValue>+&lt;CN=Root,Model=Iron Mouse PV3 - tracer,Vector=Compartments[Spleen],Vector=Metabolites[FeSpleen],Reference=InitialConcentration>)/(&lt;CN=Root,Model=Iron Mouse PV3 - tracer,Vector=Compartments[Spleen],Vector=Metabolites[FeSpleen],Reference=InitialConcentration>*&lt;CN=Root,Model=Iron Mouse PV3 - tracer,Vector=Compartments[Spleen],Reference=InitialVolume>))
            </InitialExpression>
          </ModelParameter>
          <ModelParameter cn="CN=Root,Model=Iron Mouse PV3 - tracer,Vector=Values[vRestNTBI]" value="0.010145299999999999" type="ModelValue" simulationType="fixed"/>
          <ModelParameter cn="CN=Root,Model=Iron Mouse PV3 - tracer,Vector=Values[kDuoLoss]" value="6.8073799999999999e-05" type="ModelValue" simulationType="fixed"/>
          <ModelParameter cn="CN=Root,Model=Iron Mouse PV3 - tracer,Vector=Values[kRBCSpleen]" value="0.029999999999999999" type="ModelValue" simulationType="fixed"/>
          <ModelParameter cn="CN=Root,Model=Iron Mouse PV3 - tracer,Vector=Values[Total_Fe]" value="1.7245570059678458e+19" type="ModelValue" simulationType="assignment"/>
          <ModelParameter cn="CN=Root,Model=Iron Mouse PV3 - tracer,Vector=Values[Total_Fe_concentration]" value="0.0012422519123093097" type="ModelValue" simulationType="assignment"/>
          <ModelParameter cn="CN=Root,Model=Iron Mouse PV3 - tracer,Vector=Values[FePlasma]" value="36084542322988976" type="ModelValue" simulationType="assignment"/>
          <ModelParameter cn="CN=Root,Model=Iron Mouse PV3 - tracer,Vector=Values[kInBM]" value="4068781612647.7202" type="ModelValue" simulationType="fixed">
            <InitialExpression>
              (&lt;CN=Root,Model=Iron Mouse PV3 - tracer,Vector=Values[kRBCSpleen],Reference=InitialValue>*&lt;CN=Root,Model=Iron Mouse PV3 - tracer,Vector=Compartments[RBC],Vector=Metabolites[FeRBC],Reference=InitialConcentration>*&lt;CN=Root,Model=Iron Mouse PV3 - tracer,Vector=Compartments[RBC],Reference=InitialVolume>+((-2*&lt;CN=Root,Model=Iron Mouse PV3 - tracer,Vector=Values[kdTf],Reference=InitialValue>*&lt;CN=Root,Model=Iron Mouse PV3 - tracer,Vector=Compartments[Plasma],Reference=InitialVolume>*&lt;CN=Root,Model=Iron Mouse PV3 - tracer,Vector=Compartments[Plasma],Vector=Metabolites[Fe2Tf],Reference=InitialConcentration>-&lt;CN=Root,Model=Iron Mouse PV3 - tracer,Vector=Values[kdTf],Reference=InitialValue>*&lt;CN=Root,Model=Iron Mouse PV3 - tracer,Vector=Compartments[Plasma],Reference=InitialVolume>*&lt;CN=Root,Model=Iron Mouse PV3 - tracer,Vector=Compartments[Plasma],Vector=Metabolites[Fe1Tf],Reference=InitialConcentration>+&lt;CN=Root,Model=Iron Mouse PV3 - tracer,Vector=Values[kFe1Tf_Fe2Tf],Reference=InitialValue>*&lt;CN=Root,Model=Iron Mouse PV3 - tracer,Vector=Compartments[Plasma],Reference=InitialVolume>*&lt;CN=Root,Model=Iron Mouse PV3 - tracer,Vector=Compartments[Plasma],Vector=Metabolites[Fe1Tf],Reference=InitialConcentration>*&lt;CN=Root,Model=Iron Mouse PV3 - tracer,Vector=Compartments[Plasma],Vector=Metabolites[NTBI],Reference=InitialConcentration>+&lt;CN=Root,Model=Iron Mouse PV3 - tracer,Vector=Values[kFe1Tf_Fe2Tf],Reference=InitialValue>*(&lt;CN=Root,Model=Iron Mouse PV3 - tracer,Vector=Compartments[Plasma],Vector=Metabolites[Fe1Tf],Reference=InitialConcentration>+&lt;CN=Root,Model=Iron Mouse PV3 - tracer,Vector=Compartments[Plasma],Vector=Metabolites[Fe2Tf],Reference=InitialConcentration>)*&lt;CN=Root,Model=Iron Mouse PV3 - tracer,Vector=Compartments[Plasma],Vector=Metabolites[Fe1Tf],Reference=InitialConcentration>/(&lt;CN=Root,Model=Iron Mouse PV3 - tracer,Vector=Compartments[Plasma],Vector=Metabolites[Fe2Tf],Reference=InitialConcentration>*&lt;CN=Root,Model=Iron Mouse PV3 - tracer,Vector=Compartments[Plasma],Vector=Metabolites[Tf],Reference=InitialConcentration>)*&lt;CN=Root,Model=Iron Mouse PV3 - tracer,Vector=Compartments[Plasma],Reference=InitialVolume>*&lt;CN=Root,Model=Iron Mouse PV3 - tracer,Vector=Compartments[Plasma],Vector=Metabolites[NTBI],Reference=InitialConcentration>*&lt;CN=Root,Model=Iron Mouse PV3 - tracer,Vector=Compartments[Plasma],Vector=Metabolites[Tf],Reference=InitialConcentration>+&lt;CN=Root,Model=Iron Mouse PV3 - tracer,Vector=Values[vNTBILiver],Reference=InitialValue>*&lt;CN=Root,Model=Iron Mouse PV3 - tracer,Vector=Compartments[Plasma],Reference=InitialVolume>*(&lt;CN=Root,Model=Iron Mouse PV3 - tracer,Vector=Compartments[Plasma],Vector=Metabolites[NTBI],Reference=InitialConcentration>/(&lt;CN=Root,Model=Iron Mouse PV3 - tracer,Vector=Values[KmNTBI],Reference=InitialValue>+&lt;CN=Root,Model=Iron Mouse PV3 - tracer,Vector=Compartments[Plasma],Vector=Metabolites[NTBI],Reference=InitialConcentration>))*(&lt;CN=Root,Model=Iron Mouse PV3 - tracer,Vector=Compartments[Plasma],Vector=Metabolites[NTBI],Reference=InitialConcentration>/(&lt;CN=Root,Model=Iron Mouse PV3 - tracer,Vector=Values[KaNTBI],Reference=InitialValue>+&lt;CN=Root,Model=Iron Mouse PV3 - tracer,Vector=Compartments[Plasma],Vector=Metabolites[NTBI],Reference=InitialConcentration>))-(&lt;CN=Root,Model=Iron Mouse PV3 - tracer,Vector=Values[vDiet],Reference=InitialValue>*&lt;CN=Root,Model=Iron Mouse PV3 - tracer,Vector=Compartments[Duodenum],Reference=InitialVolume>+&lt;CN=Root,Model=Iron Mouse PV3 - tracer,Vector=Values[kInDuo],Reference=InitialValue>*(2*&lt;CN=Root,Model=Iron Mouse PV3 - tracer,Vector=Compartments[Plasma],Vector=Metabolites[Fe2Tf],Reference=InitialConcentration>*&lt;CN=Root,Model=Iron Mouse PV3 - tracer,Vector=Compartments[Plasma],Reference=InitialVolume>+&lt;CN=Root,Model=Iron Mouse PV3 - tracer,Vector=Compartments[Plasma],Vector=Metabolites[Fe1Tf],Reference=InitialConcentration>*&lt;CN=Root,Model=Iron Mouse PV3 - tracer,Vector=Compartments[Plasma],Reference=InitialVolume>)-&lt;CN=Root,Model=Iron Mouse PV3 - tracer,Vector=Values[kDuoLoss],Reference=InitialValue>*&lt;CN=Root,Model=Iron Mouse PV3 - tracer,Vector=Compartments[Duodenum],Vector=Metabolites[FeDuo],Reference=InitialConcentration>*&lt;CN=Root,Model=Iron Mouse PV3 - tracer,Vector=Compartments[Duodenum],Reference=InitialVolume>)/(&lt;CN=Root,Model=Iron Mouse PV3 - tracer,Vector=Compartments[Duodenum],Vector=Metabolites[FeDuo],Reference=InitialConcentration>*&lt;CN=Root,Model=Iron Mouse PV3 - tracer,Vector=Compartments[Duodenum],Reference=InitialVolume>/((&lt;CN=Root,Model=Iron Mouse PV3 - tracer,Vector=Values[KmFeFPN],Reference=InitialValue>+&lt;CN=Root,Model=Iron Mouse PV3 - tracer,Vector=Compartments[Duodenum],Vector=Metabolites[FeDuo],Reference=InitialConcentration>)*(1+&lt;CN=Root,Model=Iron Mouse PV3 - tracer,Vector=Compartments[Plasma],Vector=Metabolites[Hepcidin],Reference=InitialConcentration>/&lt;CN=Root,Model=Iron Mouse PV3 - tracer,Vector=Values[KiHepcidinFPN],Reference=InitialValue>)))*&lt;CN=Root,Model=Iron Mouse PV3 - tracer,Vector=Compartments[Duodenum],Reference=InitialVolume>*&lt;CN=Root,Model=Iron Mouse PV3 - tracer,Vector=Compartments[Duodenum],Vector=Metabolites[FeDuo],Reference=InitialConcentration>/((&lt;CN=Root,Model=Iron Mouse PV3 - tracer,Vector=Values[KmFeFPN],Reference=InitialValue>+&lt;CN=Root,Model=Iron Mouse PV3 - tracer,Vector=Compartments[Duodenum],Vector=Metabolites[FeDuo],Reference=InitialConcentration>)*(1+&lt;CN=Root,Model=Iron Mouse PV3 - tracer,Vector=Compartments[Plasma],Vector=Metabolites[Hepcidin],Reference=InitialConcentration>/&lt;CN=Root,Model=Iron Mouse PV3 - tracer,Vector=Values[KiHepcidinFPN],Reference=InitialValue>))-(&lt;CN=Root,Model=Iron Mouse PV3 - tracer,Vector=Values[kInLiver],Reference=InitialValue>*(2*&lt;CN=Root,Model=Iron Mouse PV3 - tracer,Vector=Compartments[Plasma],Vector=Metabolites[Fe2Tf],Reference=InitialConcentration>*&lt;CN=Root,Model=Iron Mouse PV3 - tracer,Vector=Compartments[Plasma],Reference=InitialVolume>+&lt;CN=Root,Model=Iron Mouse PV3 - tracer,Vector=Compartments[Plasma],Vector=Metabolites[Fe1Tf],Reference=InitialConcentration>*&lt;CN=Root,Model=Iron Mouse PV3 - tracer,Vector=Compartments[Plasma],Reference=InitialVolume>)+&lt;CN=Root,Model=Iron Mouse PV3 - tracer,Vector=Values[vNTBILiver],Reference=InitialValue>*(&lt;CN=Root,Model=Iron Mouse PV3 - tracer,Vector=Compartments[Plasma],Vector=Metabolites[NTBI],Reference=InitialConcentration>/(&lt;CN=Root,Model=Iron Mouse PV3 - tracer,Vector=Values[KmNTBI],Reference=InitialValue>+&lt;CN=Root,Model=Iron Mouse PV3 - tracer,Vector=Compartments[Plasma],Vector=Metabolites[NTBI],Reference=InitialConcentration>))*(&lt;CN=Root,Model=Iron Mouse PV3 - tracer,Vector=Compartments[Plasma],Vector=Metabolites[NTBI],Reference=InitialConcentration>^&lt;CN=Root,Model=Iron Mouse PV3 - tracer,Vector=Values[hNTBI],Reference=InitialValue>/(&lt;CN=Root,Model=Iron Mouse PV3 - tracer,Vector=Values[KaNTBI],Reference=InitialValue>^&lt;CN=Root,Model=Iron Mouse PV3 - tracer,Vector=Values[hNTBI],Reference=InitialValue>+&lt;CN=Root,Model=Iron Mouse PV3 - tracer,Vector=Compartments[Plasma],Vector=Metabolites[NTBI],Reference=InitialConcentration>^&lt;CN=Root,Model=Iron Mouse PV3 - tracer,Vector=Values[hNTBI],Reference=InitialValue>)*&lt;CN=Root,Model=Iron Mouse PV3 - tracer,Vector=Compartments[Plasma],Reference=InitialVolume>))/(&lt;CN=Root,Model=Iron Mouse PV3 - tracer,Vector=Compartments[Liver],Vector=Metabolites[FeLiver],Reference=InitialConcentration>*&lt;CN=Root,Model=Iron Mouse PV3 - tracer,Vector=Compartments[Liver],Reference=InitialVolume>/((&lt;CN=Root,Model=Iron Mouse PV3 - tracer,Vector=Values[KmFeFPN],Reference=InitialValue>+&lt;CN=Root,Model=Iron Mouse PV3 - tracer,Vector=Compartments[Liver],Vector=Metabolites[FeLiver],Reference=InitialConcentration>)*(1+&lt;CN=Root,Model=Iron Mouse PV3 - tracer,Vector=Compartments[Plasma],Vector=Metabolites[Hepcidin],Reference=InitialConcentration>/&lt;CN=Root,Model=Iron Mouse PV3 - tracer,Vector=Values[KiHepcidinFPN],Reference=InitialValue>)))*&lt;CN=Root,Model=Iron Mouse PV3 - tracer,Vector=Compartments[Liver],Reference=InitialVolume>*&lt;CN=Root,Model=Iron Mouse PV3 - tracer,Vector=Compartments[Liver],Vector=Metabolites[FeLiver],Reference=InitialConcentration>/((&lt;CN=Root,Model=Iron Mouse PV3 - tracer,Vector=Values[KmFeFPN],Reference=InitialValue>+&lt;CN=Root,Model=Iron Mouse PV3 - tracer,Vector=Compartments[Liver],Vector=Metabolites[FeLiver],Reference=InitialConcentration>)*(1+&lt;CN=Root,Model=Iron Mouse PV3 - tracer,Vector=Compartments[Plasma],Vector=Metabolites[Hepcidin],Reference=InitialConcentration>/&lt;CN=Root,Model=Iron Mouse PV3 - tracer,Vector=Values[KiHepcidinFPN],Reference=InitialValue>))-&lt;CN=Root,Model=Iron Mouse PV3 - tracer,Vector=Values[vRestNTBI],Reference=InitialValue>*&lt;CN=Root,Model=Iron Mouse PV3 - tracer,Vector=Compartments[RestOfBody],Reference=InitialVolume>*&lt;CN=Root,Model=Iron Mouse PV3 - tracer,Vector=Compartments[RestOfBody],Vector=Metabolites[FeRest],Reference=InitialConcentration>/((&lt;CN=Root,Model=Iron Mouse PV3 - tracer,Vector=Values[KmFeFPN],Reference=InitialValue>+&lt;CN=Root,Model=Iron Mouse PV3 - tracer,Vector=Compartments[RestOfBody],Vector=Metabolites[FeRest],Reference=InitialConcentration>)*(1+&lt;CN=Root,Model=Iron Mouse PV3 - tracer,Vector=Compartments[Plasma],Vector=Metabolites[Hepcidin],Reference=InitialConcentration>/&lt;CN=Root,Model=Iron Mouse PV3 - tracer,Vector=Values[KiHepcidinFPN],Reference=InitialValue>)))*((1+&lt;CN=Root,Model=Iron Mouse PV3 - tracer,Vector=Compartments[Plasma],Vector=Metabolites[Hepcidin],Reference=InitialConcentration>/&lt;CN=Root,Model=Iron Mouse PV3 - tracer,Vector=Values[KiHepcidinFPN],Reference=InitialValue>)*(&lt;CN=Root,Model=Iron Mouse PV3 - tracer,Vector=Values[KmFeFPN],Reference=InitialValue>+&lt;CN=Root,Model=Iron Mouse PV3 - tracer,Vector=Compartments[Spleen],Vector=Metabolites[FeSpleen],Reference=InitialConcentration>)/(&lt;CN=Root,Model=Iron Mouse PV3 - tracer,Vector=Compartments[Spleen],Vector=Metabolites[FeSpleen],Reference=InitialConcentration>*&lt;CN=Root,Model=Iron Mouse PV3 - tracer,Vector=Compartments[Spleen],Reference=InitialVolume>))*(&lt;CN=Root,Model=Iron Mouse PV3 - tracer,Vector=Compartments[Spleen],Vector=Metabolites[FeSpleen],Reference=InitialConcentration>*&lt;CN=Root,Model=Iron Mouse PV3 - tracer,Vector=Compartments[Spleen],Reference=InitialVolume>/((&lt;CN=Root,Model=Iron Mouse PV3 - tracer,Vector=Values[KmFeFPN],Reference=InitialValue>+&lt;CN=Root,Model=Iron Mouse PV3 - tracer,Vector=Compartments[Spleen],Vector=Metabolites[FeSpleen],Reference=InitialConcentration>)*(1+&lt;CN=Root,Model=Iron Mouse PV3 - tracer,Vector=Compartments[Plasma],Vector=Metabolites[Hepcidin],Reference=InitialConcentration>/&lt;CN=Root,Model=Iron Mouse PV3 - tracer,Vector=Values[KiHepcidinFPN],Reference=InitialValue>)))-&lt;CN=Root,Model=Iron Mouse PV3 - tracer,Vector=Values[kRBCSpleen],Reference=InitialValue>*&lt;CN=Root,Model=Iron Mouse PV3 - tracer,Vector=Compartments[RBC],Vector=Metabolites[FeRBC],Reference=InitialConcentration>*&lt;CN=Root,Model=Iron Mouse PV3 - tracer,Vector=Compartments[RBC],Reference=InitialVolume>)/(&lt;CN=Root,Model=Iron Mouse PV3 - tracer,Vector=Compartments[BoneMarrow],Vector=Metabolites[FeBM],Reference=InitialConcentration>*&lt;CN=Root,Model=Iron Mouse PV3 - tracer,Vector=Compartments[BoneMarrow],Reference=InitialVolume>)*&lt;CN=Root,Model=Iron Mouse PV3 - tracer,Vector=Compartments[BoneMarrow],Vector=Metabolites[FeBM],Reference=InitialConcentration>*&lt;CN=Root,Model=Iron Mouse PV3 - tracer,Vector=Compartments[BoneMarrow],Reference=InitialVolume>)/((2*&lt;CN=Root,Model=Iron Mouse PV3 - tracer,Vector=Compartments[Plasma],Vector=Metabolites[Fe2Tf],Reference=InitialConcentration>*&lt;CN=Root,Model=Iron Mouse PV3 - tracer,Vector=Compartments[Plasma],Reference=InitialVolume>+&lt;CN=Root,Model=Iron Mouse PV3 - tracer,Vector=Compartments[Plasma],Vector=Metabolites[Fe1Tf],Reference=InitialConcentration>*&lt;CN=Root,Model=Iron Mouse PV3 - tracer,Vector=Compartments[Plasma],Reference=InitialVolume>)*&lt;CN=Root,Model=Iron Mouse PV3 - tracer,Vector=Compartments[Plasma],Vector=Metabolites[EPO],Reference=InitialConcentration>)
            </InitialExpression>
          </ModelParameter>
          <ModelParameter cn="CN=Root,Model=Iron Mouse PV3 - tracer,Vector=Values[PBM]" value="0" type="ModelValue" simulationType="assignment"/>
          <ModelParameter cn="CN=Root,Model=Iron Mouse PV3 - tracer,Vector=Values[kBMSpleen]" value="0.10321840176131564" type="ModelValue" simulationType="fixed">
            <InitialExpression>
              ((-2*&lt;CN=Root,Model=Iron Mouse PV3 - tracer,Vector=Values[kdTf],Reference=InitialValue>*&lt;CN=Root,Model=Iron Mouse PV3 - tracer,Vector=Compartments[Plasma],Reference=InitialVolume>*&lt;CN=Root,Model=Iron Mouse PV3 - tracer,Vector=Compartments[Plasma],Vector=Metabolites[Fe2Tf],Reference=InitialConcentration>-&lt;CN=Root,Model=Iron Mouse PV3 - tracer,Vector=Values[kdTf],Reference=InitialValue>*&lt;CN=Root,Model=Iron Mouse PV3 - tracer,Vector=Compartments[Plasma],Reference=InitialVolume>*&lt;CN=Root,Model=Iron Mouse PV3 - tracer,Vector=Compartments[Plasma],Vector=Metabolites[Fe1Tf],Reference=InitialConcentration>+&lt;CN=Root,Model=Iron Mouse PV3 - tracer,Vector=Values[kFe1Tf_Fe2Tf],Reference=InitialValue>*&lt;CN=Root,Model=Iron Mouse PV3 - tracer,Vector=Compartments[Plasma],Reference=InitialVolume>*&lt;CN=Root,Model=Iron Mouse PV3 - tracer,Vector=Compartments[Plasma],Vector=Metabolites[Fe1Tf],Reference=InitialConcentration>*&lt;CN=Root,Model=Iron Mouse PV3 - tracer,Vector=Compartments[Plasma],Vector=Metabolites[NTBI],Reference=InitialConcentration>+&lt;CN=Root,Model=Iron Mouse PV3 - tracer,Vector=Values[kFe1Tf_Fe2Tf],Reference=InitialValue>*(&lt;CN=Root,Model=Iron Mouse PV3 - tracer,Vector=Compartments[Plasma],Vector=Metabolites[Fe1Tf],Reference=InitialConcentration>+&lt;CN=Root,Model=Iron Mouse PV3 - tracer,Vector=Compartments[Plasma],Vector=Metabolites[Fe2Tf],Reference=InitialConcentration>)*&lt;CN=Root,Model=Iron Mouse PV3 - tracer,Vector=Compartments[Plasma],Vector=Metabolites[Fe1Tf],Reference=InitialConcentration>/(&lt;CN=Root,Model=Iron Mouse PV3 - tracer,Vector=Compartments[Plasma],Vector=Metabolites[Fe2Tf],Reference=InitialConcentration>*&lt;CN=Root,Model=Iron Mouse PV3 - tracer,Vector=Compartments[Plasma],Vector=Metabolites[Tf],Reference=InitialConcentration>)*&lt;CN=Root,Model=Iron Mouse PV3 - tracer,Vector=Compartments[Plasma],Reference=InitialVolume>*&lt;CN=Root,Model=Iron Mouse PV3 - tracer,Vector=Compartments[Plasma],Vector=Metabolites[NTBI],Reference=InitialConcentration>*&lt;CN=Root,Model=Iron Mouse PV3 - tracer,Vector=Compartments[Plasma],Vector=Metabolites[Tf],Reference=InitialConcentration>+&lt;CN=Root,Model=Iron Mouse PV3 - tracer,Vector=Values[vNTBILiver],Reference=InitialValue>*&lt;CN=Root,Model=Iron Mouse PV3 - tracer,Vector=Compartments[Plasma],Reference=InitialVolume>*(&lt;CN=Root,Model=Iron Mouse PV3 - tracer,Vector=Compartments[Plasma],Vector=Metabolites[NTBI],Reference=InitialConcentration>/(&lt;CN=Root,Model=Iron Mouse PV3 - tracer,Vector=Values[KmNTBI],Reference=InitialValue>+&lt;CN=Root,Model=Iron Mouse PV3 - tracer,Vector=Compartments[Plasma],Vector=Metabolites[NTBI],Reference=InitialConcentration>))*(&lt;CN=Root,Model=Iron Mouse PV3 - tracer,Vector=Compartments[Plasma],Vector=Metabolites[NTBI],Reference=InitialConcentration>/(&lt;CN=Root,Model=Iron Mouse PV3 - tracer,Vector=Values[KaNTBI],Reference=InitialValue>+&lt;CN=Root,Model=Iron Mouse PV3 - tracer,Vector=Compartments[Plasma],Vector=Metabolites[NTBI],Reference=InitialConcentration>))-(&lt;CN=Root,Model=Iron Mouse PV3 - tracer,Vector=Values[vDiet],Reference=InitialValue>*&lt;CN=Root,Model=Iron Mouse PV3 - tracer,Vector=Compartments[Duodenum],Reference=InitialVolume>+&lt;CN=Root,Model=Iron Mouse PV3 - tracer,Vector=Values[kInDuo],Reference=InitialValue>*(2*&lt;CN=Root,Model=Iron Mouse PV3 - tracer,Vector=Compartments[Plasma],Vector=Metabolites[Fe2Tf],Reference=InitialConcentration>*&lt;CN=Root,Model=Iron Mouse PV3 - tracer,Vector=Compartments[Plasma],Reference=InitialVolume>+&lt;CN=Root,Model=Iron Mouse PV3 - tracer,Vector=Compartments[Plasma],Vector=Metabolites[Fe1Tf],Reference=InitialConcentration>*&lt;CN=Root,Model=Iron Mouse PV3 - tracer,Vector=Compartments[Plasma],Reference=InitialVolume>)-&lt;CN=Root,Model=Iron Mouse PV3 - tracer,Vector=Values[kDuoLoss],Reference=InitialValue>*&lt;CN=Root,Model=Iron Mouse PV3 - tracer,Vector=Compartments[Duodenum],Vector=Metabolites[FeDuo],Reference=InitialConcentration>*&lt;CN=Root,Model=Iron Mouse PV3 - tracer,Vector=Compartments[Duodenum],Reference=InitialVolume>)/(&lt;CN=Root,Model=Iron Mouse PV3 - tracer,Vector=Compartments[Duodenum],Vector=Metabolites[FeDuo],Reference=InitialConcentration>*&lt;CN=Root,Model=Iron Mouse PV3 - tracer,Vector=Compartments[Duodenum],Reference=InitialVolume>/((&lt;CN=Root,Model=Iron Mouse PV3 - tracer,Vector=Values[KmFeFPN],Reference=InitialValue>+&lt;CN=Root,Model=Iron Mouse PV3 - tracer,Vector=Compartments[Duodenum],Vector=Metabolites[FeDuo],Reference=InitialConcentration>)*(1+&lt;CN=Root,Model=Iron Mouse PV3 - tracer,Vector=Compartments[Plasma],Vector=Metabolites[Hepcidin],Reference=InitialConcentration>/&lt;CN=Root,Model=Iron Mouse PV3 - tracer,Vector=Values[KiHepcidinFPN],Reference=InitialValue>)))*&lt;CN=Root,Model=Iron Mouse PV3 - tracer,Vector=Compartments[Duodenum],Reference=InitialVolume>*&lt;CN=Root,Model=Iron Mouse PV3 - tracer,Vector=Compartments[Duodenum],Vector=Metabolites[FeDuo],Reference=InitialConcentration>/((&lt;CN=Root,Model=Iron Mouse PV3 - tracer,Vector=Values[KmFeFPN],Reference=InitialValue>+&lt;CN=Root,Model=Iron Mouse PV3 - tracer,Vector=Compartments[Duodenum],Vector=Metabolites[FeDuo],Reference=InitialConcentration>)*(1+&lt;CN=Root,Model=Iron Mouse PV3 - tracer,Vector=Compartments[Plasma],Vector=Metabolites[Hepcidin],Reference=InitialConcentration>/&lt;CN=Root,Model=Iron Mouse PV3 - tracer,Vector=Values[KiHepcidinFPN],Reference=InitialValue>))-(&lt;CN=Root,Model=Iron Mouse PV3 - tracer,Vector=Values[kInLiver],Reference=InitialValue>*(2*&lt;CN=Root,Model=Iron Mouse PV3 - tracer,Vector=Compartments[Plasma],Vector=Metabolites[Fe2Tf],Reference=InitialConcentration>*&lt;CN=Root,Model=Iron Mouse PV3 - tracer,Vector=Compartments[Plasma],Reference=InitialVolume>+&lt;CN=Root,Model=Iron Mouse PV3 - tracer,Vector=Compartments[Plasma],Vector=Metabolites[Fe1Tf],Reference=InitialConcentration>*&lt;CN=Root,Model=Iron Mouse PV3 - tracer,Vector=Compartments[Plasma],Reference=InitialVolume>)+&lt;CN=Root,Model=Iron Mouse PV3 - tracer,Vector=Values[vNTBILiver],Reference=InitialValue>*(&lt;CN=Root,Model=Iron Mouse PV3 - tracer,Vector=Compartments[Plasma],Vector=Metabolites[NTBI],Reference=InitialConcentration>/(&lt;CN=Root,Model=Iron Mouse PV3 - tracer,Vector=Values[KmNTBI],Reference=InitialValue>+&lt;CN=Root,Model=Iron Mouse PV3 - tracer,Vector=Compartments[Plasma],Vector=Metabolites[NTBI],Reference=InitialConcentration>))*(&lt;CN=Root,Model=Iron Mouse PV3 - tracer,Vector=Compartments[Plasma],Vector=Metabolites[NTBI],Reference=InitialConcentration>^&lt;CN=Root,Model=Iron Mouse PV3 - tracer,Vector=Values[hNTBI],Reference=InitialValue>/(&lt;CN=Root,Model=Iron Mouse PV3 - tracer,Vector=Values[KaNTBI],Reference=InitialValue>^&lt;CN=Root,Model=Iron Mouse PV3 - tracer,Vector=Values[hNTBI],Reference=InitialValue>+&lt;CN=Root,Model=Iron Mouse PV3 - tracer,Vector=Compartments[Plasma],Vector=Metabolites[NTBI],Reference=InitialConcentration>^&lt;CN=Root,Model=Iron Mouse PV3 - tracer,Vector=Values[hNTBI],Reference=InitialValue>)*&lt;CN=Root,Model=Iron Mouse PV3 - tracer,Vector=Compartments[Plasma],Reference=InitialVolume>))/(&lt;CN=Root,Model=Iron Mouse PV3 - tracer,Vector=Compartments[Liver],Vector=Metabolites[FeLiver],Reference=InitialConcentration>*&lt;CN=Root,Model=Iron Mouse PV3 - tracer,Vector=Compartments[Liver],Reference=InitialVolume>/((&lt;CN=Root,Model=Iron Mouse PV3 - tracer,Vector=Values[KmFeFPN],Reference=InitialValue>+&lt;CN=Root,Model=Iron Mouse PV3 - tracer,Vector=Compartments[Liver],Vector=Metabolites[FeLiver],Reference=InitialConcentration>)*(1+&lt;CN=Root,Model=Iron Mouse PV3 - tracer,Vector=Compartments[Plasma],Vector=Metabolites[Hepcidin],Reference=InitialConcentration>/&lt;CN=Root,Model=Iron Mouse PV3 - tracer,Vector=Values[KiHepcidinFPN],Reference=InitialValue>)))*&lt;CN=Root,Model=Iron Mouse PV3 - tracer,Vector=Compartments[Liver],Reference=InitialVolume>*&lt;CN=Root,Model=Iron Mouse PV3 - tracer,Vector=Compartments[Liver],Vector=Metabolites[FeLiver],Reference=InitialConcentration>/((&lt;CN=Root,Model=Iron Mouse PV3 - tracer,Vector=Values[KmFeFPN],Reference=InitialValue>+&lt;CN=Root,Model=Iron Mouse PV3 - tracer,Vector=Compartments[Liver],Vector=Metabolites[FeLiver],Reference=InitialConcentration>)*(1+&lt;CN=Root,Model=Iron Mouse PV3 - tracer,Vector=Compartments[Plasma],Vector=Metabolites[Hepcidin],Reference=InitialConcentration>/&lt;CN=Root,Model=Iron Mouse PV3 - tracer,Vector=Values[KiHepcidinFPN],Reference=InitialValue>))-&lt;CN=Root,Model=Iron Mouse PV3 - tracer,Vector=Values[vRestNTBI],Reference=InitialValue>*&lt;CN=Root,Model=Iron Mouse PV3 - tracer,Vector=Compartments[RestOfBody],Reference=InitialVolume>*&lt;CN=Root,Model=Iron Mouse PV3 - tracer,Vector=Compartments[RestOfBody],Vector=Metabolites[FeRest],Reference=InitialConcentration>/((&lt;CN=Root,Model=Iron Mouse PV3 - tracer,Vector=Values[KmFeFPN],Reference=InitialValue>+&lt;CN=Root,Model=Iron Mouse PV3 - tracer,Vector=Compartments[RestOfBody],Vector=Metabolites[FeRest],Reference=InitialConcentration>)*(1+&lt;CN=Root,Model=Iron Mouse PV3 - tracer,Vector=Compartments[Plasma],Vector=Metabolites[Hepcidin],Reference=InitialConcentration>/&lt;CN=Root,Model=Iron Mouse PV3 - tracer,Vector=Values[KiHepcidinFPN],Reference=InitialValue>)))*((1+&lt;CN=Root,Model=Iron Mouse PV3 - tracer,Vector=Compartments[Plasma],Vector=Metabolites[Hepcidin],Reference=InitialConcentration>/&lt;CN=Root,Model=Iron Mouse PV3 - tracer,Vector=Values[KiHepcidinFPN],Reference=InitialValue>)*(&lt;CN=Root,Model=Iron Mouse PV3 - tracer,Vector=Values[KmFeFPN],Reference=InitialValue>+&lt;CN=Root,Model=Iron Mouse PV3 - tracer,Vector=Compartments[Spleen],Vector=Metabolites[FeSpleen],Reference=InitialConcentration>)/(&lt;CN=Root,Model=Iron Mouse PV3 - tracer,Vector=Compartments[Spleen],Vector=Metabolites[FeSpleen],Reference=InitialConcentration>*&lt;CN=Root,Model=Iron Mouse PV3 - tracer,Vector=Compartments[Spleen],Reference=InitialVolume>))*(&lt;CN=Root,Model=Iron Mouse PV3 - tracer,Vector=Compartments[Spleen],Vector=Metabolites[FeSpleen],Reference=InitialConcentration>*&lt;CN=Root,Model=Iron Mouse PV3 - tracer,Vector=Compartments[Spleen],Reference=InitialVolume>/((&lt;CN=Root,Model=Iron Mouse PV3 - tracer,Vector=Values[KmFeFPN],Reference=InitialValue>+&lt;CN=Root,Model=Iron Mouse PV3 - tracer,Vector=Compartments[Spleen],Vector=Metabolites[FeSpleen],Reference=InitialConcentration>)*(1+&lt;CN=Root,Model=Iron Mouse PV3 - tracer,Vector=Compartments[Plasma],Vector=Metabolites[Hepcidin],Reference=InitialConcentration>/&lt;CN=Root,Model=Iron Mouse PV3 - tracer,Vector=Values[KiHepcidinFPN],Reference=InitialValue>)))-&lt;CN=Root,Model=Iron Mouse PV3 - tracer,Vector=Values[kRBCSpleen],Reference=InitialValue>*&lt;CN=Root,Model=Iron Mouse PV3 - tracer,Vector=Compartments[RBC],Vector=Metabolites[FeRBC],Reference=InitialConcentration>*&lt;CN=Root,Model=Iron Mouse PV3 - tracer,Vector=Compartments[RBC],Reference=InitialVolume>)/(&lt;CN=Root,Model=Iron Mouse PV3 - tracer,Vector=Compartments[BoneMarrow],Vector=Metabolites[FeBM],Reference=InitialConcentration>*&lt;CN=Root,Model=Iron Mouse PV3 - tracer,Vector=Compartments[BoneMarrow],Reference=InitialVolume>)
            </InitialExpression>
          </ModelParameter>
          <ModelParameter cn="CN=Root,Model=Iron Mouse PV3 - tracer,Vector=Values[Total_Fe_(g)]" value="0.0015992297982454901" type="ModelValue" simulationType="assignment"/>
          <ModelParameter cn="CN=Root,Model=Iron Mouse PV3 - tracer,Vector=Values[Total_Tf]" value="30297348372784040" type="ModelValue" simulationType="assignment"/>
          <ModelParameter cn="CN=Root,Model=Iron Mouse PV3 - tracer,Vector=Values[Total_Tf_conc]" value="3.8699940000000001e-05" type="ModelValue" simulationType="assignment"/>
          <ModelParameter cn="CN=Root,Model=Iron Mouse PV3 - tracer,Vector=Values[Total_Tf_mg/ml]" value="0.0030959951999999999" type="ModelValue" simulationType="assignment"/>
          <ModelParameter cn="CN=Root,Model=Iron Mouse PV3 - tracer,Vector=Values[vDiet]" value="0.0034696548682657297" type="ModelValue" simulationType="fixed">
            <InitialExpression>
              &lt;CN=Root,Model=Iron Mouse PV3 - tracer,Vector=Values[TotalFe_DailyLossFraction],Reference=InitialValue>*(2*&lt;CN=Root,Model=Iron Mouse PV3 - tracer,Vector=Compartments[Plasma],Vector=Metabolites[Fe2Tf],Reference=InitialConcentration>*&lt;CN=Root,Model=Iron Mouse PV3 - tracer,Vector=Compartments[Plasma],Reference=InitialVolume>+&lt;CN=Root,Model=Iron Mouse PV3 - tracer,Vector=Compartments[Plasma],Vector=Metabolites[Fe1Tf],Reference=InitialConcentration>*&lt;CN=Root,Model=Iron Mouse PV3 - tracer,Vector=Compartments[Plasma],Reference=InitialVolume>+&lt;CN=Root,Model=Iron Mouse PV3 - tracer,Vector=Compartments[Plasma],Vector=Metabolites[NTBI],Reference=InitialConcentration>*&lt;CN=Root,Model=Iron Mouse PV3 - tracer,Vector=Compartments[Plasma],Reference=InitialVolume>+&lt;CN=Root,Model=Iron Mouse PV3 - tracer,Vector=Compartments[Liver],Vector=Metabolites[FeLiver],Reference=InitialConcentration>*&lt;CN=Root,Model=Iron Mouse PV3 - tracer,Vector=Compartments[Liver],Reference=InitialVolume>+&lt;CN=Root,Model=Iron Mouse PV3 - tracer,Vector=Compartments[Duodenum],Vector=Metabolites[FeDuo],Reference=InitialConcentration>*&lt;CN=Root,Model=Iron Mouse PV3 - tracer,Vector=Compartments[Duodenum],Reference=InitialVolume>+&lt;CN=Root,Model=Iron Mouse PV3 - tracer,Vector=Compartments[Spleen],Vector=Metabolites[FeSpleen],Reference=InitialConcentration>*&lt;CN=Root,Model=Iron Mouse PV3 - tracer,Vector=Compartments[Spleen],Reference=InitialVolume>+&lt;CN=Root,Model=Iron Mouse PV3 - tracer,Vector=Compartments[BoneMarrow],Vector=Metabolites[FeBM],Reference=InitialConcentration>*&lt;CN=Root,Model=Iron Mouse PV3 - tracer,Vector=Compartments[BoneMarrow],Reference=InitialVolume>+&lt;CN=Root,Model=Iron Mouse PV3 - tracer,Vector=Compartments[RBC],Vector=Metabolites[FeRBC],Reference=InitialConcentration>*&lt;CN=Root,Model=Iron Mouse PV3 - tracer,Vector=Compartments[RBC],Reference=InitialVolume>+&lt;CN=Root,Model=Iron Mouse PV3 - tracer,Vector=Compartments[RestOfBody],Vector=Metabolites[FeRest],Reference=InitialConcentration>*&lt;CN=Root,Model=Iron Mouse PV3 - tracer,Vector=Compartments[RestOfBody],Reference=InitialVolume>)/&lt;CN=Root,Model=Iron Mouse PV3 - tracer,Vector=Compartments[Duodenum],Reference=InitialVolume>
            </InitialExpression>
          </ModelParameter>
          <ModelParameter cn="CN=Root,Model=Iron Mouse PV3 - tracer,Vector=Values[FePlasma(conc)]" value="4.6092140000000001e-05" type="ModelValue" simulationType="assignment"/>
          <ModelParameter cn="CN=Root,Model=Iron Mouse PV3 - tracer,Vector=Values[KaNTBI]" value="0.000255016" type="ModelValue" simulationType="fixed"/>
          <ModelParameter cn="CN=Root,Model=Iron Mouse PV3 - tracer,Vector=Values[KmNTBI]" value="0.00067929100000000005" type="ModelValue" simulationType="fixed"/>
          <ModelParameter cn="CN=Root,Model=Iron Mouse PV3 - tracer,Vector=Values[vNTBILiver]" value="14.1511" type="ModelValue" simulationType="fixed"/>
          <ModelParameter cn="CN=Root,Model=Iron Mouse PV3 - tracer,Vector=Values[fDiet]" value="1" type="ModelValue" simulationType="fixed"/>
          <ModelParameter cn="CN=Root,Model=Iron Mouse PV3 - tracer,Vector=Values[ksHepcidin]" value="0.00039876582247867727" type="ModelValue" simulationType="fixed">
            <InitialExpression>
              &lt;CN=Root,Model=Iron Mouse PV3 - tracer,Vector=Values[kdHepcidin],Reference=Value>*&lt;CN=Root,Model=Iron Mouse PV3 - tracer,Vector=Compartments[Plasma],Vector=Metabolites[Hepcidin],Reference=InitialConcentration>*((&lt;CN=Root,Model=Iron Mouse PV3 - tracer,Vector=Values[KEPOHepcidin],Reference=Value>^&lt;CN=Root,Model=Iron Mouse PV3 - tracer,Vector=Values[hEPOHepcidin],Reference=Value>+&lt;CN=Root,Model=Iron Mouse PV3 - tracer,Vector=Compartments[Plasma],Vector=Metabolites[EPO],Reference=InitialConcentration>^&lt;CN=Root,Model=Iron Mouse PV3 - tracer,Vector=Values[hEPOHepcidin],Reference=Value>)/&lt;CN=Root,Model=Iron Mouse PV3 - tracer,Vector=Values[KEPOHepcidin],Reference=Value>^&lt;CN=Root,Model=Iron Mouse PV3 - tracer,Vector=Values[hEPOHepcidin],Reference=Value>)/&lt;CN=Root,Model=Iron Mouse PV3 - tracer,Vector=Values[FeTftotal],Reference=InitialValue>
            </InitialExpression>
          </ModelParameter>
          <ModelParameter cn="CN=Root,Model=Iron Mouse PV3 - tracer,Vector=Values[vEPO]" value="2.6267479246835339e-09" type="ModelValue" simulationType="fixed">
            <InitialExpression>
              &lt;CN=Root,Model=Iron Mouse PV3 - tracer,Vector=Values[kdEPO],Reference=Value>*&lt;CN=Root,Model=Iron Mouse PV3 - tracer,Vector=Compartments[Plasma],Vector=Metabolites[EPO],Reference=InitialConcentration>*((&lt;CN=Root,Model=Iron Mouse PV3 - tracer,Vector=Values[KiEPORBC],Reference=Value>^&lt;CN=Root,Model=Iron Mouse PV3 - tracer,Vector=Values[hEPO],Reference=Value>+&lt;CN=Root,Model=Iron Mouse PV3 - tracer,Vector=Compartments[RBC],Vector=Metabolites[FeRBC],Reference=InitialConcentration>^&lt;CN=Root,Model=Iron Mouse PV3 - tracer,Vector=Values[hEPO],Reference=Value>)/&lt;CN=Root,Model=Iron Mouse PV3 - tracer,Vector=Values[KiEPORBC],Reference=Value>^&lt;CN=Root,Model=Iron Mouse PV3 - tracer,Vector=Values[hEPO],Reference=Value>)
            </InitialExpression>
          </ModelParameter>
          <ModelParameter cn="CN=Root,Model=Iron Mouse PV3 - tracer,Vector=Values[kdEPO]" value="4.7999999999999998" type="ModelValue" simulationType="fixed"/>
          <ModelParameter cn="CN=Root,Model=Iron Mouse PV3 - tracer,Vector=Values[hEPO]" value="6.5" type="ModelValue" simulationType="fixed"/>
          <ModelParameter cn="CN=Root,Model=Iron Mouse PV3 - tracer,Vector=Values[KiEPORBC]" value="0.01" type="ModelValue" simulationType="fixed"/>
          <ModelParameter cn="CN=Root,Model=Iron Mouse PV3 - tracer,Vector=Values[KEPOHepcidin]" value="4.9999999999999997e-12" type="ModelValue" simulationType="fixed"/>
          <ModelParameter cn="CN=Root,Model=Iron Mouse PV3 - tracer,Vector=Values[hEPOHepcidin]" value="4" type="ModelValue" simulationType="fixed"/>
          <ModelParameter cn="CN=Root,Model=Iron Mouse PV3 - tracer,Vector=Values[FeTftotal]" value="4.6052140000000002e-05" type="ModelValue" simulationType="assignment"/>
          <ModelParameter cn="CN=Root,Model=Iron Mouse PV3 - tracer,Vector=Values[hNTBI]" value="1" type="ModelValue" simulationType="fixed"/>
          <ModelParameter cn="CN=Root,Model=Iron Mouse PV3 - tracer,Vector=Values[TotalFe_DailyLossFraction]" value="0.0046600000000000001" type="ModelValue" simulationType="fixed"/>
          <ModelParameter cn="CN=Root,Model=Iron Mouse PV3 - tracer,Vector=Values[TotalFe_target_g]" value="0.00159555" type="ModelValue" simulationType="fixed"/>
          <ModelParameter cn="CN=Root,Model=Iron Mouse PV3 - tracer,Vector=Values[kRestLoss]" value="0.016862018797430232" type="ModelValue" simulationType="fixed">
            <InitialExpression>
              (&lt;CN=Root,Model=Iron Mouse PV3 - tracer,Vector=Values[TotalFe_DailyLossFraction],Reference=InitialValue>*(2*&lt;CN=Root,Model=Iron Mouse PV3 - tracer,Vector=Compartments[Plasma],Vector=Metabolites[Fe2Tf],Reference=InitialConcentration>*&lt;CN=Root,Model=Iron Mouse PV3 - tracer,Vector=Compartments[Plasma],Reference=InitialVolume>+&lt;CN=Root,Model=Iron Mouse PV3 - tracer,Vector=Compartments[Plasma],Vector=Metabolites[Fe1Tf],Reference=InitialConcentration>*&lt;CN=Root,Model=Iron Mouse PV3 - tracer,Vector=Compartments[Plasma],Reference=InitialVolume>+&lt;CN=Root,Model=Iron Mouse PV3 - tracer,Vector=Compartments[Plasma],Vector=Metabolites[NTBI],Reference=InitialConcentration>*&lt;CN=Root,Model=Iron Mouse PV3 - tracer,Vector=Compartments[Plasma],Reference=InitialVolume>+&lt;CN=Root,Model=Iron Mouse PV3 - tracer,Vector=Compartments[Liver],Vector=Metabolites[FeLiver],Reference=InitialConcentration>*&lt;CN=Root,Model=Iron Mouse PV3 - tracer,Vector=Compartments[Liver],Reference=InitialVolume>+&lt;CN=Root,Model=Iron Mouse PV3 - tracer,Vector=Compartments[Duodenum],Vector=Metabolites[FeDuo],Reference=InitialConcentration>*&lt;CN=Root,Model=Iron Mouse PV3 - tracer,Vector=Compartments[Duodenum],Reference=InitialVolume>+&lt;CN=Root,Model=Iron Mouse PV3 - tracer,Vector=Compartments[Spleen],Vector=Metabolites[FeSpleen],Reference=InitialConcentration>*&lt;CN=Root,Model=Iron Mouse PV3 - tracer,Vector=Compartments[Spleen],Reference=InitialVolume>+&lt;CN=Root,Model=Iron Mouse PV3 - tracer,Vector=Compartments[BoneMarrow],Vector=Metabolites[FeBM],Reference=InitialConcentration>*&lt;CN=Root,Model=Iron Mouse PV3 - tracer,Vector=Compartments[BoneMarrow],Reference=InitialVolume>+&lt;CN=Root,Model=Iron Mouse PV3 - tracer,Vector=Compartments[RBC],Vector=Metabolites[FeRBC],Reference=InitialConcentration>*&lt;CN=Root,Model=Iron Mouse PV3 - tracer,Vector=Compartments[RBC],Reference=InitialVolume>+&lt;CN=Root,Model=Iron Mouse PV3 - tracer,Vector=Compartments[RestOfBody],Vector=Metabolites[FeRest],Reference=InitialConcentration>*&lt;CN=Root,Model=Iron Mouse PV3 - tracer,Vector=Compartments[RestOfBody],Reference=InitialVolume>)-&lt;CN=Root,Model=Iron Mouse PV3 - tracer,Vector=Values[kDuoLoss],Reference=InitialValue>*&lt;CN=Root,Model=Iron Mouse PV3 - tracer,Vector=Compartments[Duodenum],Reference=InitialVolume>*&lt;CN=Root,Model=Iron Mouse PV3 - tracer,Vector=Compartments[Duodenum],Vector=Metabolites[FeDuo],Reference=InitialConcentration>)/(&lt;CN=Root,Model=Iron Mouse PV3 - tracer,Vector=Compartments[RestOfBody],Vector=Metabolites[FeRest],Reference=InitialConcentration>*&lt;CN=Root,Model=Iron Mouse PV3 - tracer,Vector=Compartments[RestOfBody],Reference=InitialVolume>)
            </InitialExpression>
          </ModelParameter>
          <ModelParameter cn="CN=Root,Model=Iron Mouse PV3 - tracer,Vector=Values[vTf]" value="1.5479976000000002e-05" type="ModelValue" simulationType="fixed">
            <InitialExpression>
              &lt;CN=Root,Model=Iron Mouse PV3 - tracer,Vector=Values[kdTf],Reference=InitialValue>*&lt;CN=Root,Model=Iron Mouse PV3 - tracer,Vector=Values[Total_Tf_conc],Reference=InitialValue>
            </InitialExpression>
          </ModelParameter>
          <ModelParameter cn="CN=Root,Model=Iron Mouse PV3 - tracer,Vector=Values[kdTf]" value="0.40000000000000002" type="ModelValue" simulationType="fixed"/>
          <ModelParameter cn="CN=Root,Model=Iron Mouse PV3 - tracer,Vector=Values[kdHepcidin]" value="0.75616000000000005" type="ModelValue" simulationType="fixed"/>
        </ModelParameterGroup>
        <ModelParameterGroup cn="String=Kinetic Parameters" type="Group">
          <ModelParameterGroup cn="CN=Root,Model=Iron Mouse PV3 - tracer,Vector=Reactions[Duo_NTBI*]" type="Reaction">
            <ModelParameter cn="CN=Root,Model=Iron Mouse PV3 - tracer,Vector=Reactions[Duo_NTBI*],ParameterGroup=Parameters,Parameter=Km" value="0.112511" type="ReactionParameter" simulationType="assignment">
              <InitialExpression>
                &lt;CN=Root,Model=Iron Mouse PV3 - tracer,Vector=Values[KmFeFPN],Reference=InitialValue>
              </InitialExpression>
            </ModelParameter>
            <ModelParameter cn="CN=Root,Model=Iron Mouse PV3 - tracer,Vector=Reactions[Duo_NTBI*],ParameterGroup=Parameters,Parameter=Ki" value="6.3000000000000002e-09" type="ReactionParameter" simulationType="assignment">
              <InitialExpression>
                &lt;CN=Root,Model=Iron Mouse PV3 - tracer,Vector=Values[KiHepcidinFPN],Reference=InitialValue>
              </InitialExpression>
            </ModelParameter>
            <ModelParameter cn="CN=Root,Model=Iron Mouse PV3 - tracer,Vector=Reactions[Duo_NTBI*],ParameterGroup=Parameters,Parameter=v" value="0.20090699541127707" type="ReactionParameter" simulationType="assignment">
              <InitialExpression>
                &lt;CN=Root,Model=Iron Mouse PV3 - tracer,Vector=Values[vDuoNTBI],Reference=InitialValue>
              </InitialExpression>
            </ModelParameter>
          </ModelParameterGroup>
          <ModelParameterGroup cn="CN=Root,Model=Iron Mouse PV3 - tracer,Vector=Reactions[Fe2Tf_BM**]" type="Reaction">
            <ModelParameter cn="CN=Root,Model=Iron Mouse PV3 - tracer,Vector=Reactions[Fe2Tf_BM**],ParameterGroup=Parameters,Parameter=k" value="4068781612647.7202" type="ReactionParameter" simulationType="assignment">
              <InitialExpression>
                &lt;CN=Root,Model=Iron Mouse PV3 - tracer,Vector=Values[kInBM],Reference=InitialValue>
              </InitialExpression>
            </ModelParameter>
          </ModelParameterGroup>
          <ModelParameterGroup cn="CN=Root,Model=Iron Mouse PV3 - tracer,Vector=Reactions[RBC_Spleen*]" type="Reaction">
            <ModelParameter cn="CN=Root,Model=Iron Mouse PV3 - tracer,Vector=Reactions[RBC_Spleen*],ParameterGroup=Parameters,Parameter=k" value="0.029999999999999999" type="ReactionParameter" simulationType="assignment">
              <InitialExpression>
                &lt;CN=Root,Model=Iron Mouse PV3 - tracer,Vector=Values[kRBCSpleen],Reference=InitialValue>
              </InitialExpression>
            </ModelParameter>
          </ModelParameterGroup>
          <ModelParameterGroup cn="CN=Root,Model=Iron Mouse PV3 - tracer,Vector=Reactions[Spleen_NTBI*]" type="Reaction">
            <ModelParameter cn="CN=Root,Model=Iron Mouse PV3 - tracer,Vector=Reactions[Spleen_NTBI*],ParameterGroup=Parameters,Parameter=Km" value="0.112511" type="ReactionParameter" simulationType="assignment">
              <InitialExpression>
                &lt;CN=Root,Model=Iron Mouse PV3 - tracer,Vector=Values[KmFeFPN],Reference=InitialValue>
              </InitialExpression>
            </ModelParameter>
            <ModelParameter cn="CN=Root,Model=Iron Mouse PV3 - tracer,Vector=Reactions[Spleen_NTBI*],ParameterGroup=Parameters,Parameter=Ki" value="6.3000000000000002e-09" type="ReactionParameter" simulationType="assignment">
              <InitialExpression>
                &lt;CN=Root,Model=Iron Mouse PV3 - tracer,Vector=Values[KiHepcidinFPN],Reference=InitialValue>
              </InitialExpression>
            </ModelParameter>
            <ModelParameter cn="CN=Root,Model=Iron Mouse PV3 - tracer,Vector=Reactions[Spleen_NTBI*],ParameterGroup=Parameters,Parameter=v" value="2.0673802760351765" type="ReactionParameter" simulationType="assignment">
              <InitialExpression>
                &lt;CN=Root,Model=Iron Mouse PV3 - tracer,Vector=Values[vSpleenNTBI],Reference=InitialValue>
              </InitialExpression>
            </ModelParameter>
          </ModelParameterGroup>
          <ModelParameterGroup cn="CN=Root,Model=Iron Mouse PV3 - tracer,Vector=Reactions[Liver_NTBI*]" type="Reaction">
            <ModelParameter cn="CN=Root,Model=Iron Mouse PV3 - tracer,Vector=Reactions[Liver_NTBI*],ParameterGroup=Parameters,Parameter=Km" value="0.112511" type="ReactionParameter" simulationType="assignment">
              <InitialExpression>
                &lt;CN=Root,Model=Iron Mouse PV3 - tracer,Vector=Values[KmFeFPN],Reference=InitialValue>
              </InitialExpression>
            </ModelParameter>
            <ModelParameter cn="CN=Root,Model=Iron Mouse PV3 - tracer,Vector=Reactions[Liver_NTBI*],ParameterGroup=Parameters,Parameter=Ki" value="6.3000000000000002e-09" type="ReactionParameter" simulationType="assignment">
              <InitialExpression>
                &lt;CN=Root,Model=Iron Mouse PV3 - tracer,Vector=Values[KiHepcidinFPN],Reference=InitialValue>
              </InitialExpression>
            </ModelParameter>
            <ModelParameter cn="CN=Root,Model=Iron Mouse PV3 - tracer,Vector=Reactions[Liver_NTBI*],ParameterGroup=Parameters,Parameter=v" value="0.044479486892207813" type="ReactionParameter" simulationType="assignment">
              <InitialExpression>
                &lt;CN=Root,Model=Iron Mouse PV3 - tracer,Vector=Values[vLiverNTBI],Reference=InitialValue>
              </InitialExpression>
            </ModelParameter>
          </ModelParameterGroup>
          <ModelParameterGroup cn="CN=Root,Model=Iron Mouse PV3 - tracer,Vector=Reactions[NTBI_Fe1Tf*]" type="Reaction">
            <ModelParameter cn="CN=Root,Model=Iron Mouse PV3 - tracer,Vector=Reactions[NTBI_Fe1Tf*],ParameterGroup=Parameters,Parameter=k1" value="1004004483.150944" type="ReactionParameter" simulationType="assignment">
              <InitialExpression>
                &lt;CN=Root,Model=Iron Mouse PV3 - tracer,Vector=Values[kNTBI_Fe1Tf],Reference=InitialValue>
              </InitialExpression>
            </ModelParameter>
          </ModelParameterGroup>
          <ModelParameterGroup cn="CN=Root,Model=Iron Mouse PV3 - tracer,Vector=Reactions[DuoLoss*]" type="Reaction">
            <ModelParameter cn="CN=Root,Model=Iron Mouse PV3 - tracer,Vector=Reactions[DuoLoss*],ParameterGroup=Parameters,Parameter=k" value="6.8073799999999999e-05" type="ReactionParameter" simulationType="assignment">
              <InitialExpression>
                &lt;CN=Root,Model=Iron Mouse PV3 - tracer,Vector=Values[kDuoLoss],Reference=InitialValue>
              </InitialExpression>
            </ModelParameter>
          </ModelParameterGroup>
          <ModelParameterGroup cn="CN=Root,Model=Iron Mouse PV3 - tracer,Vector=Reactions[Fe2Tf_Liver**]" type="Reaction">
            <ModelParameter cn="CN=Root,Model=Iron Mouse PV3 - tracer,Vector=Reactions[Fe2Tf_Liver**],ParameterGroup=Parameters,Parameter=k" value="2.11666" type="ReactionParameter" simulationType="assignment">
              <InitialExpression>
                &lt;CN=Root,Model=Iron Mouse PV3 - tracer,Vector=Values[kInLiver],Reference=InitialValue>
              </InitialExpression>
            </ModelParameter>
          </ModelParameterGroup>
          <ModelParameterGroup cn="CN=Root,Model=Iron Mouse PV3 - tracer,Vector=Reactions[Fe2Tf_Rest**]" type="Reaction">
            <ModelParameter cn="CN=Root,Model=Iron Mouse PV3 - tracer,Vector=Reactions[Fe2Tf_Rest**],ParameterGroup=Parameters,Parameter=k" value="4.7812094610492135" type="ReactionParameter" simulationType="assignment">
              <InitialExpression>
                &lt;CN=Root,Model=Iron Mouse PV3 - tracer,Vector=Values[kInRest],Reference=InitialValue>
              </InitialExpression>
            </ModelParameter>
          </ModelParameterGroup>
          <ModelParameterGroup cn="CN=Root,Model=Iron Mouse PV3 - tracer,Vector=Reactions[RestLoss*]" type="Reaction">
            <ModelParameter cn="CN=Root,Model=Iron Mouse PV3 - tracer,Vector=Reactions[RestLoss*],ParameterGroup=Parameters,Parameter=k1" value="0.016862018797430232" type="ReactionParameter" simulationType="assignment">
              <InitialExpression>
                &lt;CN=Root,Model=Iron Mouse PV3 - tracer,Vector=Values[kRestLoss],Reference=InitialValue>
              </InitialExpression>
            </ModelParameter>
          </ModelParameterGroup>
          <ModelParameterGroup cn="CN=Root,Model=Iron Mouse PV3 - tracer,Vector=Reactions[Fe2Tf_Duo**]" type="Reaction">
            <ModelParameter cn="CN=Root,Model=Iron Mouse PV3 - tracer,Vector=Reactions[Fe2Tf_Duo**],ParameterGroup=Parameters,Parameter=k" value="0.040597099999999997" type="ReactionParameter" simulationType="assignment">
              <InitialExpression>
                &lt;CN=Root,Model=Iron Mouse PV3 - tracer,Vector=Values[kInDuo],Reference=InitialValue>
              </InitialExpression>
            </ModelParameter>
          </ModelParameterGroup>
          <ModelParameterGroup cn="CN=Root,Model=Iron Mouse PV3 - tracer,Vector=Reactions[Rest_NTBI*]" type="Reaction">
            <ModelParameter cn="CN=Root,Model=Iron Mouse PV3 - tracer,Vector=Reactions[Rest_NTBI*],ParameterGroup=Parameters,Parameter=Km" value="0.112511" type="ReactionParameter" simulationType="assignment">
              <InitialExpression>
                &lt;CN=Root,Model=Iron Mouse PV3 - tracer,Vector=Values[KmFeFPN],Reference=InitialValue>
              </InitialExpression>
            </ModelParameter>
            <ModelParameter cn="CN=Root,Model=Iron Mouse PV3 - tracer,Vector=Reactions[Rest_NTBI*],ParameterGroup=Parameters,Parameter=Ki" value="6.3000000000000002e-09" type="ReactionParameter" simulationType="assignment">
              <InitialExpression>
                &lt;CN=Root,Model=Iron Mouse PV3 - tracer,Vector=Values[KiHepcidinFPN],Reference=InitialValue>
              </InitialExpression>
            </ModelParameter>
            <ModelParameter cn="CN=Root,Model=Iron Mouse PV3 - tracer,Vector=Reactions[Rest_NTBI*],ParameterGroup=Parameters,Parameter=v" value="0.010145299999999999" type="ReactionParameter" simulationType="assignment">
              <InitialExpression>
                &lt;CN=Root,Model=Iron Mouse PV3 - tracer,Vector=Values[vRestNTBI],Reference=InitialValue>
              </InitialExpression>
            </ModelParameter>
          </ModelParameterGroup>
          <ModelParameterGroup cn="CN=Root,Model=Iron Mouse PV3 - tracer,Vector=Reactions[Fe1Tf*_Fe2Tf**]" type="Reaction">
            <ModelParameter cn="CN=Root,Model=Iron Mouse PV3 - tracer,Vector=Reactions[Fe1Tf*_Fe2Tf**],ParameterGroup=Parameters,Parameter=k1" value="1004000000" type="ReactionParameter" simulationType="assignment">
              <InitialExpression>
                &lt;CN=Root,Model=Iron Mouse PV3 - tracer,Vector=Values[kFe1Tf_Fe2Tf],Reference=InitialValue>
              </InitialExpression>
            </ModelParameter>
          </ModelParameterGroup>
          <ModelParameterGroup cn="CN=Root,Model=Iron Mouse PV3 - tracer,Vector=Reactions[Fe1Tf_Liver*]" type="Reaction">
            <ModelParameter cn="CN=Root,Model=Iron Mouse PV3 - tracer,Vector=Reactions[Fe1Tf_Liver*],ParameterGroup=Parameters,Parameter=k" value="2.11666" type="ReactionParameter" simulationType="assignment">
              <InitialExpression>
                &lt;CN=Root,Model=Iron Mouse PV3 - tracer,Vector=Values[kInLiver],Reference=InitialValue>
              </InitialExpression>
            </ModelParameter>
          </ModelParameterGroup>
          <ModelParameterGroup cn="CN=Root,Model=Iron Mouse PV3 - tracer,Vector=Reactions[Fe1Tf_BM*]" type="Reaction">
            <ModelParameter cn="CN=Root,Model=Iron Mouse PV3 - tracer,Vector=Reactions[Fe1Tf_BM*],ParameterGroup=Parameters,Parameter=k" value="4068781612647.7202" type="ReactionParameter" simulationType="assignment">
              <InitialExpression>
                &lt;CN=Root,Model=Iron Mouse PV3 - tracer,Vector=Values[kInBM],Reference=InitialValue>
              </InitialExpression>
            </ModelParameter>
          </ModelParameterGroup>
          <ModelParameterGroup cn="CN=Root,Model=Iron Mouse PV3 - tracer,Vector=Reactions[Fe1Tf_Rest*]" type="Reaction">
            <ModelParameter cn="CN=Root,Model=Iron Mouse PV3 - tracer,Vector=Reactions[Fe1Tf_Rest*],ParameterGroup=Parameters,Parameter=k" value="4.7812094610492135" type="ReactionParameter" simulationType="assignment">
              <InitialExpression>
                &lt;CN=Root,Model=Iron Mouse PV3 - tracer,Vector=Values[kInRest],Reference=InitialValue>
              </InitialExpression>
            </ModelParameter>
          </ModelParameterGroup>
          <ModelParameterGroup cn="CN=Root,Model=Iron Mouse PV3 - tracer,Vector=Reactions[Fe1Tf_Duo*]" type="Reaction">
            <ModelParameter cn="CN=Root,Model=Iron Mouse PV3 - tracer,Vector=Reactions[Fe1Tf_Duo*],ParameterGroup=Parameters,Parameter=k" value="0.040597099999999997" type="ReactionParameter" simulationType="assignment">
              <InitialExpression>
                &lt;CN=Root,Model=Iron Mouse PV3 - tracer,Vector=Values[kInDuo],Reference=InitialValue>
              </InitialExpression>
            </ModelParameter>
          </ModelParameterGroup>
          <ModelParameterGroup cn="CN=Root,Model=Iron Mouse PV3 - tracer,Vector=Reactions[Diet]" type="Reaction">
            <ModelParameter cn="CN=Root,Model=Iron Mouse PV3 - tracer,Vector=Reactions[Diet],ParameterGroup=Parameters,Parameter=v" value="0.0034696548682657297" type="ReactionParameter" simulationType="assignment">
              <InitialExpression>
                &lt;CN=Root,Model=Iron Mouse PV3 - tracer,Vector=Values[vDiet],Reference=InitialValue>
              </InitialExpression>
            </ModelParameter>
          </ModelParameterGroup>
          <ModelParameterGroup cn="CN=Root,Model=Iron Mouse PV3 - tracer,Vector=Reactions[HepcidinSynthesis]" type="Reaction">
            <ModelParameter cn="CN=Root,Model=Iron Mouse PV3 - tracer,Vector=Reactions[HepcidinSynthesis],ParameterGroup=Parameters,Parameter=ks" value="0.00039876582247867727" type="ReactionParameter" simulationType="assignment">
              <InitialExpression>
                &lt;CN=Root,Model=Iron Mouse PV3 - tracer,Vector=Values[ksHepcidin],Reference=InitialValue>
              </InitialExpression>
            </ModelParameter>
            <ModelParameter cn="CN=Root,Model=Iron Mouse PV3 - tracer,Vector=Reactions[HepcidinSynthesis],ParameterGroup=Parameters,Parameter=M1" value="4.6052140000000002e-05" type="ReactionParameter" simulationType="assignment">
              <InitialExpression>
                &lt;CN=Root,Model=Iron Mouse PV3 - tracer,Vector=Values[FeTftotal],Reference=InitialValue>
              </InitialExpression>
            </ModelParameter>
            <ModelParameter cn="CN=Root,Model=Iron Mouse PV3 - tracer,Vector=Reactions[HepcidinSynthesis],ParameterGroup=Parameters,Parameter=Ki" value="4.9999999999999997e-12" type="ReactionParameter" simulationType="assignment">
              <InitialExpression>
                &lt;CN=Root,Model=Iron Mouse PV3 - tracer,Vector=Values[KEPOHepcidin],Reference=InitialValue>
              </InitialExpression>
            </ModelParameter>
            <ModelParameter cn="CN=Root,Model=Iron Mouse PV3 - tracer,Vector=Reactions[HepcidinSynthesis],ParameterGroup=Parameters,Parameter=h" value="4" type="ReactionParameter" simulationType="assignment">
              <InitialExpression>
                &lt;CN=Root,Model=Iron Mouse PV3 - tracer,Vector=Values[hEPOHepcidin],Reference=InitialValue>
              </InitialExpression>
            </ModelParameter>
          </ModelParameterGroup>
          <ModelParameterGroup cn="CN=Root,Model=Iron Mouse PV3 - tracer,Vector=Reactions[HepcidinDecay]" type="Reaction">
            <ModelParameter cn="CN=Root,Model=Iron Mouse PV3 - tracer,Vector=Reactions[HepcidinDecay],ParameterGroup=Parameters,Parameter=k1" value="0.75616000000000005" type="ReactionParameter" simulationType="assignment">
              <InitialExpression>
                &lt;CN=Root,Model=Iron Mouse PV3 - tracer,Vector=Values[kdHepcidin],Reference=InitialValue>
              </InitialExpression>
            </ModelParameter>
          </ModelParameterGroup>
          <ModelParameterGroup cn="CN=Root,Model=Iron Mouse PV3 - tracer,Vector=Reactions[Duo_NTBI]" type="Reaction">
            <ModelParameter cn="CN=Root,Model=Iron Mouse PV3 - tracer,Vector=Reactions[Duo_NTBI],ParameterGroup=Parameters,Parameter=Km" value="0.112511" type="ReactionParameter" simulationType="assignment">
              <InitialExpression>
                &lt;CN=Root,Model=Iron Mouse PV3 - tracer,Vector=Values[KmFeFPN],Reference=InitialValue>
              </InitialExpression>
            </ModelParameter>
            <ModelParameter cn="CN=Root,Model=Iron Mouse PV3 - tracer,Vector=Reactions[Duo_NTBI],ParameterGroup=Parameters,Parameter=Ki" value="6.3000000000000002e-09" type="ReactionParameter" simulationType="assignment">
              <InitialExpression>
                &lt;CN=Root,Model=Iron Mouse PV3 - tracer,Vector=Values[KiHepcidinFPN],Reference=InitialValue>
              </InitialExpression>
            </ModelParameter>
            <ModelParameter cn="CN=Root,Model=Iron Mouse PV3 - tracer,Vector=Reactions[Duo_NTBI],ParameterGroup=Parameters,Parameter=v" value="0.20090699541127707" type="ReactionParameter" simulationType="assignment">
              <InitialExpression>
                &lt;CN=Root,Model=Iron Mouse PV3 - tracer,Vector=Values[vDuoNTBI],Reference=InitialValue>
              </InitialExpression>
            </ModelParameter>
          </ModelParameterGroup>
          <ModelParameterGroup cn="CN=Root,Model=Iron Mouse PV3 - tracer,Vector=Reactions[Fe2Tf_BM]" type="Reaction">
            <ModelParameter cn="CN=Root,Model=Iron Mouse PV3 - tracer,Vector=Reactions[Fe2Tf_BM],ParameterGroup=Parameters,Parameter=k" value="4068781612647.7202" type="ReactionParameter" simulationType="assignment">
              <InitialExpression>
                &lt;CN=Root,Model=Iron Mouse PV3 - tracer,Vector=Values[kInBM],Reference=InitialValue>
              </InitialExpression>
            </ModelParameter>
          </ModelParameterGroup>
          <ModelParameterGroup cn="CN=Root,Model=Iron Mouse PV3 - tracer,Vector=Reactions[RBC_Spleen]" type="Reaction">
            <ModelParameter cn="CN=Root,Model=Iron Mouse PV3 - tracer,Vector=Reactions[RBC_Spleen],ParameterGroup=Parameters,Parameter=k" value="0.029999999999999999" type="ReactionParameter" simulationType="assignment">
              <InitialExpression>
                &lt;CN=Root,Model=Iron Mouse PV3 - tracer,Vector=Values[kRBCSpleen],Reference=InitialValue>
              </InitialExpression>
            </ModelParameter>
          </ModelParameterGroup>
          <ModelParameterGroup cn="CN=Root,Model=Iron Mouse PV3 - tracer,Vector=Reactions[Spleen_NTBI]" type="Reaction">
            <ModelParameter cn="CN=Root,Model=Iron Mouse PV3 - tracer,Vector=Reactions[Spleen_NTBI],ParameterGroup=Parameters,Parameter=Km" value="0.112511" type="ReactionParameter" simulationType="assignment">
              <InitialExpression>
                &lt;CN=Root,Model=Iron Mouse PV3 - tracer,Vector=Values[KmFeFPN],Reference=InitialValue>
              </InitialExpression>
            </ModelParameter>
            <ModelParameter cn="CN=Root,Model=Iron Mouse PV3 - tracer,Vector=Reactions[Spleen_NTBI],ParameterGroup=Parameters,Parameter=Ki" value="6.3000000000000002e-09" type="ReactionParameter" simulationType="assignment">
              <InitialExpression>
                &lt;CN=Root,Model=Iron Mouse PV3 - tracer,Vector=Values[KiHepcidinFPN],Reference=InitialValue>
              </InitialExpression>
            </ModelParameter>
            <ModelParameter cn="CN=Root,Model=Iron Mouse PV3 - tracer,Vector=Reactions[Spleen_NTBI],ParameterGroup=Parameters,Parameter=v" value="2.0673802760351765" type="ReactionParameter" simulationType="assignment">
              <InitialExpression>
                &lt;CN=Root,Model=Iron Mouse PV3 - tracer,Vector=Values[vSpleenNTBI],Reference=InitialValue>
              </InitialExpression>
            </ModelParameter>
          </ModelParameterGroup>
          <ModelParameterGroup cn="CN=Root,Model=Iron Mouse PV3 - tracer,Vector=Reactions[Liver_NTBI]" type="Reaction">
            <ModelParameter cn="CN=Root,Model=Iron Mouse PV3 - tracer,Vector=Reactions[Liver_NTBI],ParameterGroup=Parameters,Parameter=Km" value="0.112511" type="ReactionParameter" simulationType="assignment">
              <InitialExpression>
                &lt;CN=Root,Model=Iron Mouse PV3 - tracer,Vector=Values[KmFeFPN],Reference=InitialValue>
              </InitialExpression>
            </ModelParameter>
            <ModelParameter cn="CN=Root,Model=Iron Mouse PV3 - tracer,Vector=Reactions[Liver_NTBI],ParameterGroup=Parameters,Parameter=Ki" value="6.3000000000000002e-09" type="ReactionParameter" simulationType="assignment">
              <InitialExpression>
                &lt;CN=Root,Model=Iron Mouse PV3 - tracer,Vector=Values[KiHepcidinFPN],Reference=InitialValue>
              </InitialExpression>
            </ModelParameter>
            <ModelParameter cn="CN=Root,Model=Iron Mouse PV3 - tracer,Vector=Reactions[Liver_NTBI],ParameterGroup=Parameters,Parameter=v" value="0.044479486892207813" type="ReactionParameter" simulationType="assignment">
              <InitialExpression>
                &lt;CN=Root,Model=Iron Mouse PV3 - tracer,Vector=Values[vLiverNTBI],Reference=InitialValue>
              </InitialExpression>
            </ModelParameter>
          </ModelParameterGroup>
          <ModelParameterGroup cn="CN=Root,Model=Iron Mouse PV3 - tracer,Vector=Reactions[NTBI_Fe1Tf]" type="Reaction">
            <ModelParameter cn="CN=Root,Model=Iron Mouse PV3 - tracer,Vector=Reactions[NTBI_Fe1Tf],ParameterGroup=Parameters,Parameter=k1" value="1004004483.150944" type="ReactionParameter" simulationType="assignment">
              <InitialExpression>
                &lt;CN=Root,Model=Iron Mouse PV3 - tracer,Vector=Values[kNTBI_Fe1Tf],Reference=InitialValue>
              </InitialExpression>
            </ModelParameter>
          </ModelParameterGroup>
          <ModelParameterGroup cn="CN=Root,Model=Iron Mouse PV3 - tracer,Vector=Reactions[DuoLoss]" type="Reaction">
            <ModelParameter cn="CN=Root,Model=Iron Mouse PV3 - tracer,Vector=Reactions[DuoLoss],ParameterGroup=Parameters,Parameter=k" value="6.8073799999999999e-05" type="ReactionParameter" simulationType="assignment">
              <InitialExpression>
                &lt;CN=Root,Model=Iron Mouse PV3 - tracer,Vector=Values[kDuoLoss],Reference=InitialValue>
              </InitialExpression>
            </ModelParameter>
          </ModelParameterGroup>
          <ModelParameterGroup cn="CN=Root,Model=Iron Mouse PV3 - tracer,Vector=Reactions[Fe2Tf_Liver]" type="Reaction">
            <ModelParameter cn="CN=Root,Model=Iron Mouse PV3 - tracer,Vector=Reactions[Fe2Tf_Liver],ParameterGroup=Parameters,Parameter=k" value="2.11666" type="ReactionParameter" simulationType="assignment">
              <InitialExpression>
                &lt;CN=Root,Model=Iron Mouse PV3 - tracer,Vector=Values[kInLiver],Reference=InitialValue>
              </InitialExpression>
            </ModelParameter>
          </ModelParameterGroup>
          <ModelParameterGroup cn="CN=Root,Model=Iron Mouse PV3 - tracer,Vector=Reactions[Fe2Tf_Rest]" type="Reaction">
            <ModelParameter cn="CN=Root,Model=Iron Mouse PV3 - tracer,Vector=Reactions[Fe2Tf_Rest],ParameterGroup=Parameters,Parameter=k" value="4.7812094610492135" type="ReactionParameter" simulationType="assignment">
              <InitialExpression>
                &lt;CN=Root,Model=Iron Mouse PV3 - tracer,Vector=Values[kInRest],Reference=InitialValue>
              </InitialExpression>
            </ModelParameter>
          </ModelParameterGroup>
          <ModelParameterGroup cn="CN=Root,Model=Iron Mouse PV3 - tracer,Vector=Reactions[Fe2Tf_Duo]" type="Reaction">
            <ModelParameter cn="CN=Root,Model=Iron Mouse PV3 - tracer,Vector=Reactions[Fe2Tf_Duo],ParameterGroup=Parameters,Parameter=k" value="0.040597099999999997" type="ReactionParameter" simulationType="assignment">
              <InitialExpression>
                &lt;CN=Root,Model=Iron Mouse PV3 - tracer,Vector=Values[kInDuo],Reference=InitialValue>
              </InitialExpression>
            </ModelParameter>
          </ModelParameterGroup>
          <ModelParameterGroup cn="CN=Root,Model=Iron Mouse PV3 - tracer,Vector=Reactions[Rest_NTBI]" type="Reaction">
            <ModelParameter cn="CN=Root,Model=Iron Mouse PV3 - tracer,Vector=Reactions[Rest_NTBI],ParameterGroup=Parameters,Parameter=Km" value="0.112511" type="ReactionParameter" simulationType="assignment">
              <InitialExpression>
                &lt;CN=Root,Model=Iron Mouse PV3 - tracer,Vector=Values[KmFeFPN],Reference=InitialValue>
              </InitialExpression>
            </ModelParameter>
            <ModelParameter cn="CN=Root,Model=Iron Mouse PV3 - tracer,Vector=Reactions[Rest_NTBI],ParameterGroup=Parameters,Parameter=Ki" value="6.3000000000000002e-09" type="ReactionParameter" simulationType="assignment">
              <InitialExpression>
                &lt;CN=Root,Model=Iron Mouse PV3 - tracer,Vector=Values[KiHepcidinFPN],Reference=InitialValue>
              </InitialExpression>
            </ModelParameter>
            <ModelParameter cn="CN=Root,Model=Iron Mouse PV3 - tracer,Vector=Reactions[Rest_NTBI],ParameterGroup=Parameters,Parameter=v" value="0.010145299999999999" type="ReactionParameter" simulationType="assignment">
              <InitialExpression>
                &lt;CN=Root,Model=Iron Mouse PV3 - tracer,Vector=Values[vRestNTBI],Reference=InitialValue>
              </InitialExpression>
            </ModelParameter>
          </ModelParameterGroup>
          <ModelParameterGroup cn="CN=Root,Model=Iron Mouse PV3 - tracer,Vector=Reactions[Fe1Tf_Fe2Tf]" type="Reaction">
            <ModelParameter cn="CN=Root,Model=Iron Mouse PV3 - tracer,Vector=Reactions[Fe1Tf_Fe2Tf],ParameterGroup=Parameters,Parameter=k1" value="1004000000" type="ReactionParameter" simulationType="assignment">
              <InitialExpression>
                &lt;CN=Root,Model=Iron Mouse PV3 - tracer,Vector=Values[kFe1Tf_Fe2Tf],Reference=InitialValue>
              </InitialExpression>
            </ModelParameter>
          </ModelParameterGroup>
          <ModelParameterGroup cn="CN=Root,Model=Iron Mouse PV3 - tracer,Vector=Reactions[Fe1Tf_Liver]" type="Reaction">
            <ModelParameter cn="CN=Root,Model=Iron Mouse PV3 - tracer,Vector=Reactions[Fe1Tf_Liver],ParameterGroup=Parameters,Parameter=k" value="2.11666" type="ReactionParameter" simulationType="assignment">
              <InitialExpression>
                &lt;CN=Root,Model=Iron Mouse PV3 - tracer,Vector=Values[kInLiver],Reference=InitialValue>
              </InitialExpression>
            </ModelParameter>
          </ModelParameterGroup>
          <ModelParameterGroup cn="CN=Root,Model=Iron Mouse PV3 - tracer,Vector=Reactions[Fe1Tf_BM]" type="Reaction">
            <ModelParameter cn="CN=Root,Model=Iron Mouse PV3 - tracer,Vector=Reactions[Fe1Tf_BM],ParameterGroup=Parameters,Parameter=k" value="4068781612647.7202" type="ReactionParameter" simulationType="assignment">
              <InitialExpression>
                &lt;CN=Root,Model=Iron Mouse PV3 - tracer,Vector=Values[kInBM],Reference=InitialValue>
              </InitialExpression>
            </ModelParameter>
          </ModelParameterGroup>
          <ModelParameterGroup cn="CN=Root,Model=Iron Mouse PV3 - tracer,Vector=Reactions[Fe1Tf_Rest]" type="Reaction">
            <ModelParameter cn="CN=Root,Model=Iron Mouse PV3 - tracer,Vector=Reactions[Fe1Tf_Rest],ParameterGroup=Parameters,Parameter=k" value="4.7812094610492135" type="ReactionParameter" simulationType="assignment">
              <InitialExpression>
                &lt;CN=Root,Model=Iron Mouse PV3 - tracer,Vector=Values[kInRest],Reference=InitialValue>
              </InitialExpression>
            </ModelParameter>
          </ModelParameterGroup>
          <ModelParameterGroup cn="CN=Root,Model=Iron Mouse PV3 - tracer,Vector=Reactions[Fe1Tf_Duo]" type="Reaction">
            <ModelParameter cn="CN=Root,Model=Iron Mouse PV3 - tracer,Vector=Reactions[Fe1Tf_Duo],ParameterGroup=Parameters,Parameter=k" value="0.040597099999999997" type="ReactionParameter" simulationType="assignment">
              <InitialExpression>
                &lt;CN=Root,Model=Iron Mouse PV3 - tracer,Vector=Values[kInDuo],Reference=InitialValue>
              </InitialExpression>
            </ModelParameter>
          </ModelParameterGroup>
          <ModelParameterGroup cn="CN=Root,Model=Iron Mouse PV3 - tracer,Vector=Reactions[Fe1Tf_Fe2Tf*]" type="Reaction">
            <ModelParameter cn="CN=Root,Model=Iron Mouse PV3 - tracer,Vector=Reactions[Fe1Tf_Fe2Tf*],ParameterGroup=Parameters,Parameter=k1" value="1004000000" type="ReactionParameter" simulationType="assignment">
              <InitialExpression>
                &lt;CN=Root,Model=Iron Mouse PV3 - tracer,Vector=Values[kFe1Tf_Fe2Tf],Reference=InitialValue>
              </InitialExpression>
            </ModelParameter>
          </ModelParameterGroup>
          <ModelParameterGroup cn="CN=Root,Model=Iron Mouse PV3 - tracer,Vector=Reactions[Fe1Tf*_Fe2Tf*]" type="Reaction">
            <ModelParameter cn="CN=Root,Model=Iron Mouse PV3 - tracer,Vector=Reactions[Fe1Tf*_Fe2Tf*],ParameterGroup=Parameters,Parameter=k1" value="1004000000" type="ReactionParameter" simulationType="assignment">
              <InitialExpression>
                &lt;CN=Root,Model=Iron Mouse PV3 - tracer,Vector=Values[kFe1Tf_Fe2Tf],Reference=InitialValue>
              </InitialExpression>
            </ModelParameter>
          </ModelParameterGroup>
          <ModelParameterGroup cn="CN=Root,Model=Iron Mouse PV3 - tracer,Vector=Reactions[Fe2Tf_Duo*]" type="Reaction">
            <ModelParameter cn="CN=Root,Model=Iron Mouse PV3 - tracer,Vector=Reactions[Fe2Tf_Duo*],ParameterGroup=Parameters,Parameter=k" value="0.040597099999999997" type="ReactionParameter" simulationType="assignment">
              <InitialExpression>
                &lt;CN=Root,Model=Iron Mouse PV3 - tracer,Vector=Values[kInDuo],Reference=InitialValue>
              </InitialExpression>
            </ModelParameter>
          </ModelParameterGroup>
          <ModelParameterGroup cn="CN=Root,Model=Iron Mouse PV3 - tracer,Vector=Reactions[Fe2Tf_Liver*]" type="Reaction">
            <ModelParameter cn="CN=Root,Model=Iron Mouse PV3 - tracer,Vector=Reactions[Fe2Tf_Liver*],ParameterGroup=Parameters,Parameter=k" value="2.11666" type="ReactionParameter" simulationType="assignment">
              <InitialExpression>
                &lt;CN=Root,Model=Iron Mouse PV3 - tracer,Vector=Values[kInLiver],Reference=InitialValue>
              </InitialExpression>
            </ModelParameter>
          </ModelParameterGroup>
          <ModelParameterGroup cn="CN=Root,Model=Iron Mouse PV3 - tracer,Vector=Reactions[Fe2Tf_BM*]" type="Reaction">
            <ModelParameter cn="CN=Root,Model=Iron Mouse PV3 - tracer,Vector=Reactions[Fe2Tf_BM*],ParameterGroup=Parameters,Parameter=k" value="4068781612647.7202" type="ReactionParameter" simulationType="assignment">
              <InitialExpression>
                &lt;CN=Root,Model=Iron Mouse PV3 - tracer,Vector=Values[kInBM],Reference=InitialValue>
              </InitialExpression>
            </ModelParameter>
          </ModelParameterGroup>
          <ModelParameterGroup cn="CN=Root,Model=Iron Mouse PV3 - tracer,Vector=Reactions[Fe2Tf_Rest*]" type="Reaction">
            <ModelParameter cn="CN=Root,Model=Iron Mouse PV3 - tracer,Vector=Reactions[Fe2Tf_Rest*],ParameterGroup=Parameters,Parameter=k" value="4.7812094610492135" type="ReactionParameter" simulationType="assignment">
              <InitialExpression>
                &lt;CN=Root,Model=Iron Mouse PV3 - tracer,Vector=Values[kInRest],Reference=InitialValue>
              </InitialExpression>
            </ModelParameter>
          </ModelParameterGroup>
          <ModelParameterGroup cn="CN=Root,Model=Iron Mouse PV3 - tracer,Vector=Reactions[BM_RBC]" type="Reaction">
            <ModelParameter cn="CN=Root,Model=Iron Mouse PV3 - tracer,Vector=Reactions[BM_RBC],ParameterGroup=Parameters,Parameter=k" value="503844458326.63861" type="ReactionParameter" simulationType="assignment">
              <InitialExpression>
                &lt;CN=Root,Model=Iron Mouse PV3 - tracer,Vector=Values[kInRBC],Reference=InitialValue>
              </InitialExpression>
            </ModelParameter>
          </ModelParameterGroup>
          <ModelParameterGroup cn="CN=Root,Model=Iron Mouse PV3 - tracer,Vector=Reactions[BM_RBC*]" type="Reaction">
            <ModelParameter cn="CN=Root,Model=Iron Mouse PV3 - tracer,Vector=Reactions[BM_RBC*],ParameterGroup=Parameters,Parameter=k" value="503844458326.63861" type="ReactionParameter" simulationType="assignment">
              <InitialExpression>
                &lt;CN=Root,Model=Iron Mouse PV3 - tracer,Vector=Values[kInRBC],Reference=InitialValue>
              </InitialExpression>
            </ModelParameter>
          </ModelParameterGroup>
          <ModelParameterGroup cn="CN=Root,Model=Iron Mouse PV3 - tracer,Vector=Reactions[BM_Spleen]" type="Reaction">
            <ModelParameter cn="CN=Root,Model=Iron Mouse PV3 - tracer,Vector=Reactions[BM_Spleen],ParameterGroup=Parameters,Parameter=k" value="0.10321840176131564" type="ReactionParameter" simulationType="assignment">
              <InitialExpression>
                &lt;CN=Root,Model=Iron Mouse PV3 - tracer,Vector=Values[kBMSpleen],Reference=InitialValue>
              </InitialExpression>
            </ModelParameter>
          </ModelParameterGroup>
          <ModelParameterGroup cn="CN=Root,Model=Iron Mouse PV3 - tracer,Vector=Reactions[BM_Spleen*]" type="Reaction">
            <ModelParameter cn="CN=Root,Model=Iron Mouse PV3 - tracer,Vector=Reactions[BM_Spleen*],ParameterGroup=Parameters,Parameter=k" value="0.10321840176131564" type="ReactionParameter" simulationType="assignment">
              <InitialExpression>
                &lt;CN=Root,Model=Iron Mouse PV3 - tracer,Vector=Values[kBMSpleen],Reference=InitialValue>
              </InitialExpression>
            </ModelParameter>
          </ModelParameterGroup>
          <ModelParameterGroup cn="CN=Root,Model=Iron Mouse PV3 - tracer,Vector=Reactions[NTBI_Liver]" type="Reaction">
            <ModelParameter cn="CN=Root,Model=Iron Mouse PV3 - tracer,Vector=Reactions[NTBI_Liver],ParameterGroup=Parameters,Parameter=Km" value="0.00067929100000000005" type="ReactionParameter" simulationType="assignment">
              <InitialExpression>
                &lt;CN=Root,Model=Iron Mouse PV3 - tracer,Vector=Values[KmNTBI],Reference=InitialValue>
              </InitialExpression>
            </ModelParameter>
            <ModelParameter cn="CN=Root,Model=Iron Mouse PV3 - tracer,Vector=Reactions[NTBI_Liver],ParameterGroup=Parameters,Parameter=Ka" value="0.000255016" type="ReactionParameter" simulationType="assignment">
              <InitialExpression>
                &lt;CN=Root,Model=Iron Mouse PV3 - tracer,Vector=Values[KaNTBI],Reference=InitialValue>
              </InitialExpression>
            </ModelParameter>
            <ModelParameter cn="CN=Root,Model=Iron Mouse PV3 - tracer,Vector=Reactions[NTBI_Liver],ParameterGroup=Parameters,Parameter=Vmax" value="14.1511" type="ReactionParameter" simulationType="assignment">
              <InitialExpression>
                &lt;CN=Root,Model=Iron Mouse PV3 - tracer,Vector=Values[vNTBILiver],Reference=InitialValue>
              </InitialExpression>
            </ModelParameter>
          </ModelParameterGroup>
          <ModelParameterGroup cn="CN=Root,Model=Iron Mouse PV3 - tracer,Vector=Reactions[NTBI*_Liver]" type="Reaction">
            <ModelParameter cn="CN=Root,Model=Iron Mouse PV3 - tracer,Vector=Reactions[NTBI*_Liver],ParameterGroup=Parameters,Parameter=Km" value="0.00067929100000000005" type="ReactionParameter" simulationType="assignment">
              <InitialExpression>
                &lt;CN=Root,Model=Iron Mouse PV3 - tracer,Vector=Values[KmNTBI],Reference=InitialValue>
              </InitialExpression>
            </ModelParameter>
            <ModelParameter cn="CN=Root,Model=Iron Mouse PV3 - tracer,Vector=Reactions[NTBI*_Liver],ParameterGroup=Parameters,Parameter=Ka" value="0.000255016" type="ReactionParameter" simulationType="assignment">
              <InitialExpression>
                &lt;CN=Root,Model=Iron Mouse PV3 - tracer,Vector=Values[KaNTBI],Reference=InitialValue>
              </InitialExpression>
            </ModelParameter>
            <ModelParameter cn="CN=Root,Model=Iron Mouse PV3 - tracer,Vector=Reactions[NTBI*_Liver],ParameterGroup=Parameters,Parameter=Vmax" value="14.1511" type="ReactionParameter" simulationType="assignment">
              <InitialExpression>
                &lt;CN=Root,Model=Iron Mouse PV3 - tracer,Vector=Values[vNTBILiver],Reference=InitialValue>
              </InitialExpression>
            </ModelParameter>
          </ModelParameterGroup>
          <ModelParameterGroup cn="CN=Root,Model=Iron Mouse PV3 - tracer,Vector=Reactions[EPO synthesis]" type="Reaction">
            <ModelParameter cn="CN=Root,Model=Iron Mouse PV3 - tracer,Vector=Reactions[EPO synthesis],ParameterGroup=Parameters,Parameter=h" value="6.5" type="ReactionParameter" simulationType="assignment">
              <InitialExpression>
                &lt;CN=Root,Model=Iron Mouse PV3 - tracer,Vector=Values[hEPO],Reference=InitialValue>
              </InitialExpression>
            </ModelParameter>
            <ModelParameter cn="CN=Root,Model=Iron Mouse PV3 - tracer,Vector=Reactions[EPO synthesis],ParameterGroup=Parameters,Parameter=V" value="2.6267479246835339e-09" type="ReactionParameter" simulationType="assignment">
              <InitialExpression>
                &lt;CN=Root,Model=Iron Mouse PV3 - tracer,Vector=Values[vEPO],Reference=InitialValue>
              </InitialExpression>
            </ModelParameter>
            <ModelParameter cn="CN=Root,Model=Iron Mouse PV3 - tracer,Vector=Reactions[EPO synthesis],ParameterGroup=Parameters,Parameter=Ki" value="0.01" type="ReactionParameter" simulationType="assignment">
              <InitialExpression>
                &lt;CN=Root,Model=Iron Mouse PV3 - tracer,Vector=Values[KiEPORBC],Reference=InitialValue>
              </InitialExpression>
            </ModelParameter>
          </ModelParameterGroup>
          <ModelParameterGroup cn="CN=Root,Model=Iron Mouse PV3 - tracer,Vector=Reactions[EPO degradation]" type="Reaction">
            <ModelParameter cn="CN=Root,Model=Iron Mouse PV3 - tracer,Vector=Reactions[EPO degradation],ParameterGroup=Parameters,Parameter=k1" value="4.7999999999999998" type="ReactionParameter" simulationType="assignment">
              <InitialExpression>
                &lt;CN=Root,Model=Iron Mouse PV3 - tracer,Vector=Values[kdEPO],Reference=InitialValue>
              </InitialExpression>
            </ModelParameter>
          </ModelParameterGroup>
          <ModelParameterGroup cn="CN=Root,Model=Iron Mouse PV3 - tracer,Vector=Reactions[RestLoss]" type="Reaction">
            <ModelParameter cn="CN=Root,Model=Iron Mouse PV3 - tracer,Vector=Reactions[RestLoss],ParameterGroup=Parameters,Parameter=k1" value="0.016862018797430232" type="ReactionParameter" simulationType="assignment">
              <InitialExpression>
                &lt;CN=Root,Model=Iron Mouse PV3 - tracer,Vector=Values[kRestLoss],Reference=InitialValue>
              </InitialExpression>
            </ModelParameter>
          </ModelParameterGroup>
          <ModelParameterGroup cn="CN=Root,Model=Iron Mouse PV3 - tracer,Vector=Reactions[Tf_degradation]" type="Reaction">
            <ModelParameter cn="CN=Root,Model=Iron Mouse PV3 - tracer,Vector=Reactions[Tf_degradation],ParameterGroup=Parameters,Parameter=k1" value="0.40000000000000002" type="ReactionParameter" simulationType="assignment">
              <InitialExpression>
                &lt;CN=Root,Model=Iron Mouse PV3 - tracer,Vector=Values[kdTf],Reference=InitialValue>
              </InitialExpression>
            </ModelParameter>
          </ModelParameterGroup>
          <ModelParameterGroup cn="CN=Root,Model=Iron Mouse PV3 - tracer,Vector=Reactions[Tf_synthesis]" type="Reaction">
            <ModelParameter cn="CN=Root,Model=Iron Mouse PV3 - tracer,Vector=Reactions[Tf_synthesis],ParameterGroup=Parameters,Parameter=v" value="1.5479976000000002e-05" type="ReactionParameter" simulationType="assignment">
              <InitialExpression>
                &lt;CN=Root,Model=Iron Mouse PV3 - tracer,Vector=Values[vTf],Reference=InitialValue>
              </InitialExpression>
            </ModelParameter>
          </ModelParameterGroup>
          <ModelParameterGroup cn="CN=Root,Model=Iron Mouse PV3 - tracer,Vector=Reactions[Fe2Tf_degradation]" type="Reaction">
            <ModelParameter cn="CN=Root,Model=Iron Mouse PV3 - tracer,Vector=Reactions[Fe2Tf_degradation],ParameterGroup=Parameters,Parameter=k1" value="0.40000000000000002" type="ReactionParameter" simulationType="assignment">
              <InitialExpression>
                &lt;CN=Root,Model=Iron Mouse PV3 - tracer,Vector=Values[kdTf],Reference=InitialValue>
              </InitialExpression>
            </ModelParameter>
          </ModelParameterGroup>
          <ModelParameterGroup cn="CN=Root,Model=Iron Mouse PV3 - tracer,Vector=Reactions[Fe2Tf**_degradation]" type="Reaction">
            <ModelParameter cn="CN=Root,Model=Iron Mouse PV3 - tracer,Vector=Reactions[Fe2Tf**_degradation],ParameterGroup=Parameters,Parameter=k1" value="0.40000000000000002" type="ReactionParameter" simulationType="assignment">
              <InitialExpression>
                &lt;CN=Root,Model=Iron Mouse PV3 - tracer,Vector=Values[kdTf],Reference=InitialValue>
              </InitialExpression>
            </ModelParameter>
          </ModelParameterGroup>
          <ModelParameterGroup cn="CN=Root,Model=Iron Mouse PV3 - tracer,Vector=Reactions[Fe2Tf*_degradation]" type="Reaction">
            <ModelParameter cn="CN=Root,Model=Iron Mouse PV3 - tracer,Vector=Reactions[Fe2Tf*_degradation],ParameterGroup=Parameters,Parameter=k1" value="0.40000000000000002" type="ReactionParameter" simulationType="assignment">
              <InitialExpression>
                &lt;CN=Root,Model=Iron Mouse PV3 - tracer,Vector=Values[kdTf],Reference=InitialValue>
              </InitialExpression>
            </ModelParameter>
          </ModelParameterGroup>
          <ModelParameterGroup cn="CN=Root,Model=Iron Mouse PV3 - tracer,Vector=Reactions[Fe1Tf_degradation]" type="Reaction">
            <ModelParameter cn="CN=Root,Model=Iron Mouse PV3 - tracer,Vector=Reactions[Fe1Tf_degradation],ParameterGroup=Parameters,Parameter=k1" value="0.40000000000000002" type="ReactionParameter" simulationType="assignment">
              <InitialExpression>
                &lt;CN=Root,Model=Iron Mouse PV3 - tracer,Vector=Values[kdTf],Reference=InitialValue>
              </InitialExpression>
            </ModelParameter>
          </ModelParameterGroup>
          <ModelParameterGroup cn="CN=Root,Model=Iron Mouse PV3 - tracer,Vector=Reactions[Fe1Tf*_degradation]" type="Reaction">
            <ModelParameter cn="CN=Root,Model=Iron Mouse PV3 - tracer,Vector=Reactions[Fe1Tf*_degradation],ParameterGroup=Parameters,Parameter=k1" value="0.40000000000000002" type="ReactionParameter" simulationType="assignment">
              <InitialExpression>
                &lt;CN=Root,Model=Iron Mouse PV3 - tracer,Vector=Values[kdTf],Reference=InitialValue>
              </InitialExpression>
            </ModelParameter>
          </ModelParameterGroup>
        </ModelParameterGroup>
      </ModelParameterSet>
      <ModelParameterSet key="ModelParameterSet_5" name="Adequate">
        <MiriamAnnotation>
<rdf:RDF
   xmlns:dcterms="http://purl.org/dc/terms/"
   xmlns:rdf="http://www.w3.org/1999/02/22-rdf-syntax-ns#">
  <rdf:Description rdf:about="#ModelParameterSet_5">
    <dcterms:created>
      <rdf:Description>
        <dcterms:W3CDTF>2018-05-14T09:10:12Z</dcterms:W3CDTF>
      </rdf:Description>
    </dcterms:created>
  </rdf:Description>
</rdf:RDF>

        </MiriamAnnotation>
        <ModelParameterGroup cn="String=Initial Time" type="Group">
          <ModelParameter cn="CN=Root,Model=Iron Mouse PV3 - tracer" value="0" type="Model" simulationType="time"/>
        </ModelParameterGroup>
        <ModelParameterGroup cn="String=Initial Compartment Sizes" type="Group">
          <ModelParameter cn="CN=Root,Model=Iron Mouse PV3 - tracer,Vector=Compartments[Duodenum]" value="3.8461499999999998e-05" type="Compartment" simulationType="fixed"/>
          <ModelParameter cn="CN=Root,Model=Iron Mouse PV3 - tracer,Vector=Compartments[RBC]" value="0.00079000000000000001" type="Compartment" simulationType="fixed"/>
          <ModelParameter cn="CN=Root,Model=Iron Mouse PV3 - tracer,Vector=Compartments[Spleen]" value="6.7307700000000006e-05" type="Compartment" simulationType="fixed"/>
          <ModelParameter cn="CN=Root,Model=Iron Mouse PV3 - tracer,Vector=Compartments[Liver]" value="0.001161905" type="Compartment" simulationType="fixed"/>
          <ModelParameter cn="CN=Root,Model=Iron Mouse PV3 - tracer,Vector=Compartments[Plasma]" value="0.0012999999999999999" type="Compartment" simulationType="fixed"/>
          <ModelParameter cn="CN=Root,Model=Iron Mouse PV3 - tracer,Vector=Compartments[RestOfBody]" value="0.019694765999999999" type="Compartment" simulationType="fixed"/>
          <ModelParameter cn="CN=Root,Model=Iron Mouse PV3 - tracer,Vector=Compartments[BoneMarrow]" value="0.000214286" type="Compartment" simulationType="fixed"/>
        </ModelParameterGroup>
        <ModelParameterGroup cn="String=Initial Species Values" type="Group">
          <ModelParameter cn="CN=Root,Model=Iron Mouse PV3 - tracer,Vector=Compartments[Duodenum],Vector=Metabolites[FeDuo*]" value="0" type="Species" simulationType="reactions"/>
          <ModelParameter cn="CN=Root,Model=Iron Mouse PV3 - tracer,Vector=Compartments[Duodenum],Vector=Metabolites[FeDuo]" value="2.321348042024175e+17" type="Species" simulationType="reactions"/>
          <ModelParameter cn="CN=Root,Model=Iron Mouse PV3 - tracer,Vector=Compartments[RBC],Vector=Metabolites[FeRBC*]" value="0" type="Species" simulationType="reactions"/>
          <ModelParameter cn="CN=Root,Model=Iron Mouse PV3 - tracer,Vector=Compartments[RBC],Vector=Metabolites[FeRBC]" value="1.094223163243e+19" type="Species" simulationType="reactions"/>
          <ModelParameter cn="CN=Root,Model=Iron Mouse PV3 - tracer,Vector=Compartments[Spleen],Vector=Metabolites[FeSpleen*]" value="0" type="Species" simulationType="reactions"/>
          <ModelParameter cn="CN=Root,Model=Iron Mouse PV3 - tracer,Vector=Compartments[Spleen],Vector=Metabolites[FeSpleen]" value="91945723926544464" type="Species" simulationType="reactions"/>
          <ModelParameter cn="CN=Root,Model=Iron Mouse PV3 - tracer,Vector=Compartments[Liver],Vector=Metabolites[FeLiver*]" value="0" type="Species" simulationType="reactions"/>
          <ModelParameter cn="CN=Root,Model=Iron Mouse PV3 - tracer,Vector=Compartments[Liver],Vector=Metabolites[FeLiver]" value="9.0963036534629338e+17" type="Species" simulationType="reactions"/>
          <ModelParameter cn="CN=Root,Model=Iron Mouse PV3 - tracer,Vector=Compartments[Plasma],Vector=Metabolites[Fe2Tf*]" value="0" type="Species" simulationType="reactions"/>
          <ModelParameter cn="CN=Root,Model=Iron Mouse PV3 - tracer,Vector=Compartments[Plasma],Vector=Metabolites[NTBI*]" value="0" type="Species" simulationType="reactions"/>
          <ModelParameter cn="CN=Root,Model=Iron Mouse PV3 - tracer,Vector=Compartments[Plasma],Vector=Metabolites[Tf]" value="9089453467176810" type="Species" simulationType="reactions"/>
          <ModelParameter cn="CN=Root,Model=Iron Mouse PV3 - tracer,Vector=Compartments[Plasma],Vector=Metabolites[Fe1Tf*]" value="0" type="Species" simulationType="reactions"/>
          <ModelParameter cn="CN=Root,Model=Iron Mouse PV3 - tracer,Vector=Compartments[Plasma],Vector=Metabolites[Hepcidin]" value="18013406433680.844" type="Species" simulationType="reactions"/>
          <ModelParameter cn="CN=Root,Model=Iron Mouse PV3 - tracer,Vector=Compartments[Plasma],Vector=Metabolites[Fe2Tf]" value="14845332280073750" type="Species" simulationType="reactions"/>
          <ModelParameter cn="CN=Root,Model=Iron Mouse PV3 - tracer,Vector=Compartments[Plasma],Vector=Metabolites[Fe1Tf]" value="6362562625533478" type="Species" simulationType="reactions"/>
          <ModelParameter cn="CN=Root,Model=Iron Mouse PV3 - tracer,Vector=Compartments[Plasma],Vector=Metabolites[NTBI]" value="31315137308000" type="Species" simulationType="reactions"/>
          <ModelParameter cn="CN=Root,Model=Iron Mouse PV3 - tracer,Vector=Compartments[Plasma],Vector=Metabolites[Fe2Tf**]" value="0" type="Species" simulationType="reactions"/>
          <ModelParameter cn="CN=Root,Model=Iron Mouse PV3 - tracer,Vector=Compartments[Plasma],Vector=Metabolites[EPO]" value="1899811092.63309" type="Species" simulationType="reactions"/>
          <ModelParameter cn="CN=Root,Model=Iron Mouse PV3 - tracer,Vector=Compartments[RestOfBody],Vector=Metabolites[FeRest*]" value="0" type="Species" simulationType="reactions"/>
          <ModelParameter cn="CN=Root,Model=Iron Mouse PV3 - tracer,Vector=Compartments[RestOfBody],Vector=Metabolites[FeOutside*]" value="0" type="Species" simulationType="reactions"/>
          <ModelParameter cn="CN=Root,Model=Iron Mouse PV3 - tracer,Vector=Compartments[RestOfBody],Vector=Metabolites[FeRest]" value="4.7650613574284698e+18" type="Species" simulationType="reactions"/>
          <ModelParameter cn="CN=Root,Model=Iron Mouse PV3 - tracer,Vector=Compartments[RestOfBody],Vector=Metabolites[FeOutside]" value="0" type="Species" simulationType="fixed"/>
          <ModelParameter cn="CN=Root,Model=Iron Mouse PV3 - tracer,Vector=Compartments[BoneMarrow],Vector=Metabolites[FeBM]" value="2.6848163402173971e+17" type="Species" simulationType="reactions"/>
          <ModelParameter cn="CN=Root,Model=Iron Mouse PV3 - tracer,Vector=Compartments[BoneMarrow],Vector=Metabolites[FeBM*]" value="0" type="Species" simulationType="reactions"/>
        </ModelParameterGroup>
        <ModelParameterGroup cn="String=Initial Global Quantities" type="Group">
          <ModelParameter cn="CN=Root,Model=Iron Mouse PV3 - tracer,Vector=Values[Total_Fe* (in body)]" value="0" type="ModelValue" simulationType="assignment"/>
          <ModelParameter cn="CN=Root,Model=Iron Mouse PV3 - tracer,Vector=Values[FePlasma*]" value="0" type="ModelValue" simulationType="assignment"/>
          <ModelParameter cn="CN=Root,Model=Iron Mouse PV3 - tracer,Vector=Values[PDuo]" value="0" type="ModelValue" simulationType="assignment"/>
          <ModelParameter cn="CN=Root,Model=Iron Mouse PV3 - tracer,Vector=Values[PLiver]" value="0" type="ModelValue" simulationType="assignment"/>
          <ModelParameter cn="CN=Root,Model=Iron Mouse PV3 - tracer,Vector=Values[PSpleen]" value="0" type="ModelValue" simulationType="assignment"/>
          <ModelParameter cn="CN=Root,Model=Iron Mouse PV3 - tracer,Vector=Values[PRBC]" value="0" type="ModelValue" simulationType="assignment"/>
          <ModelParameter cn="CN=Root,Model=Iron Mouse PV3 - tracer,Vector=Values[PRest]" value="0" type="ModelValue" simulationType="assignment"/>
          <ModelParameter cn="CN=Root,Model=Iron Mouse PV3 - tracer,Vector=Values[PPlasma]" value="0" type="ModelValue" simulationType="assignment"/>
          <ModelParameter cn="CN=Root,Model=Iron Mouse PV3 - tracer,Vector=Values[POutside]" value="0" type="ModelValue" simulationType="assignment"/>
          <ModelParameter cn="CN=Root,Model=Iron Mouse PV3 - tracer,Vector=Values[Injected]" value="3073000000000000" type="ModelValue" simulationType="fixed"/>
          <ModelParameter cn="CN=Root,Model=Iron Mouse PV3 - tracer,Vector=Values[kNTBI_Fe1Tf]" value="1004004483.150944" type="ModelValue" simulationType="fixed">
            <InitialExpression>
              &lt;CN=Root,Model=Iron Mouse PV3 - tracer,Vector=Values[kFe1Tf_Fe2Tf],Reference=InitialValue>*(&lt;CN=Root,Model=Iron Mouse PV3 - tracer,Vector=Compartments[Plasma],Vector=Metabolites[Fe1Tf],Reference=InitialConcentration>+&lt;CN=Root,Model=Iron Mouse PV3 - tracer,Vector=Compartments[Plasma],Vector=Metabolites[Fe2Tf],Reference=InitialConcentration>)*&lt;CN=Root,Model=Iron Mouse PV3 - tracer,Vector=Compartments[Plasma],Vector=Metabolites[Fe1Tf],Reference=InitialConcentration>/(&lt;CN=Root,Model=Iron Mouse PV3 - tracer,Vector=Compartments[Plasma],Vector=Metabolites[Fe2Tf],Reference=InitialConcentration>*&lt;CN=Root,Model=Iron Mouse PV3 - tracer,Vector=Compartments[Plasma],Vector=Metabolites[Tf],Reference=InitialConcentration>)
            </InitialExpression>
          </ModelParameter>
          <ModelParameter cn="CN=Root,Model=Iron Mouse PV3 - tracer,Vector=Values[kInDuo]" value="0.040597099999999997" type="ModelValue" simulationType="fixed"/>
          <ModelParameter cn="CN=Root,Model=Iron Mouse PV3 - tracer,Vector=Values[kInLiver]" value="2.11666" type="ModelValue" simulationType="fixed"/>
          <ModelParameter cn="CN=Root,Model=Iron Mouse PV3 - tracer,Vector=Values[kInRBC]" value="503844458326.63861" type="ModelValue" simulationType="fixed">
            <InitialExpression>
              &lt;CN=Root,Model=Iron Mouse PV3 - tracer,Vector=Values[kRBCSpleen],Reference=InitialValue>*&lt;CN=Root,Model=Iron Mouse PV3 - tracer,Vector=Compartments[RBC],Vector=Metabolites[FeRBC],Reference=InitialConcentration>*&lt;CN=Root,Model=Iron Mouse PV3 - tracer,Vector=Compartments[RBC],Reference=InitialVolume>/(&lt;CN=Root,Model=Iron Mouse PV3 - tracer,Vector=Compartments[BoneMarrow],Vector=Metabolites[FeBM],Reference=InitialConcentration>*&lt;CN=Root,Model=Iron Mouse PV3 - tracer,Vector=Compartments[BoneMarrow],Reference=InitialVolume>*&lt;CN=Root,Model=Iron Mouse PV3 - tracer,Vector=Compartments[Plasma],Vector=Metabolites[EPO],Reference=InitialConcentration>)
            </InitialExpression>
          </ModelParameter>
          <ModelParameter cn="CN=Root,Model=Iron Mouse PV3 - tracer,Vector=Values[kInRest]" value="4.7812094610492135" type="ModelValue" simulationType="fixed">
            <InitialExpression>
              (&lt;CN=Root,Model=Iron Mouse PV3 - tracer,Vector=Values[vRestNTBI],Reference=InitialValue>*&lt;CN=Root,Model=Iron Mouse PV3 - tracer,Vector=Compartments[RestOfBody],Reference=InitialVolume>*&lt;CN=Root,Model=Iron Mouse PV3 - tracer,Vector=Compartments[RestOfBody],Vector=Metabolites[FeRest],Reference=InitialConcentration>/((&lt;CN=Root,Model=Iron Mouse PV3 - tracer,Vector=Values[KmFeFPN],Reference=InitialValue>+&lt;CN=Root,Model=Iron Mouse PV3 - tracer,Vector=Compartments[RestOfBody],Vector=Metabolites[FeRest],Reference=InitialConcentration>)*(1+&lt;CN=Root,Model=Iron Mouse PV3 - tracer,Vector=Compartments[Plasma],Vector=Metabolites[Hepcidin],Reference=InitialConcentration>/&lt;CN=Root,Model=Iron Mouse PV3 - tracer,Vector=Values[KiHepcidinFPN],Reference=InitialValue>))+(&lt;CN=Root,Model=Iron Mouse PV3 - tracer,Vector=Values[TotalFe_DailyLossFraction],Reference=InitialValue>*(2*&lt;CN=Root,Model=Iron Mouse PV3 - tracer,Vector=Compartments[Plasma],Vector=Metabolites[Fe2Tf],Reference=InitialConcentration>*&lt;CN=Root,Model=Iron Mouse PV3 - tracer,Vector=Compartments[Plasma],Reference=InitialVolume>+&lt;CN=Root,Model=Iron Mouse PV3 - tracer,Vector=Compartments[Plasma],Vector=Metabolites[Fe1Tf],Reference=InitialConcentration>*&lt;CN=Root,Model=Iron Mouse PV3 - tracer,Vector=Compartments[Plasma],Reference=InitialVolume>+&lt;CN=Root,Model=Iron Mouse PV3 - tracer,Vector=Compartments[Plasma],Vector=Metabolites[NTBI],Reference=InitialConcentration>*&lt;CN=Root,Model=Iron Mouse PV3 - tracer,Vector=Compartments[Plasma],Reference=InitialVolume>+&lt;CN=Root,Model=Iron Mouse PV3 - tracer,Vector=Compartments[Liver],Vector=Metabolites[FeLiver],Reference=InitialConcentration>*&lt;CN=Root,Model=Iron Mouse PV3 - tracer,Vector=Compartments[Liver],Reference=InitialVolume>+&lt;CN=Root,Model=Iron Mouse PV3 - tracer,Vector=Compartments[Duodenum],Vector=Metabolites[FeDuo],Reference=InitialConcentration>*&lt;CN=Root,Model=Iron Mouse PV3 - tracer,Vector=Compartments[Duodenum],Reference=InitialVolume>+&lt;CN=Root,Model=Iron Mouse PV3 - tracer,Vector=Compartments[Spleen],Vector=Metabolites[FeSpleen],Reference=InitialConcentration>*&lt;CN=Root,Model=Iron Mouse PV3 - tracer,Vector=Compartments[Spleen],Reference=InitialVolume>+&lt;CN=Root,Model=Iron Mouse PV3 - tracer,Vector=Compartments[BoneMarrow],Vector=Metabolites[FeBM],Reference=InitialConcentration>*&lt;CN=Root,Model=Iron Mouse PV3 - tracer,Vector=Compartments[BoneMarrow],Reference=InitialVolume>+&lt;CN=Root,Model=Iron Mouse PV3 - tracer,Vector=Compartments[RBC],Vector=Metabolites[FeRBC],Reference=InitialConcentration>*&lt;CN=Root,Model=Iron Mouse PV3 - tracer,Vector=Compartments[RBC],Reference=InitialVolume>+&lt;CN=Root,Model=Iron Mouse PV3 - tracer,Vector=Compartments[RestOfBody],Vector=Metabolites[FeRest],Reference=InitialConcentration>*&lt;CN=Root,Model=Iron Mouse PV3 - tracer,Vector=Compartments[RestOfBody],Reference=InitialVolume>)-&lt;CN=Root,Model=Iron Mouse PV3 - tracer,Vector=Values[kDuoLoss],Reference=InitialValue>*&lt;CN=Root,Model=Iron Mouse PV3 - tracer,Vector=Compartments[Duodenum],Reference=InitialVolume>*&lt;CN=Root,Model=Iron Mouse PV3 - tracer,Vector=Compartments[Duodenum],Vector=Metabolites[FeDuo],Reference=InitialConcentration>)/(&lt;CN=Root,Model=Iron Mouse PV3 - tracer,Vector=Compartments[RestOfBody],Vector=Metabolites[FeRest],Reference=InitialConcentration>*&lt;CN=Root,Model=Iron Mouse PV3 - tracer,Vector=Compartments[RestOfBody],Reference=InitialVolume>)*&lt;CN=Root,Model=Iron Mouse PV3 - tracer,Vector=Compartments[RestOfBody],Vector=Metabolites[FeRest],Reference=InitialConcentration>*&lt;CN=Root,Model=Iron Mouse PV3 - tracer,Vector=Compartments[RestOfBody],Reference=InitialVolume>)/(2*&lt;CN=Root,Model=Iron Mouse PV3 - tracer,Vector=Compartments[Plasma],Vector=Metabolites[Fe2Tf],Reference=InitialConcentration>*&lt;CN=Root,Model=Iron Mouse PV3 - tracer,Vector=Compartments[Plasma],Reference=InitialVolume>+&lt;CN=Root,Model=Iron Mouse PV3 - tracer,Vector=Compartments[Plasma],Vector=Metabolites[Fe1Tf],Reference=InitialConcentration>*&lt;CN=Root,Model=Iron Mouse PV3 - tracer,Vector=Compartments[Plasma],Reference=InitialVolume>)
            </InitialExpression>
          </ModelParameter>
          <ModelParameter cn="CN=Root,Model=Iron Mouse PV3 - tracer,Vector=Values[FePlasma(conc)*]" value="0" type="ModelValue" simulationType="assignment"/>
          <ModelParameter cn="CN=Root,Model=Iron Mouse PV3 - tracer,Vector=Values[KmFeFPN]" value="0.112511" type="ModelValue" simulationType="fixed"/>
          <ModelParameter cn="CN=Root,Model=Iron Mouse PV3 - tracer,Vector=Values[KiHepcidinFPN]" value="6.3000000000000002e-09" type="ModelValue" simulationType="fixed"/>
          <ModelParameter cn="CN=Root,Model=Iron Mouse PV3 - tracer,Vector=Values[TfSaturation]" value="59.498981135371267" type="ModelValue" simulationType="assignment"/>
          <ModelParameter cn="CN=Root,Model=Iron Mouse PV3 - tracer,Vector=Values[kFe1Tf_Fe2Tf]" value="1004000000" type="ModelValue" simulationType="fixed"/>
          <ModelParameter cn="CN=Root,Model=Iron Mouse PV3 - tracer,Vector=Values[vDuoNTBI]" value="0.20090699541127705" type="ModelValue" simulationType="fixed">
            <InitialExpression>
              (&lt;CN=Root,Model=Iron Mouse PV3 - tracer,Vector=Values[vDiet],Reference=InitialValue>*&lt;CN=Root,Model=Iron Mouse PV3 - tracer,Vector=Compartments[Duodenum],Reference=InitialVolume>+&lt;CN=Root,Model=Iron Mouse PV3 - tracer,Vector=Values[kInDuo],Reference=InitialValue>*(2*&lt;CN=Root,Model=Iron Mouse PV3 - tracer,Vector=Compartments[Plasma],Vector=Metabolites[Fe2Tf],Reference=InitialConcentration>*&lt;CN=Root,Model=Iron Mouse PV3 - tracer,Vector=Compartments[Plasma],Reference=InitialVolume>+&lt;CN=Root,Model=Iron Mouse PV3 - tracer,Vector=Compartments[Plasma],Vector=Metabolites[Fe1Tf],Reference=InitialConcentration>*&lt;CN=Root,Model=Iron Mouse PV3 - tracer,Vector=Compartments[Plasma],Reference=InitialVolume>)-&lt;CN=Root,Model=Iron Mouse PV3 - tracer,Vector=Values[kDuoLoss],Reference=InitialValue>*&lt;CN=Root,Model=Iron Mouse PV3 - tracer,Vector=Compartments[Duodenum],Vector=Metabolites[FeDuo],Reference=InitialConcentration>*&lt;CN=Root,Model=Iron Mouse PV3 - tracer,Vector=Compartments[Duodenum],Reference=InitialVolume>)/(&lt;CN=Root,Model=Iron Mouse PV3 - tracer,Vector=Compartments[Duodenum],Vector=Metabolites[FeDuo],Reference=InitialConcentration>*&lt;CN=Root,Model=Iron Mouse PV3 - tracer,Vector=Compartments[Duodenum],Reference=InitialVolume>/((&lt;CN=Root,Model=Iron Mouse PV3 - tracer,Vector=Values[KmFeFPN],Reference=InitialValue>+&lt;CN=Root,Model=Iron Mouse PV3 - tracer,Vector=Compartments[Duodenum],Vector=Metabolites[FeDuo],Reference=InitialConcentration>)*(1+&lt;CN=Root,Model=Iron Mouse PV3 - tracer,Vector=Compartments[Plasma],Vector=Metabolites[Hepcidin],Reference=InitialConcentration>/&lt;CN=Root,Model=Iron Mouse PV3 - tracer,Vector=Values[KiHepcidinFPN],Reference=InitialValue>)))
            </InitialExpression>
          </ModelParameter>
          <ModelParameter cn="CN=Root,Model=Iron Mouse PV3 - tracer,Vector=Values[vLiverNTBI]" value="0.044479486892207813" type="ModelValue" simulationType="fixed">
            <InitialExpression>
              (&lt;CN=Root,Model=Iron Mouse PV3 - tracer,Vector=Values[kInLiver],Reference=InitialValue>*(2*&lt;CN=Root,Model=Iron Mouse PV3 - tracer,Vector=Compartments[Plasma],Vector=Metabolites[Fe2Tf],Reference=InitialConcentration>*&lt;CN=Root,Model=Iron Mouse PV3 - tracer,Vector=Compartments[Plasma],Reference=InitialVolume>+&lt;CN=Root,Model=Iron Mouse PV3 - tracer,Vector=Compartments[Plasma],Vector=Metabolites[Fe1Tf],Reference=InitialConcentration>*&lt;CN=Root,Model=Iron Mouse PV3 - tracer,Vector=Compartments[Plasma],Reference=InitialVolume>)+&lt;CN=Root,Model=Iron Mouse PV3 - tracer,Vector=Values[vNTBILiver],Reference=InitialValue>*(&lt;CN=Root,Model=Iron Mouse PV3 - tracer,Vector=Compartments[Plasma],Vector=Metabolites[NTBI],Reference=InitialConcentration>/(&lt;CN=Root,Model=Iron Mouse PV3 - tracer,Vector=Values[KmNTBI],Reference=InitialValue>+&lt;CN=Root,Model=Iron Mouse PV3 - tracer,Vector=Compartments[Plasma],Vector=Metabolites[NTBI],Reference=InitialConcentration>))*(&lt;CN=Root,Model=Iron Mouse PV3 - tracer,Vector=Compartments[Plasma],Vector=Metabolites[NTBI],Reference=InitialConcentration>^&lt;CN=Root,Model=Iron Mouse PV3 - tracer,Vector=Values[hNTBI],Reference=InitialValue>/(&lt;CN=Root,Model=Iron Mouse PV3 - tracer,Vector=Values[KaNTBI],Reference=InitialValue>^&lt;CN=Root,Model=Iron Mouse PV3 - tracer,Vector=Values[hNTBI],Reference=InitialValue>+&lt;CN=Root,Model=Iron Mouse PV3 - tracer,Vector=Compartments[Plasma],Vector=Metabolites[NTBI],Reference=InitialConcentration>^&lt;CN=Root,Model=Iron Mouse PV3 - tracer,Vector=Values[hNTBI],Reference=InitialValue>)*&lt;CN=Root,Model=Iron Mouse PV3 - tracer,Vector=Compartments[Plasma],Reference=InitialVolume>))/(&lt;CN=Root,Model=Iron Mouse PV3 - tracer,Vector=Compartments[Liver],Vector=Metabolites[FeLiver],Reference=InitialConcentration>*&lt;CN=Root,Model=Iron Mouse PV3 - tracer,Vector=Compartments[Liver],Reference=InitialVolume>/((&lt;CN=Root,Model=Iron Mouse PV3 - tracer,Vector=Values[KmFeFPN],Reference=InitialValue>+&lt;CN=Root,Model=Iron Mouse PV3 - tracer,Vector=Compartments[Liver],Vector=Metabolites[FeLiver],Reference=InitialConcentration>)*(1+&lt;CN=Root,Model=Iron Mouse PV3 - tracer,Vector=Compartments[Plasma],Vector=Metabolites[Hepcidin],Reference=InitialConcentration>/&lt;CN=Root,Model=Iron Mouse PV3 - tracer,Vector=Values[KiHepcidinFPN],Reference=InitialValue>)))
            </InitialExpression>
          </ModelParameter>
          <ModelParameter cn="CN=Root,Model=Iron Mouse PV3 - tracer,Vector=Values[vSpleenNTBI]" value="2.0673802760351765" type="ModelValue" simulationType="fixed">
            <InitialExpression>
              (-2*&lt;CN=Root,Model=Iron Mouse PV3 - tracer,Vector=Values[kdTf],Reference=InitialValue>*&lt;CN=Root,Model=Iron Mouse PV3 - tracer,Vector=Compartments[Plasma],Reference=InitialVolume>*&lt;CN=Root,Model=Iron Mouse PV3 - tracer,Vector=Compartments[Plasma],Vector=Metabolites[Fe2Tf],Reference=InitialConcentration>-&lt;CN=Root,Model=Iron Mouse PV3 - tracer,Vector=Values[kdTf],Reference=InitialValue>*&lt;CN=Root,Model=Iron Mouse PV3 - tracer,Vector=Compartments[Plasma],Reference=InitialVolume>*&lt;CN=Root,Model=Iron Mouse PV3 - tracer,Vector=Compartments[Plasma],Vector=Metabolites[Fe1Tf],Reference=InitialConcentration>+&lt;CN=Root,Model=Iron Mouse PV3 - tracer,Vector=Values[kFe1Tf_Fe2Tf],Reference=InitialValue>*&lt;CN=Root,Model=Iron Mouse PV3 - tracer,Vector=Compartments[Plasma],Reference=InitialVolume>*&lt;CN=Root,Model=Iron Mouse PV3 - tracer,Vector=Compartments[Plasma],Vector=Metabolites[Fe1Tf],Reference=InitialConcentration>*&lt;CN=Root,Model=Iron Mouse PV3 - tracer,Vector=Compartments[Plasma],Vector=Metabolites[NTBI],Reference=InitialConcentration>+&lt;CN=Root,Model=Iron Mouse PV3 - tracer,Vector=Values[kFe1Tf_Fe2Tf],Reference=InitialValue>*(&lt;CN=Root,Model=Iron Mouse PV3 - tracer,Vector=Compartments[Plasma],Vector=Metabolites[Fe1Tf],Reference=InitialConcentration>+&lt;CN=Root,Model=Iron Mouse PV3 - tracer,Vector=Compartments[Plasma],Vector=Metabolites[Fe2Tf],Reference=InitialConcentration>)*&lt;CN=Root,Model=Iron Mouse PV3 - tracer,Vector=Compartments[Plasma],Vector=Metabolites[Fe1Tf],Reference=InitialConcentration>/(&lt;CN=Root,Model=Iron Mouse PV3 - tracer,Vector=Compartments[Plasma],Vector=Metabolites[Fe2Tf],Reference=InitialConcentration>*&lt;CN=Root,Model=Iron Mouse PV3 - tracer,Vector=Compartments[Plasma],Vector=Metabolites[Tf],Reference=InitialConcentration>)*&lt;CN=Root,Model=Iron Mouse PV3 - tracer,Vector=Compartments[Plasma],Reference=InitialVolume>*&lt;CN=Root,Model=Iron Mouse PV3 - tracer,Vector=Compartments[Plasma],Vector=Metabolites[NTBI],Reference=InitialConcentration>*&lt;CN=Root,Model=Iron Mouse PV3 - tracer,Vector=Compartments[Plasma],Vector=Metabolites[Tf],Reference=InitialConcentration>+&lt;CN=Root,Model=Iron Mouse PV3 - tracer,Vector=Values[vNTBILiver],Reference=InitialValue>*&lt;CN=Root,Model=Iron Mouse PV3 - tracer,Vector=Compartments[Plasma],Reference=InitialVolume>*(&lt;CN=Root,Model=Iron Mouse PV3 - tracer,Vector=Compartments[Plasma],Vector=Metabolites[NTBI],Reference=InitialConcentration>/(&lt;CN=Root,Model=Iron Mouse PV3 - tracer,Vector=Values[KmNTBI],Reference=InitialValue>+&lt;CN=Root,Model=Iron Mouse PV3 - tracer,Vector=Compartments[Plasma],Vector=Metabolites[NTBI],Reference=InitialConcentration>))*(&lt;CN=Root,Model=Iron Mouse PV3 - tracer,Vector=Compartments[Plasma],Vector=Metabolites[NTBI],Reference=InitialConcentration>/(&lt;CN=Root,Model=Iron Mouse PV3 - tracer,Vector=Values[KaNTBI],Reference=InitialValue>+&lt;CN=Root,Model=Iron Mouse PV3 - tracer,Vector=Compartments[Plasma],Vector=Metabolites[NTBI],Reference=InitialConcentration>))-(&lt;CN=Root,Model=Iron Mouse PV3 - tracer,Vector=Values[vDiet],Reference=InitialValue>*&lt;CN=Root,Model=Iron Mouse PV3 - tracer,Vector=Compartments[Duodenum],Reference=InitialVolume>+&lt;CN=Root,Model=Iron Mouse PV3 - tracer,Vector=Values[kInDuo],Reference=InitialValue>*(2*&lt;CN=Root,Model=Iron Mouse PV3 - tracer,Vector=Compartments[Plasma],Vector=Metabolites[Fe2Tf],Reference=InitialConcentration>*&lt;CN=Root,Model=Iron Mouse PV3 - tracer,Vector=Compartments[Plasma],Reference=InitialVolume>+&lt;CN=Root,Model=Iron Mouse PV3 - tracer,Vector=Compartments[Plasma],Vector=Metabolites[Fe1Tf],Reference=InitialConcentration>*&lt;CN=Root,Model=Iron Mouse PV3 - tracer,Vector=Compartments[Plasma],Reference=InitialVolume>)-&lt;CN=Root,Model=Iron Mouse PV3 - tracer,Vector=Values[kDuoLoss],Reference=InitialValue>*&lt;CN=Root,Model=Iron Mouse PV3 - tracer,Vector=Compartments[Duodenum],Vector=Metabolites[FeDuo],Reference=InitialConcentration>*&lt;CN=Root,Model=Iron Mouse PV3 - tracer,Vector=Compartments[Duodenum],Reference=InitialVolume>)/(&lt;CN=Root,Model=Iron Mouse PV3 - tracer,Vector=Compartments[Duodenum],Vector=Metabolites[FeDuo],Reference=InitialConcentration>*&lt;CN=Root,Model=Iron Mouse PV3 - tracer,Vector=Compartments[Duodenum],Reference=InitialVolume>/((&lt;CN=Root,Model=Iron Mouse PV3 - tracer,Vector=Values[KmFeFPN],Reference=InitialValue>+&lt;CN=Root,Model=Iron Mouse PV3 - tracer,Vector=Compartments[Duodenum],Vector=Metabolites[FeDuo],Reference=InitialConcentration>)*(1+&lt;CN=Root,Model=Iron Mouse PV3 - tracer,Vector=Compartments[Plasma],Vector=Metabolites[Hepcidin],Reference=InitialConcentration>/&lt;CN=Root,Model=Iron Mouse PV3 - tracer,Vector=Values[KiHepcidinFPN],Reference=InitialValue>)))*&lt;CN=Root,Model=Iron Mouse PV3 - tracer,Vector=Compartments[Duodenum],Reference=InitialVolume>*&lt;CN=Root,Model=Iron Mouse PV3 - tracer,Vector=Compartments[Duodenum],Vector=Metabolites[FeDuo],Reference=InitialConcentration>/((&lt;CN=Root,Model=Iron Mouse PV3 - tracer,Vector=Values[KmFeFPN],Reference=InitialValue>+&lt;CN=Root,Model=Iron Mouse PV3 - tracer,Vector=Compartments[Duodenum],Vector=Metabolites[FeDuo],Reference=InitialConcentration>)*(1+&lt;CN=Root,Model=Iron Mouse PV3 - tracer,Vector=Compartments[Plasma],Vector=Metabolites[Hepcidin],Reference=InitialConcentration>/&lt;CN=Root,Model=Iron Mouse PV3 - tracer,Vector=Values[KiHepcidinFPN],Reference=InitialValue>))-(&lt;CN=Root,Model=Iron Mouse PV3 - tracer,Vector=Values[kInLiver],Reference=InitialValue>*(2*&lt;CN=Root,Model=Iron Mouse PV3 - tracer,Vector=Compartments[Plasma],Vector=Metabolites[Fe2Tf],Reference=InitialConcentration>*&lt;CN=Root,Model=Iron Mouse PV3 - tracer,Vector=Compartments[Plasma],Reference=InitialVolume>+&lt;CN=Root,Model=Iron Mouse PV3 - tracer,Vector=Compartments[Plasma],Vector=Metabolites[Fe1Tf],Reference=InitialConcentration>*&lt;CN=Root,Model=Iron Mouse PV3 - tracer,Vector=Compartments[Plasma],Reference=InitialVolume>)+&lt;CN=Root,Model=Iron Mouse PV3 - tracer,Vector=Values[vNTBILiver],Reference=InitialValue>*(&lt;CN=Root,Model=Iron Mouse PV3 - tracer,Vector=Compartments[Plasma],Vector=Metabolites[NTBI],Reference=InitialConcentration>/(&lt;CN=Root,Model=Iron Mouse PV3 - tracer,Vector=Values[KmNTBI],Reference=InitialValue>+&lt;CN=Root,Model=Iron Mouse PV3 - tracer,Vector=Compartments[Plasma],Vector=Metabolites[NTBI],Reference=InitialConcentration>))*(&lt;CN=Root,Model=Iron Mouse PV3 - tracer,Vector=Compartments[Plasma],Vector=Metabolites[NTBI],Reference=InitialConcentration>^&lt;CN=Root,Model=Iron Mouse PV3 - tracer,Vector=Values[hNTBI],Reference=InitialValue>/(&lt;CN=Root,Model=Iron Mouse PV3 - tracer,Vector=Values[KaNTBI],Reference=InitialValue>^&lt;CN=Root,Model=Iron Mouse PV3 - tracer,Vector=Values[hNTBI],Reference=InitialValue>+&lt;CN=Root,Model=Iron Mouse PV3 - tracer,Vector=Compartments[Plasma],Vector=Metabolites[NTBI],Reference=InitialConcentration>^&lt;CN=Root,Model=Iron Mouse PV3 - tracer,Vector=Values[hNTBI],Reference=InitialValue>)*&lt;CN=Root,Model=Iron Mouse PV3 - tracer,Vector=Compartments[Plasma],Reference=InitialVolume>))/(&lt;CN=Root,Model=Iron Mouse PV3 - tracer,Vector=Compartments[Liver],Vector=Metabolites[FeLiver],Reference=InitialConcentration>*&lt;CN=Root,Model=Iron Mouse PV3 - tracer,Vector=Compartments[Liver],Reference=InitialVolume>/((&lt;CN=Root,Model=Iron Mouse PV3 - tracer,Vector=Values[KmFeFPN],Reference=InitialValue>+&lt;CN=Root,Model=Iron Mouse PV3 - tracer,Vector=Compartments[Liver],Vector=Metabolites[FeLiver],Reference=InitialConcentration>)*(1+&lt;CN=Root,Model=Iron Mouse PV3 - tracer,Vector=Compartments[Plasma],Vector=Metabolites[Hepcidin],Reference=InitialConcentration>/&lt;CN=Root,Model=Iron Mouse PV3 - tracer,Vector=Values[KiHepcidinFPN],Reference=InitialValue>)))*&lt;CN=Root,Model=Iron Mouse PV3 - tracer,Vector=Compartments[Liver],Reference=InitialVolume>*&lt;CN=Root,Model=Iron Mouse PV3 - tracer,Vector=Compartments[Liver],Vector=Metabolites[FeLiver],Reference=InitialConcentration>/((&lt;CN=Root,Model=Iron Mouse PV3 - tracer,Vector=Values[KmFeFPN],Reference=InitialValue>+&lt;CN=Root,Model=Iron Mouse PV3 - tracer,Vector=Compartments[Liver],Vector=Metabolites[FeLiver],Reference=InitialConcentration>)*(1+&lt;CN=Root,Model=Iron Mouse PV3 - tracer,Vector=Compartments[Plasma],Vector=Metabolites[Hepcidin],Reference=InitialConcentration>/&lt;CN=Root,Model=Iron Mouse PV3 - tracer,Vector=Values[KiHepcidinFPN],Reference=InitialValue>))-&lt;CN=Root,Model=Iron Mouse PV3 - tracer,Vector=Values[vRestNTBI],Reference=InitialValue>*&lt;CN=Root,Model=Iron Mouse PV3 - tracer,Vector=Compartments[RestOfBody],Reference=InitialVolume>*&lt;CN=Root,Model=Iron Mouse PV3 - tracer,Vector=Compartments[RestOfBody],Vector=Metabolites[FeRest],Reference=InitialConcentration>/((&lt;CN=Root,Model=Iron Mouse PV3 - tracer,Vector=Values[KmFeFPN],Reference=InitialValue>+&lt;CN=Root,Model=Iron Mouse PV3 - tracer,Vector=Compartments[RestOfBody],Vector=Metabolites[FeRest],Reference=InitialConcentration>)*(1+&lt;CN=Root,Model=Iron Mouse PV3 - tracer,Vector=Compartments[Plasma],Vector=Metabolites[Hepcidin],Reference=InitialConcentration>/&lt;CN=Root,Model=Iron Mouse PV3 - tracer,Vector=Values[KiHepcidinFPN],Reference=InitialValue>)))*((1+&lt;CN=Root,Model=Iron Mouse PV3 - tracer,Vector=Compartments[Plasma],Vector=Metabolites[Hepcidin],Reference=InitialConcentration>/&lt;CN=Root,Model=Iron Mouse PV3 - tracer,Vector=Values[KiHepcidinFPN],Reference=InitialValue>)*(&lt;CN=Root,Model=Iron Mouse PV3 - tracer,Vector=Values[KmFeFPN],Reference=InitialValue>+&lt;CN=Root,Model=Iron Mouse PV3 - tracer,Vector=Compartments[Spleen],Vector=Metabolites[FeSpleen],Reference=InitialConcentration>)/(&lt;CN=Root,Model=Iron Mouse PV3 - tracer,Vector=Compartments[Spleen],Vector=Metabolites[FeSpleen],Reference=InitialConcentration>*&lt;CN=Root,Model=Iron Mouse PV3 - tracer,Vector=Compartments[Spleen],Reference=InitialVolume>))
            </InitialExpression>
          </ModelParameter>
          <ModelParameter cn="CN=Root,Model=Iron Mouse PV3 - tracer,Vector=Values[vRestNTBI]" value="0.010145299999999999" type="ModelValue" simulationType="fixed"/>
          <ModelParameter cn="CN=Root,Model=Iron Mouse PV3 - tracer,Vector=Values[kDuoLoss]" value="6.8073799999999999e-05" type="ModelValue" simulationType="fixed"/>
          <ModelParameter cn="CN=Root,Model=Iron Mouse PV3 - tracer,Vector=Values[kRBCSpleen]" value="0.029999999999999999" type="ModelValue" simulationType="fixed"/>
          <ModelParameter cn="CN=Root,Model=Iron Mouse PV3 - tracer,Vector=Values[Total_Fe]" value="1.7245570059678458e+19" type="ModelValue" simulationType="assignment"/>
          <ModelParameter cn="CN=Root,Model=Iron Mouse PV3 - tracer,Vector=Values[Total_Fe_concentration]" value="0.0012422519123093097" type="ModelValue" simulationType="assignment"/>
          <ModelParameter cn="CN=Root,Model=Iron Mouse PV3 - tracer,Vector=Values[FePlasma]" value="36084542322988976" type="ModelValue" simulationType="assignment"/>
          <ModelParameter cn="CN=Root,Model=Iron Mouse PV3 - tracer,Vector=Values[kInBM]" value="4068781612647.7202" type="ModelValue" simulationType="fixed">
            <InitialExpression>
              (&lt;CN=Root,Model=Iron Mouse PV3 - tracer,Vector=Values[kRBCSpleen],Reference=InitialValue>*&lt;CN=Root,Model=Iron Mouse PV3 - tracer,Vector=Compartments[RBC],Vector=Metabolites[FeRBC],Reference=InitialConcentration>*&lt;CN=Root,Model=Iron Mouse PV3 - tracer,Vector=Compartments[RBC],Reference=InitialVolume>+((-2*&lt;CN=Root,Model=Iron Mouse PV3 - tracer,Vector=Values[kdTf],Reference=InitialValue>*&lt;CN=Root,Model=Iron Mouse PV3 - tracer,Vector=Compartments[Plasma],Reference=InitialVolume>*&lt;CN=Root,Model=Iron Mouse PV3 - tracer,Vector=Compartments[Plasma],Vector=Metabolites[Fe2Tf],Reference=InitialConcentration>-&lt;CN=Root,Model=Iron Mouse PV3 - tracer,Vector=Values[kdTf],Reference=InitialValue>*&lt;CN=Root,Model=Iron Mouse PV3 - tracer,Vector=Compartments[Plasma],Reference=InitialVolume>*&lt;CN=Root,Model=Iron Mouse PV3 - tracer,Vector=Compartments[Plasma],Vector=Metabolites[Fe1Tf],Reference=InitialConcentration>+&lt;CN=Root,Model=Iron Mouse PV3 - tracer,Vector=Values[kFe1Tf_Fe2Tf],Reference=InitialValue>*&lt;CN=Root,Model=Iron Mouse PV3 - tracer,Vector=Compartments[Plasma],Reference=InitialVolume>*&lt;CN=Root,Model=Iron Mouse PV3 - tracer,Vector=Compartments[Plasma],Vector=Metabolites[Fe1Tf],Reference=InitialConcentration>*&lt;CN=Root,Model=Iron Mouse PV3 - tracer,Vector=Compartments[Plasma],Vector=Metabolites[NTBI],Reference=InitialConcentration>+&lt;CN=Root,Model=Iron Mouse PV3 - tracer,Vector=Values[kFe1Tf_Fe2Tf],Reference=InitialValue>*(&lt;CN=Root,Model=Iron Mouse PV3 - tracer,Vector=Compartments[Plasma],Vector=Metabolites[Fe1Tf],Reference=InitialConcentration>+&lt;CN=Root,Model=Iron Mouse PV3 - tracer,Vector=Compartments[Plasma],Vector=Metabolites[Fe2Tf],Reference=InitialConcentration>)*&lt;CN=Root,Model=Iron Mouse PV3 - tracer,Vector=Compartments[Plasma],Vector=Metabolites[Fe1Tf],Reference=InitialConcentration>/(&lt;CN=Root,Model=Iron Mouse PV3 - tracer,Vector=Compartments[Plasma],Vector=Metabolites[Fe2Tf],Reference=InitialConcentration>*&lt;CN=Root,Model=Iron Mouse PV3 - tracer,Vector=Compartments[Plasma],Vector=Metabolites[Tf],Reference=InitialConcentration>)*&lt;CN=Root,Model=Iron Mouse PV3 - tracer,Vector=Compartments[Plasma],Reference=InitialVolume>*&lt;CN=Root,Model=Iron Mouse PV3 - tracer,Vector=Compartments[Plasma],Vector=Metabolites[NTBI],Reference=InitialConcentration>*&lt;CN=Root,Model=Iron Mouse PV3 - tracer,Vector=Compartments[Plasma],Vector=Metabolites[Tf],Reference=InitialConcentration>+&lt;CN=Root,Model=Iron Mouse PV3 - tracer,Vector=Values[vNTBILiver],Reference=InitialValue>*&lt;CN=Root,Model=Iron Mouse PV3 - tracer,Vector=Compartments[Plasma],Reference=InitialVolume>*(&lt;CN=Root,Model=Iron Mouse PV3 - tracer,Vector=Compartments[Plasma],Vector=Metabolites[NTBI],Reference=InitialConcentration>/(&lt;CN=Root,Model=Iron Mouse PV3 - tracer,Vector=Values[KmNTBI],Reference=InitialValue>+&lt;CN=Root,Model=Iron Mouse PV3 - tracer,Vector=Compartments[Plasma],Vector=Metabolites[NTBI],Reference=InitialConcentration>))*(&lt;CN=Root,Model=Iron Mouse PV3 - tracer,Vector=Compartments[Plasma],Vector=Metabolites[NTBI],Reference=InitialConcentration>/(&lt;CN=Root,Model=Iron Mouse PV3 - tracer,Vector=Values[KaNTBI],Reference=InitialValue>+&lt;CN=Root,Model=Iron Mouse PV3 - tracer,Vector=Compartments[Plasma],Vector=Metabolites[NTBI],Reference=InitialConcentration>))-(&lt;CN=Root,Model=Iron Mouse PV3 - tracer,Vector=Values[vDiet],Reference=InitialValue>*&lt;CN=Root,Model=Iron Mouse PV3 - tracer,Vector=Compartments[Duodenum],Reference=InitialVolume>+&lt;CN=Root,Model=Iron Mouse PV3 - tracer,Vector=Values[kInDuo],Reference=InitialValue>*(2*&lt;CN=Root,Model=Iron Mouse PV3 - tracer,Vector=Compartments[Plasma],Vector=Metabolites[Fe2Tf],Reference=InitialConcentration>*&lt;CN=Root,Model=Iron Mouse PV3 - tracer,Vector=Compartments[Plasma],Reference=InitialVolume>+&lt;CN=Root,Model=Iron Mouse PV3 - tracer,Vector=Compartments[Plasma],Vector=Metabolites[Fe1Tf],Reference=InitialConcentration>*&lt;CN=Root,Model=Iron Mouse PV3 - tracer,Vector=Compartments[Plasma],Reference=InitialVolume>)-&lt;CN=Root,Model=Iron Mouse PV3 - tracer,Vector=Values[kDuoLoss],Reference=InitialValue>*&lt;CN=Root,Model=Iron Mouse PV3 - tracer,Vector=Compartments[Duodenum],Vector=Metabolites[FeDuo],Reference=InitialConcentration>*&lt;CN=Root,Model=Iron Mouse PV3 - tracer,Vector=Compartments[Duodenum],Reference=InitialVolume>)/(&lt;CN=Root,Model=Iron Mouse PV3 - tracer,Vector=Compartments[Duodenum],Vector=Metabolites[FeDuo],Reference=InitialConcentration>*&lt;CN=Root,Model=Iron Mouse PV3 - tracer,Vector=Compartments[Duodenum],Reference=InitialVolume>/((&lt;CN=Root,Model=Iron Mouse PV3 - tracer,Vector=Values[KmFeFPN],Reference=InitialValue>+&lt;CN=Root,Model=Iron Mouse PV3 - tracer,Vector=Compartments[Duodenum],Vector=Metabolites[FeDuo],Reference=InitialConcentration>)*(1+&lt;CN=Root,Model=Iron Mouse PV3 - tracer,Vector=Compartments[Plasma],Vector=Metabolites[Hepcidin],Reference=InitialConcentration>/&lt;CN=Root,Model=Iron Mouse PV3 - tracer,Vector=Values[KiHepcidinFPN],Reference=InitialValue>)))*&lt;CN=Root,Model=Iron Mouse PV3 - tracer,Vector=Compartments[Duodenum],Reference=InitialVolume>*&lt;CN=Root,Model=Iron Mouse PV3 - tracer,Vector=Compartments[Duodenum],Vector=Metabolites[FeDuo],Reference=InitialConcentration>/((&lt;CN=Root,Model=Iron Mouse PV3 - tracer,Vector=Values[KmFeFPN],Reference=InitialValue>+&lt;CN=Root,Model=Iron Mouse PV3 - tracer,Vector=Compartments[Duodenum],Vector=Metabolites[FeDuo],Reference=InitialConcentration>)*(1+&lt;CN=Root,Model=Iron Mouse PV3 - tracer,Vector=Compartments[Plasma],Vector=Metabolites[Hepcidin],Reference=InitialConcentration>/&lt;CN=Root,Model=Iron Mouse PV3 - tracer,Vector=Values[KiHepcidinFPN],Reference=InitialValue>))-(&lt;CN=Root,Model=Iron Mouse PV3 - tracer,Vector=Values[kInLiver],Reference=InitialValue>*(2*&lt;CN=Root,Model=Iron Mouse PV3 - tracer,Vector=Compartments[Plasma],Vector=Metabolites[Fe2Tf],Reference=InitialConcentration>*&lt;CN=Root,Model=Iron Mouse PV3 - tracer,Vector=Compartments[Plasma],Reference=InitialVolume>+&lt;CN=Root,Model=Iron Mouse PV3 - tracer,Vector=Compartments[Plasma],Vector=Metabolites[Fe1Tf],Reference=InitialConcentration>*&lt;CN=Root,Model=Iron Mouse PV3 - tracer,Vector=Compartments[Plasma],Reference=InitialVolume>)+&lt;CN=Root,Model=Iron Mouse PV3 - tracer,Vector=Values[vNTBILiver],Reference=InitialValue>*(&lt;CN=Root,Model=Iron Mouse PV3 - tracer,Vector=Compartments[Plasma],Vector=Metabolites[NTBI],Reference=InitialConcentration>/(&lt;CN=Root,Model=Iron Mouse PV3 - tracer,Vector=Values[KmNTBI],Reference=InitialValue>+&lt;CN=Root,Model=Iron Mouse PV3 - tracer,Vector=Compartments[Plasma],Vector=Metabolites[NTBI],Reference=InitialConcentration>))*(&lt;CN=Root,Model=Iron Mouse PV3 - tracer,Vector=Compartments[Plasma],Vector=Metabolites[NTBI],Reference=InitialConcentration>^&lt;CN=Root,Model=Iron Mouse PV3 - tracer,Vector=Values[hNTBI],Reference=InitialValue>/(&lt;CN=Root,Model=Iron Mouse PV3 - tracer,Vector=Values[KaNTBI],Reference=InitialValue>^&lt;CN=Root,Model=Iron Mouse PV3 - tracer,Vector=Values[hNTBI],Reference=InitialValue>+&lt;CN=Root,Model=Iron Mouse PV3 - tracer,Vector=Compartments[Plasma],Vector=Metabolites[NTBI],Reference=InitialConcentration>^&lt;CN=Root,Model=Iron Mouse PV3 - tracer,Vector=Values[hNTBI],Reference=InitialValue>)*&lt;CN=Root,Model=Iron Mouse PV3 - tracer,Vector=Compartments[Plasma],Reference=InitialVolume>))/(&lt;CN=Root,Model=Iron Mouse PV3 - tracer,Vector=Compartments[Liver],Vector=Metabolites[FeLiver],Reference=InitialConcentration>*&lt;CN=Root,Model=Iron Mouse PV3 - tracer,Vector=Compartments[Liver],Reference=InitialVolume>/((&lt;CN=Root,Model=Iron Mouse PV3 - tracer,Vector=Values[KmFeFPN],Reference=InitialValue>+&lt;CN=Root,Model=Iron Mouse PV3 - tracer,Vector=Compartments[Liver],Vector=Metabolites[FeLiver],Reference=InitialConcentration>)*(1+&lt;CN=Root,Model=Iron Mouse PV3 - tracer,Vector=Compartments[Plasma],Vector=Metabolites[Hepcidin],Reference=InitialConcentration>/&lt;CN=Root,Model=Iron Mouse PV3 - tracer,Vector=Values[KiHepcidinFPN],Reference=InitialValue>)))*&lt;CN=Root,Model=Iron Mouse PV3 - tracer,Vector=Compartments[Liver],Reference=InitialVolume>*&lt;CN=Root,Model=Iron Mouse PV3 - tracer,Vector=Compartments[Liver],Vector=Metabolites[FeLiver],Reference=InitialConcentration>/((&lt;CN=Root,Model=Iron Mouse PV3 - tracer,Vector=Values[KmFeFPN],Reference=InitialValue>+&lt;CN=Root,Model=Iron Mouse PV3 - tracer,Vector=Compartments[Liver],Vector=Metabolites[FeLiver],Reference=InitialConcentration>)*(1+&lt;CN=Root,Model=Iron Mouse PV3 - tracer,Vector=Compartments[Plasma],Vector=Metabolites[Hepcidin],Reference=InitialConcentration>/&lt;CN=Root,Model=Iron Mouse PV3 - tracer,Vector=Values[KiHepcidinFPN],Reference=InitialValue>))-&lt;CN=Root,Model=Iron Mouse PV3 - tracer,Vector=Values[vRestNTBI],Reference=InitialValue>*&lt;CN=Root,Model=Iron Mouse PV3 - tracer,Vector=Compartments[RestOfBody],Reference=InitialVolume>*&lt;CN=Root,Model=Iron Mouse PV3 - tracer,Vector=Compartments[RestOfBody],Vector=Metabolites[FeRest],Reference=InitialConcentration>/((&lt;CN=Root,Model=Iron Mouse PV3 - tracer,Vector=Values[KmFeFPN],Reference=InitialValue>+&lt;CN=Root,Model=Iron Mouse PV3 - tracer,Vector=Compartments[RestOfBody],Vector=Metabolites[FeRest],Reference=InitialConcentration>)*(1+&lt;CN=Root,Model=Iron Mouse PV3 - tracer,Vector=Compartments[Plasma],Vector=Metabolites[Hepcidin],Reference=InitialConcentration>/&lt;CN=Root,Model=Iron Mouse PV3 - tracer,Vector=Values[KiHepcidinFPN],Reference=InitialValue>)))*((1+&lt;CN=Root,Model=Iron Mouse PV3 - tracer,Vector=Compartments[Plasma],Vector=Metabolites[Hepcidin],Reference=InitialConcentration>/&lt;CN=Root,Model=Iron Mouse PV3 - tracer,Vector=Values[KiHepcidinFPN],Reference=InitialValue>)*(&lt;CN=Root,Model=Iron Mouse PV3 - tracer,Vector=Values[KmFeFPN],Reference=InitialValue>+&lt;CN=Root,Model=Iron Mouse PV3 - tracer,Vector=Compartments[Spleen],Vector=Metabolites[FeSpleen],Reference=InitialConcentration>)/(&lt;CN=Root,Model=Iron Mouse PV3 - tracer,Vector=Compartments[Spleen],Vector=Metabolites[FeSpleen],Reference=InitialConcentration>*&lt;CN=Root,Model=Iron Mouse PV3 - tracer,Vector=Compartments[Spleen],Reference=InitialVolume>))*(&lt;CN=Root,Model=Iron Mouse PV3 - tracer,Vector=Compartments[Spleen],Vector=Metabolites[FeSpleen],Reference=InitialConcentration>*&lt;CN=Root,Model=Iron Mouse PV3 - tracer,Vector=Compartments[Spleen],Reference=InitialVolume>/((&lt;CN=Root,Model=Iron Mouse PV3 - tracer,Vector=Values[KmFeFPN],Reference=InitialValue>+&lt;CN=Root,Model=Iron Mouse PV3 - tracer,Vector=Compartments[Spleen],Vector=Metabolites[FeSpleen],Reference=InitialConcentration>)*(1+&lt;CN=Root,Model=Iron Mouse PV3 - tracer,Vector=Compartments[Plasma],Vector=Metabolites[Hepcidin],Reference=InitialConcentration>/&lt;CN=Root,Model=Iron Mouse PV3 - tracer,Vector=Values[KiHepcidinFPN],Reference=InitialValue>)))-&lt;CN=Root,Model=Iron Mouse PV3 - tracer,Vector=Values[kRBCSpleen],Reference=InitialValue>*&lt;CN=Root,Model=Iron Mouse PV3 - tracer,Vector=Compartments[RBC],Vector=Metabolites[FeRBC],Reference=InitialConcentration>*&lt;CN=Root,Model=Iron Mouse PV3 - tracer,Vector=Compartments[RBC],Reference=InitialVolume>)/(&lt;CN=Root,Model=Iron Mouse PV3 - tracer,Vector=Compartments[BoneMarrow],Vector=Metabolites[FeBM],Reference=InitialConcentration>*&lt;CN=Root,Model=Iron Mouse PV3 - tracer,Vector=Compartments[BoneMarrow],Reference=InitialVolume>)*&lt;CN=Root,Model=Iron Mouse PV3 - tracer,Vector=Compartments[BoneMarrow],Vector=Metabolites[FeBM],Reference=InitialConcentration>*&lt;CN=Root,Model=Iron Mouse PV3 - tracer,Vector=Compartments[BoneMarrow],Reference=InitialVolume>)/((2*&lt;CN=Root,Model=Iron Mouse PV3 - tracer,Vector=Compartments[Plasma],Vector=Metabolites[Fe2Tf],Reference=InitialConcentration>*&lt;CN=Root,Model=Iron Mouse PV3 - tracer,Vector=Compartments[Plasma],Reference=InitialVolume>+&lt;CN=Root,Model=Iron Mouse PV3 - tracer,Vector=Compartments[Plasma],Vector=Metabolites[Fe1Tf],Reference=InitialConcentration>*&lt;CN=Root,Model=Iron Mouse PV3 - tracer,Vector=Compartments[Plasma],Reference=InitialVolume>)*&lt;CN=Root,Model=Iron Mouse PV3 - tracer,Vector=Compartments[Plasma],Vector=Metabolites[EPO],Reference=InitialConcentration>)
            </InitialExpression>
          </ModelParameter>
          <ModelParameter cn="CN=Root,Model=Iron Mouse PV3 - tracer,Vector=Values[PBM]" value="0" type="ModelValue" simulationType="assignment"/>
          <ModelParameter cn="CN=Root,Model=Iron Mouse PV3 - tracer,Vector=Values[kBMSpleen]" value="0.10321840176131564" type="ModelValue" simulationType="fixed">
            <InitialExpression>
[truncated: 455,598 more chars]
