# Supplementary material for: A computational model to understand mouse iron physiology and disease
Source: PLoS Comput Biol. 2019 Jan 4;15(1):e1006680. doi: 10.1371/journal.pcbi.1006680 (PMC6334977; doi:10.1371/journal.pcbi.1006680)
Supplement: S1 Data — (ZIP) [file pcbi.1006680.s004.zip › IronMousePV3_Hemochromatosis.cps]

<?xml version="1.0" encoding="UTF-8"?>
<!-- generated with COPASI 4.23 (Build 184) (http://www.copasi.org) at 2018-05-11 17:59:34 UTC -->
<?oxygen RNGSchema="http://www.copasi.org/static/schema/CopasiML.rng" type="xml"?>
<COPASI xmlns="http://www.copasi.org/static/schema" versionMajor="4" versionMinor="23" versionDevel="184" copasiSourcesModified="0">
  <ListOfFunctions>
    <Function key="Function_6" name="Constant flux (irreversible)" type="PreDefined" reversible="false">
      <MiriamAnnotation>
<rdf:RDF xmlns:dcterms="http://purl.org/dc/terms/" xmlns:rdf="http://www.w3.org/1999/02/22-rdf-syntax-ns#">
  <rdf:Description rdf:about="#Function_6">
    <dcterms:created>
      <rdf:Description>
        <dcterms:W3CDTF>2016-02-02T15:30:26Z</dcterms:W3CDTF>
      </rdf:Description>
    </dcterms:created>
  </rdf:Description>
</rdf:RDF>
      </MiriamAnnotation>
      <Expression>
        v
      </Expression>
      <ListOfParameterDescriptions>
        <ParameterDescription key="FunctionParameter_49" name="v" order="0" role="constant"/>
      </ListOfParameterDescriptions>
    </Function>
    <Function key="Function_13" name="Mass action (irreversible)" type="MassAction" reversible="false">
      <MiriamAnnotation>
<rdf:RDF xmlns:CopasiMT="http://www.copasi.org/RDF/MiriamTerms#" xmlns:dcterms="http://purl.org/dc/terms/" xmlns:rdf="http://www.w3.org/1999/02/22-rdf-syntax-ns#">
  <rdf:Description rdf:about="#Function_13">
    <dcterms:created>
      <rdf:Description>
        <dcterms:W3CDTF>2016-02-01T14:23:21Z</dcterms:W3CDTF>
      </rdf:Description>
    </dcterms:created>
    <CopasiMT:is rdf:resource="urn:miriam:obo.sbo:SBO:0000041" />
  </rdf:Description>
</rdf:RDF>
      </MiriamAnnotation>
      <Comment>
        <body xmlns="http://www.w3.org/1999/xhtml">
<b>Mass action rate law for first order irreversible reactions</b>
<p>
Reaction scheme where the products are created from the reactants and the change of a product quantity is proportional to the product of reactant activities. The reaction scheme does not include any reverse process that creates the reactants from the products. The change of a product quantity is proportional to the quantity of one reactant.
</p>
</body>
      </Comment>
      <Expression>
        k1*PRODUCT&lt;substrate_i>
      </Expression>
      <ListOfParameterDescriptions>
        <ParameterDescription key="FunctionParameter_80" name="k1" order="0" role="constant"/>
        <ParameterDescription key="FunctionParameter_81" name="substrate" order="1" role="substrate"/>
      </ListOfParameterDescriptions>
    </Function>
    <Function key="Function_40" name="Mass action (dif compartments, explicit volume)" type="UserDefined" reversible="false">
      <MiriamAnnotation>
<rdf:RDF xmlns:dcterms="http://purl.org/dc/terms/" xmlns:rdf="http://www.w3.org/1999/02/22-rdf-syntax-ns#">
  <rdf:Description rdf:about="#Function_40">
    <dcterms:created>
      <rdf:Description>
        <dcterms:W3CDTF>2016-02-01T13:53:03Z</dcterms:W3CDTF>
      </rdf:Description>
    </dcterms:created>
  </rdf:Description>
</rdf:RDF>
      </MiriamAnnotation>
      <Expression>
        k*Substrate*Volume_S
      </Expression>
      <ListOfParameterDescriptions>
        <ParameterDescription key="FunctionParameter_264" name="k" order="0" role="constant"/>
        <ParameterDescription key="FunctionParameter_263" name="Volume_S" order="1" role="volume"/>
        <ParameterDescription key="FunctionParameter_262" name="Substrate" order="2" role="substrate"/>
      </ListOfParameterDescriptions>
    </Function>
    <Function key="Function_41" name="Mass action transport with linear activator" type="UserDefined" reversible="unspecified">
      <MiriamAnnotation>
<rdf:RDF xmlns:dcterms="http://purl.org/dc/terms/" xmlns:rdf="http://www.w3.org/1999/02/22-rdf-syntax-ns#">
  <rdf:Description rdf:about="#Function_41">
    <dcterms:created>
      <rdf:Description>
        <dcterms:W3CDTF>2017-05-18T14:18:17Z</dcterms:W3CDTF>
      </rdf:Description>
    </dcterms:created>
  </rdf:Description>
</rdf:RDF>
      </MiriamAnnotation>
      <Expression>
        k*Activator*S*Volume_S
      </Expression>
      <ListOfParameterDescriptions>
        <ParameterDescription key="FunctionParameter_265" name="k" order="0" role="constant"/>
        <ParameterDescription key="FunctionParameter_250" name="Activator" order="1" role="modifier"/>
        <ParameterDescription key="FunctionParameter_261" name="S" order="2" role="substrate"/>
        <ParameterDescription key="FunctionParameter_266" name="Volume_S" order="3" role="volume"/>
      </ListOfParameterDescriptions>
    </Function>
    <Function key="Function_42" name="Linear activator and hyperbolic inhibitor" type="UserDefined" reversible="unspecified">
      <MiriamAnnotation>
<rdf:RDF xmlns:dcterms="http://purl.org/dc/terms/" xmlns:rdf="http://www.w3.org/1999/02/22-rdf-syntax-ns#">
  <rdf:Description rdf:about="#Function_42">
    <dcterms:created>
      <rdf:Description>
        <dcterms:W3CDTF>2017-09-18T09:58:53Z</dcterms:W3CDTF>
      </rdf:Description>
    </dcterms:created>
  </rdf:Description>
</rdf:RDF>
      </MiriamAnnotation>
      <Expression>
        ks*M1*Ki^h/(Ki^h+M2^h)
      </Expression>
      <ListOfParameterDescriptions>
        <ParameterDescription key="FunctionParameter_270" name="ks" order="0" role="constant"/>
        <ParameterDescription key="FunctionParameter_269" name="M1" order="1" role="constant"/>
        <ParameterDescription key="FunctionParameter_268" name="Ki" order="2" role="constant"/>
        <ParameterDescription key="FunctionParameter_267" name="h" order="3" role="constant"/>
        <ParameterDescription key="FunctionParameter_271" name="M2" order="4" role="modifier"/>
      </ListOfParameterDescriptions>
    </Function>
    <Function key="Function_43" name="MM w/ competitive and noncompetitive inhibition 2" type="UserDefined" reversible="unspecified">
      <MiriamAnnotation>
<rdf:RDF xmlns:dcterms="http://purl.org/dc/terms/" xmlns:rdf="http://www.w3.org/1999/02/22-rdf-syntax-ns#">
  <rdf:Description rdf:about="#Function_43">
    <dcterms:created>
      <rdf:Description>
        <dcterms:W3CDTF>2016-02-02T15:30:30Z</dcterms:W3CDTF>
      </rdf:Description>
    </dcterms:created>
  </rdf:Description>
</rdf:RDF>
      </MiriamAnnotation>
      <Expression>
        (v*volume*substrate)/((Km+substrate)*(1+(noncompet_inhib/Ki)))
      </Expression>
      <ListOfParameterDescriptions>
        <ParameterDescription key="FunctionParameter_276" name="v" order="0" role="constant"/>
        <ParameterDescription key="FunctionParameter_275" name="volume" order="1" role="volume"/>
        <ParameterDescription key="FunctionParameter_274" name="substrate" order="2" role="substrate"/>
        <ParameterDescription key="FunctionParameter_273" name="Km" order="3" role="constant"/>
        <ParameterDescription key="FunctionParameter_272" name="noncompet_inhib" order="4" role="modifier"/>
        <ParameterDescription key="FunctionParameter_277" name="Ki" order="5" role="constant"/>
      </ListOfParameterDescriptions>
    </Function>
    <Function key="Function_44" name="Uptake with substrate activation and competing substrate 2" type="UserDefined" reversible="unspecified">
      <MiriamAnnotation>
<rdf:RDF xmlns:dcterms="http://purl.org/dc/terms/" xmlns:rdf="http://www.w3.org/1999/02/22-rdf-syntax-ns#">
  <rdf:Description rdf:about="#Function_44">
    <dcterms:created>
      <rdf:Description>
        <dcterms:W3CDTF>2016-06-06T16:17:41Z</dcterms:W3CDTF>
      </rdf:Description>
    </dcterms:created>
  </rdf:Description>
</rdf:RDF>
      </MiriamAnnotation>
      <Expression>
        Vmax*Volume_S*(S1/(Km+S1))*(S1/(Ka+S1))
      </Expression>
      <ListOfParameterDescriptions>
        <ParameterDescription key="FunctionParameter_283" name="Vmax" order="0" role="constant"/>
        <ParameterDescription key="FunctionParameter_282" name="Volume_S" order="1" role="volume"/>
        <ParameterDescription key="FunctionParameter_281" name="S1" order="2" role="substrate"/>
        <ParameterDescription key="FunctionParameter_280" name="Km" order="3" role="constant"/>
        <ParameterDescription key="FunctionParameter_279" name="Ka" order="4" role="constant"/>
      </ListOfParameterDescriptions>
    </Function>
    <Function key="Function_45" name="Basal flux with Hill-type inhibition" type="UserDefined" reversible="unspecified">
      <MiriamAnnotation>
<rdf:RDF xmlns:dcterms="http://purl.org/dc/terms/" xmlns:rdf="http://www.w3.org/1999/02/22-rdf-syntax-ns#">
  <rdf:Description rdf:about="#Function_45">
    <dcterms:created>
      <rdf:Description>
        <dcterms:W3CDTF>2016-06-14T09:43:33Z</dcterms:W3CDTF>
      </rdf:Description>
    </dcterms:created>
  </rdf:Description>
</rdf:RDF>
      </MiriamAnnotation>
      <Expression>
        V*Ki^h/(Ki^h+M1^h)
      </Expression>
      <ListOfParameterDescriptions>
        <ParameterDescription key="FunctionParameter_287" name="V" order="0" role="constant"/>
        <ParameterDescription key="FunctionParameter_286" name="Ki" order="1" role="constant"/>
        <ParameterDescription key="FunctionParameter_285" name="h" order="2" role="constant"/>
        <ParameterDescription key="FunctionParameter_284" name="M1" order="3" role="modifier"/>
      </ListOfParameterDescriptions>
    </Function>
  </ListOfFunctions>
  <Model key="Model_1" name="Iron Mouse PV3 - Hemochromatosis" simulationType="time" timeUnit="d" volumeUnit="l" areaUnit="m²" lengthUnit="m" quantityUnit="mol" type="deterministic" avogadroConstant="6.0221417899999999e+23">
    <MiriamAnnotation>
<rdf:RDF
   xmlns:CopasiMT="http://www.copasi.org/RDF/MiriamTerms#"
   xmlns:dcterms="http://purl.org/dc/terms/"
   xmlns:rdf="http://www.w3.org/1999/02/22-rdf-syntax-ns#"
   xmlns:vCard="http://www.w3.org/2001/vcard-rdf/3.0#">
  <rdf:Description rdf:about="#Model_1">
    <dcterms:created>
      <rdf:Description>
        <dcterms:W3CDTF>2017-05-30T09:00:50Z</dcterms:W3CDTF>
      </rdf:Description>
    </dcterms:created>
    <dcterms:creator>
      <rdf:Description>
        <vCard:EMAIL>jparmar@uchc.edu</vCard:EMAIL>
        <vCard:N>
          <rdf:Description>
            <vCard:Family>Parmar</vCard:Family>
            <vCard:Given>Jignesh</vCard:Given>
          </rdf:Description>
        </vCard:N>
        <vCard:ORG>
          <rdf:Description>
            <vCard:Orgname>University of Connecticut</vCard:Orgname>
          </rdf:Description>
        </vCard:ORG>
      </rdf:Description>
    </dcterms:creator>
    <dcterms:creator>
      <rdf:Description>
        <vCard:EMAIL>pmendes@uchc.edu</vCard:EMAIL>
        <vCard:N>
          <rdf:Description>
            <vCard:Family>Mendes</vCard:Family>
            <vCard:Given>Pedro</vCard:Given>
          </rdf:Description>
        </vCard:N>
        <vCard:ORG>
          <rdf:Description>
            <vCard:Orgname>University of Connecticut</vCard:Orgname>
          </rdf:Description>
        </vCard:ORG>
      </rdf:Description>
    </dcterms:creator>
    <CopasiMT:is rdf:resource="urn:miriam:go:GO:0055072"/>
    <CopasiMT:is rdf:resource="urn:miriam:taxonomy:10090"/>
  </rdf:Description>
</rdf:RDF>

    </MiriamAnnotation>
    <Comment>
      <body xmlns="http://www.w3.org/1999/xhtml"><h1>Iron Mouse PV3</h1>
<h2>"A computational model to understand mouse iron physiology and diseases"</h2>
<h3>By Jignesh Parmar and Pedro Mendes</h3>
<h2>Hemochromatosis</h2>
<p>This is a dynamic model of iron distribution in mice, covering seven compartments: plasma, bone marrow, red blood cells (RBC), spleen, duodenum, liver, and the rest of the body . This is mostly a physiological model with regulation by hepcidin and erythropoietin, including only a minimal amount of molecular details.</p>  
<p>This version of the model does not include the radioactive-labelled tracer iron species that were used for parameter estimation. This model was used to simulate hereditary hemochromatosis by removing the production of hepcidin (<i>ksHepcidin</i>=0, which simulates HAMP-/-). It was also used to simulate the double mutant HAMP-/- ZIP14-/- (<i>ksHepcidin</i>=0 and <i>vNTBILiver</i>=0).</p>

</body>
    </Comment>
    <ListOfCompartments>
      <Compartment key="Compartment_0" name="Duodenum" simulationType="fixed" dimensionality="3" addNoise="false">
        <MiriamAnnotation>
<rdf:RDF xmlns:CopasiMT="http://www.copasi.org/RDF/MiriamTerms#" xmlns:dcterms="http://purl.org/dc/terms/" xmlns:rdf="http://www.w3.org/1999/02/22-rdf-syntax-ns#">
  <rdf:Description rdf:about="#Compartment_0">
    <dcterms:created>
      <rdf:Description>
        <dcterms:W3CDTF>2015-07-17T14:23:03Z</dcterms:W3CDTF>
      </rdf:Description>
    </dcterms:created>
    <CopasiMT:is rdf:resource="urn:miriam:fma:FMA:7206" />
  </rdf:Description>
</rdf:RDF>
        </MiriamAnnotation>
      </Compartment>
      <Compartment key="Compartment_1" name="RBC" simulationType="fixed" dimensionality="3" addNoise="false">
        <MiriamAnnotation>
<rdf:RDF xmlns:CopasiMT="http://www.copasi.org/RDF/MiriamTerms#" xmlns:dcterms="http://purl.org/dc/terms/" xmlns:rdf="http://www.w3.org/1999/02/22-rdf-syntax-ns#">
  <rdf:Description rdf:about="#Compartment_1">
    <dcterms:created>
      <rdf:Description>
        <dcterms:W3CDTF>2015-07-17T15:51:30Z</dcterms:W3CDTF>
      </rdf:Description>
    </dcterms:created>
    <CopasiMT:is rdf:resource="urn:miriam:fma:FMA:263005" />
  </rdf:Description>
</rdf:RDF>
        </MiriamAnnotation>
      </Compartment>
      <Compartment key="Compartment_2" name="Spleen" simulationType="fixed" dimensionality="3" addNoise="false">
        <MiriamAnnotation>
<rdf:RDF xmlns:CopasiMT="http://www.copasi.org/RDF/MiriamTerms#" xmlns:dcterms="http://purl.org/dc/terms/" xmlns:rdf="http://www.w3.org/1999/02/22-rdf-syntax-ns#">
  <rdf:Description rdf:about="#Compartment_2">
    <dcterms:created>
      <rdf:Description>
        <dcterms:W3CDTF>2015-07-23T16:13:59Z</dcterms:W3CDTF>
      </rdf:Description>
    </dcterms:created>
    <CopasiMT:is rdf:resource="urn:miriam:fma:FMA:7196" />
  </rdf:Description>
</rdf:RDF>
        </MiriamAnnotation>
      </Compartment>
      <Compartment key="Compartment_3" name="Liver" simulationType="fixed" dimensionality="3" addNoise="false">
        <MiriamAnnotation>
<rdf:RDF xmlns:CopasiMT="http://www.copasi.org/RDF/MiriamTerms#" xmlns:dcterms="http://purl.org/dc/terms/" xmlns:rdf="http://www.w3.org/1999/02/22-rdf-syntax-ns#">
  <rdf:Description rdf:about="#Compartment_3">
    <dcterms:created>
      <rdf:Description>
        <dcterms:W3CDTF>2016-03-28T09:59:05Z</dcterms:W3CDTF>
      </rdf:Description>
    </dcterms:created>
    <CopasiMT:is rdf:resource="urn:miriam:fma:FMA:7197" />
  </rdf:Description>
</rdf:RDF>
        </MiriamAnnotation>
      </Compartment>
      <Compartment key="Compartment_4" name="Plasma" simulationType="fixed" dimensionality="3" addNoise="false">
        <MiriamAnnotation>
<rdf:RDF xmlns:CopasiMT="http://www.copasi.org/RDF/MiriamTerms#" xmlns:dcterms="http://purl.org/dc/terms/" xmlns:rdf="http://www.w3.org/1999/02/22-rdf-syntax-ns#">
  <rdf:Description rdf:about="#Compartment_4">
    <dcterms:created>
      <rdf:Description>
        <dcterms:W3CDTF>2016-03-28T09:59:05Z</dcterms:W3CDTF>
      </rdf:Description>
    </dcterms:created>
    <CopasiMT:is rdf:resource="urn:miriam:fma:FMA:62970" />
  </rdf:Description>
</rdf:RDF>
        </MiriamAnnotation>
      </Compartment>
      <Compartment key="Compartment_5" name="RestOfBody" simulationType="fixed" dimensionality="3" addNoise="false">
        <MiriamAnnotation>
<rdf:RDF xmlns:dcterms="http://purl.org/dc/terms/" xmlns:rdf="http://www.w3.org/1999/02/22-rdf-syntax-ns#">
  <rdf:Description rdf:about="#Compartment_5">
    <dcterms:created>
      <rdf:Description>
        <dcterms:W3CDTF>2015-07-17T14:19:59Z</dcterms:W3CDTF>
      </rdf:Description>
    </dcterms:created>
  </rdf:Description>
</rdf:RDF>
        </MiriamAnnotation>
      </Compartment>
      <Compartment key="Compartment_6" name="BoneMarrow" simulationType="fixed" dimensionality="3" addNoise="false">
        <MiriamAnnotation>
<rdf:RDF xmlns:CopasiMT="http://www.copasi.org/RDF/MiriamTerms#" xmlns:dcterms="http://purl.org/dc/terms/" xmlns:rdf="http://www.w3.org/1999/02/22-rdf-syntax-ns#">
  <rdf:Description rdf:about="#Compartment_6">
    <dcterms:created>
      <rdf:Description>
        <dcterms:W3CDTF>2015-07-17T14:12:53Z</dcterms:W3CDTF>
      </rdf:Description>
    </dcterms:created>
    <CopasiMT:is rdf:resource="urn:miriam:fma:FMA:9608" />
  </rdf:Description>
</rdf:RDF>
        </MiriamAnnotation>
      </Compartment>
    </ListOfCompartments>
    <ListOfMetabolites>
      <Metabolite key="Metabolite_0" name="FeDuo" simulationType="reactions" compartment="Compartment_0" addNoise="false">
        <MiriamAnnotation>
<rdf:RDF xmlns:CopasiMT="http://www.copasi.org/RDF/MiriamTerms#" xmlns:dcterms="http://purl.org/dc/terms/" xmlns:rdf="http://www.w3.org/1999/02/22-rdf-syntax-ns#">
  <rdf:Description rdf:about="#Metabolite_0">
    <dcterms:created>
      <rdf:Description>
        <dcterms:W3CDTF>2015-07-15T15:57:39Z</dcterms:W3CDTF>
      </rdf:Description>
    </dcterms:created>
    <CopasiMT:hasPart rdf:resource="urn:miriam:chebi:CHEBI:24875" />
  </rdf:Description>
</rdf:RDF>
        </MiriamAnnotation>
      </Metabolite>
      <Metabolite key="Metabolite_1" name="FeRBC" simulationType="reactions" compartment="Compartment_1" addNoise="false">
        <MiriamAnnotation>
<rdf:RDF xmlns:CopasiMT="http://www.copasi.org/RDF/MiriamTerms#" xmlns:dcterms="http://purl.org/dc/terms/" xmlns:rdf="http://www.w3.org/1999/02/22-rdf-syntax-ns#">
  <rdf:Description rdf:about="#Metabolite_1">
    <dcterms:created>
      <rdf:Description>
        <dcterms:W3CDTF>2015-07-17T14:47:09Z</dcterms:W3CDTF>
      </rdf:Description>
    </dcterms:created>
    <CopasiMT:hasPart rdf:resource="urn:miriam:chebi:CHEBI:24875" />
  </rdf:Description>
</rdf:RDF>
        </MiriamAnnotation>
      </Metabolite>
      <Metabolite key="Metabolite_2" name="FeSpleen" simulationType="reactions" compartment="Compartment_2" addNoise="false">
        <MiriamAnnotation>
<rdf:RDF xmlns:CopasiMT="http://www.copasi.org/RDF/MiriamTerms#" xmlns:dcterms="http://purl.org/dc/terms/" xmlns:rdf="http://www.w3.org/1999/02/22-rdf-syntax-ns#">
  <rdf:Description rdf:about="#Metabolite_2">
    <dcterms:created>
      <rdf:Description>
        <dcterms:W3CDTF>2015-08-17T21:33:31Z</dcterms:W3CDTF>
      </rdf:Description>
    </dcterms:created>
    <CopasiMT:hasPart rdf:resource="urn:miriam:chebi:CHEBI:24875" />
  </rdf:Description>
</rdf:RDF>
        </MiriamAnnotation>
      </Metabolite>
      <Metabolite key="Metabolite_3" name="FeLiver" simulationType="reactions" compartment="Compartment_3" addNoise="false">
        <MiriamAnnotation>
<rdf:RDF xmlns:CopasiMT="http://www.copasi.org/RDF/MiriamTerms#" xmlns:dcterms="http://purl.org/dc/terms/" xmlns:rdf="http://www.w3.org/1999/02/22-rdf-syntax-ns#">
  <rdf:Description rdf:about="#Metabolite_3">
    <dcterms:created>
      <rdf:Description>
        <dcterms:W3CDTF>2015-07-17T14:47:17Z</dcterms:W3CDTF>
      </rdf:Description>
    </dcterms:created>
    <CopasiMT:hasPart rdf:resource="urn:miriam:chebi:CHEBI:24875" />
  </rdf:Description>
</rdf:RDF>
        </MiriamAnnotation>
      </Metabolite>
      <Metabolite key="Metabolite_4" name="Tf" simulationType="reactions" compartment="Compartment_4" addNoise="false">
        <MiriamAnnotation>
<rdf:RDF xmlns:CopasiMT="http://www.copasi.org/RDF/MiriamTerms#" xmlns:dcterms="http://purl.org/dc/terms/" xmlns:rdf="http://www.w3.org/1999/02/22-rdf-syntax-ns#">
  <rdf:Description rdf:about="#Metabolite_4">
    <dcterms:created>
      <rdf:Description>
        <dcterms:W3CDTF>2015-08-14T09:47:41Z</dcterms:W3CDTF>
      </rdf:Description>
    </dcterms:created>
    <CopasiMT:is rdf:resource="urn:miriam:uniprot:Q921I1" />
  </rdf:Description>
</rdf:RDF>
        </MiriamAnnotation>
      </Metabolite>
      <Metabolite key="Metabolite_5" name="Hepcidin" simulationType="reactions" compartment="Compartment_4" addNoise="false">
        <MiriamAnnotation>
<rdf:RDF xmlns:CopasiMT="http://www.copasi.org/RDF/MiriamTerms#" xmlns:bqbiol="http://biomodels.net/biology-qualifiers/" xmlns:dcterms="http://purl.org/dc/terms/" xmlns:rdf="http://www.w3.org/1999/02/22-rdf-syntax-ns#">
  <rdf:Description rdf:about="#Metabolite_5">
    <bqbiol:hasProperty rdf:resource="urn:miriam:go:GO:0097690" />
    <dcterms:created>
      <rdf:Description>
        <dcterms:W3CDTF>2016-03-17T09:21:28Z</dcterms:W3CDTF>
      </rdf:Description>
    </dcterms:created>
    <CopasiMT:is rdf:resource="urn:miriam:uniprot:Q9EQ21" />
  </rdf:Description>
</rdf:RDF>
        </MiriamAnnotation>
      </Metabolite>
      <Metabolite key="Metabolite_6" name="Fe2Tf" simulationType="reactions" compartment="Compartment_4" addNoise="false">
        <MiriamAnnotation>
<rdf:RDF xmlns:CopasiMT="http://www.copasi.org/RDF/MiriamTerms#" xmlns:dcterms="http://purl.org/dc/terms/" xmlns:rdf="http://www.w3.org/1999/02/22-rdf-syntax-ns#">
  <rdf:Description rdf:about="#Metabolite_6">
    <dcterms:created>
      <rdf:Description>
        <dcterms:W3CDTF>2016-03-28T09:57:47Z</dcterms:W3CDTF>
      </rdf:Description>
    </dcterms:created>
    <CopasiMT:hasPart rdf:resource="urn:miriam:chebi:CHEBI:29034" />
    <CopasiMT:hasPart rdf:resource="urn:miriam:uniprot:Q921I1" />
  </rdf:Description>
</rdf:RDF>
        </MiriamAnnotation>
      </Metabolite>
      <Metabolite key="Metabolite_7" name="Fe1Tf" simulationType="reactions" compartment="Compartment_4" addNoise="false">
        <MiriamAnnotation>
<rdf:RDF xmlns:CopasiMT="http://www.copasi.org/RDF/MiriamTerms#" xmlns:dcterms="http://purl.org/dc/terms/" xmlns:rdf="http://www.w3.org/1999/02/22-rdf-syntax-ns#">
  <rdf:Description rdf:about="#Metabolite_7">
    <dcterms:created>
      <rdf:Description>
        <dcterms:W3CDTF>2016-02-19T12:26:22Z</dcterms:W3CDTF>
      </rdf:Description>
    </dcterms:created>
    <CopasiMT:hasPart rdf:resource="urn:miriam:chebi:CHEBI:29034" />
    <CopasiMT:hasPart rdf:resource="urn:miriam:uniprot:Q921I1" />
  </rdf:Description>
</rdf:RDF>
        </MiriamAnnotation>
      </Metabolite>
      <Metabolite key="Metabolite_8" name="NTBI" simulationType="reactions" compartment="Compartment_4" addNoise="false">
        <MiriamAnnotation>
<rdf:RDF xmlns:CopasiMT="http://www.copasi.org/RDF/MiriamTerms#" xmlns:dcterms="http://purl.org/dc/terms/" xmlns:rdf="http://www.w3.org/1999/02/22-rdf-syntax-ns#">
  <rdf:Description rdf:about="#Metabolite_8">
    <dcterms:created>
      <rdf:Description>
        <dcterms:W3CDTF>2016-03-28T09:57:52Z</dcterms:W3CDTF>
      </rdf:Description>
    </dcterms:created>
    <CopasiMT:hasPart rdf:resource="urn:miriam:chebi:CHEBI:24875" />
  </rdf:Description>
</rdf:RDF>
        </MiriamAnnotation>
      </Metabolite>
      <Metabolite key="Metabolite_9" name="EPO" simulationType="reactions" compartment="Compartment_4" addNoise="false">
        <MiriamAnnotation>
<rdf:RDF xmlns:CopasiMT="http://www.copasi.org/RDF/MiriamTerms#" xmlns:dcterms="http://purl.org/dc/terms/" xmlns:rdf="http://www.w3.org/1999/02/22-rdf-syntax-ns#">
  <rdf:Description rdf:about="#Metabolite_9">
    <dcterms:created>
      <rdf:Description>
        <dcterms:W3CDTF>2017-05-18T13:54:55Z</dcterms:W3CDTF>
      </rdf:Description>
    </dcterms:created>
    <CopasiMT:is rdf:resource="urn:miriam:uniprot:P07321" />
  </rdf:Description>
</rdf:RDF>
        </MiriamAnnotation>
      </Metabolite>
      <Metabolite key="Metabolite_10" name="FeRest" simulationType="reactions" compartment="Compartment_5" addNoise="false">
        <MiriamAnnotation>
<rdf:RDF xmlns:CopasiMT="http://www.copasi.org/RDF/MiriamTerms#" xmlns:dcterms="http://purl.org/dc/terms/" xmlns:rdf="http://www.w3.org/1999/02/22-rdf-syntax-ns#">
  <rdf:Description rdf:about="#Metabolite_10">
    <dcterms:created>
      <rdf:Description>
        <dcterms:W3CDTF>2015-08-17T21:34:34Z</dcterms:W3CDTF>
      </rdf:Description>
    </dcterms:created>
    <CopasiMT:hasPart rdf:resource="urn:miriam:chebi:CHEBI:24875" />
  </rdf:Description>
</rdf:RDF>
        </MiriamAnnotation>
      </Metabolite>
      <Metabolite key="Metabolite_11" name="FeOutside" simulationType="fixed" compartment="Compartment_5" addNoise="false">
        <MiriamAnnotation>
<rdf:RDF xmlns:CopasiMT="http://www.copasi.org/RDF/MiriamTerms#" xmlns:dcterms="http://purl.org/dc/terms/" xmlns:rdf="http://www.w3.org/1999/02/22-rdf-syntax-ns#">
  <rdf:Description rdf:about="#Metabolite_11">
    <dcterms:created>
      <rdf:Description>
        <dcterms:W3CDTF>2016-02-19T12:26:11Z</dcterms:W3CDTF>
      </rdf:Description>
    </dcterms:created>
    <CopasiMT:hasPart rdf:resource="urn:miriam:chebi:CHEBI:24875" />
  </rdf:Description>
</rdf:RDF>
        </MiriamAnnotation>
      </Metabolite>
      <Metabolite key="Metabolite_12" name="FeBM" simulationType="reactions" compartment="Compartment_6" addNoise="false">
        <MiriamAnnotation>
<rdf:RDF xmlns:CopasiMT="http://www.copasi.org/RDF/MiriamTerms#" xmlns:dcterms="http://purl.org/dc/terms/" xmlns:rdf="http://www.w3.org/1999/02/22-rdf-syntax-ns#">
  <rdf:Description rdf:about="#Metabolite_12">
    <dcterms:created>
      <rdf:Description>
        <dcterms:W3CDTF>2015-07-17T14:13:01Z</dcterms:W3CDTF>
      </rdf:Description>
    </dcterms:created>
    <CopasiMT:hasPart rdf:resource="urn:miriam:chebi:CHEBI:24875" />
  </rdf:Description>
</rdf:RDF>
        </MiriamAnnotation>
      </Metabolite>
    </ListOfMetabolites>
    <ListOfModelValues>
      <ModelValue key="ModelValue_0" name="kNTBI_Fe1Tf" simulationType="fixed" addNoise="false">
        <MiriamAnnotation>
<rdf:RDF xmlns:dcterms="http://purl.org/dc/terms/" xmlns:rdf="http://www.w3.org/1999/02/22-rdf-syntax-ns#">
  <rdf:Description rdf:about="#ModelValue_0">
    <dcterms:created>
      <rdf:Description>
        <dcterms:W3CDTF>2016-03-28T09:58:15Z</dcterms:W3CDTF>
      </rdf:Description>
    </dcterms:created>
  </rdf:Description>
</rdf:RDF>
        </MiriamAnnotation>
      </ModelValue>
      <ModelValue key="ModelValue_1" name="kInDuo" simulationType="fixed" addNoise="false">
        <MiriamAnnotation>
<rdf:RDF xmlns:dcterms="http://purl.org/dc/terms/" xmlns:rdf="http://www.w3.org/1999/02/22-rdf-syntax-ns#">
  <rdf:Description rdf:about="#ModelValue_1">
    <dcterms:created>
      <rdf:Description>
        <dcterms:W3CDTF>2015-07-17T14:17:58Z</dcterms:W3CDTF>
      </rdf:Description>
    </dcterms:created>
  </rdf:Description>
</rdf:RDF>
        </MiriamAnnotation>
      </ModelValue>
      <ModelValue key="ModelValue_2" name="kInLiver" simulationType="fixed" addNoise="false">
        <MiriamAnnotation>
<rdf:RDF xmlns:dcterms="http://purl.org/dc/terms/" xmlns:rdf="http://www.w3.org/1999/02/22-rdf-syntax-ns#">
  <rdf:Description rdf:about="#ModelValue_2">
    <dcterms:created>
      <rdf:Description>
        <dcterms:W3CDTF>2016-03-28T09:58:13Z</dcterms:W3CDTF>
      </rdf:Description>
    </dcterms:created>
  </rdf:Description>
</rdf:RDF>
        </MiriamAnnotation>
      </ModelValue>
      <ModelValue key="ModelValue_3" name="kInRBC" simulationType="fixed" addNoise="false">
        <MiriamAnnotation>
<rdf:RDF xmlns:dcterms="http://purl.org/dc/terms/" xmlns:rdf="http://www.w3.org/1999/02/22-rdf-syntax-ns#">
  <rdf:Description rdf:about="#ModelValue_3">
    <dcterms:created>
      <rdf:Description>
        <dcterms:W3CDTF>2015-08-14T10:16:10Z</dcterms:W3CDTF>
      </rdf:Description>
    </dcterms:created>
  </rdf:Description>
</rdf:RDF>
        </MiriamAnnotation>
      </ModelValue>
      <ModelValue key="ModelValue_4" name="kInRest" simulationType="fixed" addNoise="false">
        <MiriamAnnotation>
<rdf:RDF xmlns:dcterms="http://purl.org/dc/terms/" xmlns:rdf="http://www.w3.org/1999/02/22-rdf-syntax-ns#">
  <rdf:Description rdf:about="#ModelValue_4">
    <dcterms:created>
      <rdf:Description>
        <dcterms:W3CDTF>2015-08-18T09:55:49Z</dcterms:W3CDTF>
      </rdf:Description>
    </dcterms:created>
  </rdf:Description>
</rdf:RDF>
        </MiriamAnnotation>
      </ModelValue>
      <ModelValue key="ModelValue_5" name="KmFeFPN" simulationType="fixed" addNoise="false">
        <MiriamAnnotation>
<rdf:RDF xmlns:dcterms="http://purl.org/dc/terms/" xmlns:rdf="http://www.w3.org/1999/02/22-rdf-syntax-ns#">
  <rdf:Description rdf:about="#ModelValue_5">
    <dcterms:created>
      <rdf:Description>
        <dcterms:W3CDTF>2016-03-28T09:58:15Z</dcterms:W3CDTF>
      </rdf:Description>
    </dcterms:created>
  </rdf:Description>
</rdf:RDF>
        </MiriamAnnotation>
      </ModelValue>
      <ModelValue key="ModelValue_6" name="KiHepcidinFPN" simulationType="fixed" addNoise="false">
        <MiriamAnnotation>
<rdf:RDF xmlns:dcterms="http://purl.org/dc/terms/" xmlns:rdf="http://www.w3.org/1999/02/22-rdf-syntax-ns#">
  <rdf:Description rdf:about="#ModelValue_6">
    <dcterms:created>
      <rdf:Description>
        <dcterms:W3CDTF>2017-09-18T09:47:42Z</dcterms:W3CDTF>
      </rdf:Description>
    </dcterms:created>
  </rdf:Description>
</rdf:RDF>
        </MiriamAnnotation>
      </ModelValue>
      <ModelValue key="ModelValue_7" name="TfSaturation" simulationType="assignment" addNoise="false">
        <MiriamAnnotation>
<rdf:RDF xmlns:dcterms="http://purl.org/dc/terms/" xmlns:rdf="http://www.w3.org/1999/02/22-rdf-syntax-ns#">
  <rdf:Description rdf:about="#ModelValue_7">
    <dcterms:created>
      <rdf:Description>
        <dcterms:W3CDTF>2015-07-16T11:47:10Z</dcterms:W3CDTF>
      </rdf:Description>
    </dcterms:created>
  </rdf:Description>
</rdf:RDF>
        </MiriamAnnotation>
        <Expression>
          100*(2*&lt;CN=Root,Model=Iron Mouse PV3 - Hemochromatosis,Vector=Compartments[Plasma],Vector=Metabolites[Fe2Tf],Reference=ParticleNumber>+&lt;CN=Root,Model=Iron Mouse PV3 - Hemochromatosis,Vector=Compartments[Plasma],Vector=Metabolites[Fe1Tf],Reference=ParticleNumber>)/(2*(&lt;CN=Root,Model=Iron Mouse PV3 - Hemochromatosis,Vector=Compartments[Plasma],Vector=Metabolites[Tf],Reference=ParticleNumber>+&lt;CN=Root,Model=Iron Mouse PV3 - Hemochromatosis,Vector=Compartments[Plasma],Vector=Metabolites[Fe2Tf],Reference=ParticleNumber>+&lt;CN=Root,Model=Iron Mouse PV3 - Hemochromatosis,Vector=Compartments[Plasma],Vector=Metabolites[Fe1Tf],Reference=ParticleNumber>))
        </Expression>
      </ModelValue>
      <ModelValue key="ModelValue_8" name="kFe1Tf_Fe2Tf" simulationType="fixed" addNoise="false">
        <MiriamAnnotation>
<rdf:RDF xmlns:dcterms="http://purl.org/dc/terms/" xmlns:rdf="http://www.w3.org/1999/02/22-rdf-syntax-ns#">
  <rdf:Description rdf:about="#ModelValue_8">
    <dcterms:created>
      <rdf:Description>
        <dcterms:W3CDTF>2016-03-28T09:58:10Z</dcterms:W3CDTF>
      </rdf:Description>
    </dcterms:created>
  </rdf:Description>
</rdf:RDF>
        </MiriamAnnotation>
      </ModelValue>
      <ModelValue key="ModelValue_9" name="vDuoNTBI" simulationType="fixed" addNoise="false">
        <MiriamAnnotation>
<rdf:RDF xmlns:dcterms="http://purl.org/dc/terms/" xmlns:rdf="http://www.w3.org/1999/02/22-rdf-syntax-ns#">
  <rdf:Description rdf:about="#ModelValue_9">
    <dcterms:created>
      <rdf:Description>
        <dcterms:W3CDTF>2016-03-28T09:58:37Z</dcterms:W3CDTF>
      </rdf:Description>
    </dcterms:created>
  </rdf:Description>
</rdf:RDF>
        </MiriamAnnotation>
      </ModelValue>
      <ModelValue key="ModelValue_10" name="vLiverNTBI" simulationType="fixed" addNoise="false">
        <MiriamAnnotation>
<rdf:RDF xmlns:dcterms="http://purl.org/dc/terms/" xmlns:rdf="http://www.w3.org/1999/02/22-rdf-syntax-ns#">
  <rdf:Description rdf:about="#ModelValue_10">
    <dcterms:created>
      <rdf:Description>
        <dcterms:W3CDTF>2016-03-28T09:58:38Z</dcterms:W3CDTF>
      </rdf:Description>
    </dcterms:created>
  </rdf:Description>
</rdf:RDF>
        </MiriamAnnotation>
      </ModelValue>
      <ModelValue key="ModelValue_11" name="vSpleenNTBI" simulationType="fixed" addNoise="false">
        <MiriamAnnotation>
<rdf:RDF xmlns:dcterms="http://purl.org/dc/terms/" xmlns:rdf="http://www.w3.org/1999/02/22-rdf-syntax-ns#">
  <rdf:Description rdf:about="#ModelValue_11">
    <dcterms:created>
      <rdf:Description>
        <dcterms:W3CDTF>2016-03-28T09:58:39Z</dcterms:W3CDTF>
      </rdf:Description>
    </dcterms:created>
  </rdf:Description>
</rdf:RDF>
        </MiriamAnnotation>
      </ModelValue>
      <ModelValue key="ModelValue_12" name="vRestNTBI" simulationType="fixed" addNoise="false">
        <MiriamAnnotation>
<rdf:RDF xmlns:dcterms="http://purl.org/dc/terms/" xmlns:rdf="http://www.w3.org/1999/02/22-rdf-syntax-ns#">
  <rdf:Description rdf:about="#ModelValue_12">
    <dcterms:created>
      <rdf:Description>
        <dcterms:W3CDTF>2015-07-17T14:11:46Z</dcterms:W3CDTF>
      </rdf:Description>
    </dcterms:created>
  </rdf:Description>
</rdf:RDF>
        </MiriamAnnotation>
      </ModelValue>
      <ModelValue key="ModelValue_13" name="kDuoLoss" simulationType="fixed" addNoise="false">
        <MiriamAnnotation>
<rdf:RDF xmlns:dcterms="http://purl.org/dc/terms/" xmlns:rdf="http://www.w3.org/1999/02/22-rdf-syntax-ns#">
  <rdf:Description rdf:about="#ModelValue_13">
    <dcterms:created>
      <rdf:Description>
        <dcterms:W3CDTF>2015-07-17T14:17:56Z</dcterms:W3CDTF>
      </rdf:Description>
    </dcterms:created>
  </rdf:Description>
</rdf:RDF>
        </MiriamAnnotation>
      </ModelValue>
      <ModelValue key="ModelValue_14" name="kRBCSpleen" simulationType="fixed" addNoise="false">
        <MiriamAnnotation>
<rdf:RDF xmlns:dcterms="http://purl.org/dc/terms/" xmlns:rdf="http://www.w3.org/1999/02/22-rdf-syntax-ns#">
  <rdf:Description rdf:about="#ModelValue_14">
    <dcterms:created>
      <rdf:Description>
        <dcterms:W3CDTF>2015-07-16T12:27:24Z</dcterms:W3CDTF>
      </rdf:Description>
    </dcterms:created>
  </rdf:Description>
</rdf:RDF>
        </MiriamAnnotation>
      </ModelValue>
      <ModelValue key="ModelValue_15" name="Total_Fe" simulationType="assignment" addNoise="false">
        <MiriamAnnotation>
<rdf:RDF xmlns:dcterms="http://purl.org/dc/terms/" xmlns:rdf="http://www.w3.org/1999/02/22-rdf-syntax-ns#">
  <rdf:Description rdf:about="#ModelValue_15">
    <dcterms:created>
      <rdf:Description>
        <dcterms:W3CDTF>2015-07-17T14:50:05Z</dcterms:W3CDTF>
      </rdf:Description>
    </dcterms:created>
  </rdf:Description>
</rdf:RDF>
        </MiriamAnnotation>
        <Expression>
          &lt;CN=Root,Model=Iron Mouse PV3 - Hemochromatosis,Vector=Compartments[Duodenum],Vector=Metabolites[FeDuo],Reference=ParticleNumber>+&lt;CN=Root,Model=Iron Mouse PV3 - Hemochromatosis,Vector=Compartments[Liver],Vector=Metabolites[FeLiver],Reference=ParticleNumber>+&lt;CN=Root,Model=Iron Mouse PV3 - Hemochromatosis,Vector=Compartments[Spleen],Vector=Metabolites[FeSpleen],Reference=ParticleNumber>+&lt;CN=Root,Model=Iron Mouse PV3 - Hemochromatosis,Vector=Compartments[RBC],Vector=Metabolites[FeRBC],Reference=ParticleNumber>+&lt;CN=Root,Model=Iron Mouse PV3 - Hemochromatosis,Vector=Compartments[RestOfBody],Vector=Metabolites[FeRest],Reference=ParticleNumber>+2*&lt;CN=Root,Model=Iron Mouse PV3 - Hemochromatosis,Vector=Compartments[Plasma],Vector=Metabolites[Fe2Tf],Reference=ParticleNumber>+&lt;CN=Root,Model=Iron Mouse PV3 - Hemochromatosis,Vector=Compartments[Plasma],Vector=Metabolites[Fe1Tf],Reference=ParticleNumber>+&lt;CN=Root,Model=Iron Mouse PV3 - Hemochromatosis,Vector=Compartments[Plasma],Vector=Metabolites[NTBI],Reference=ParticleNumber>+&lt;CN=Root,Model=Iron Mouse PV3 - Hemochromatosis,Vector=Compartments[BoneMarrow],Vector=Metabolites[FeBM],Reference=ParticleNumber>
        </Expression>
      </ModelValue>
      <ModelValue key="ModelValue_16" name="Total_Fe_concentration" simulationType="assignment" addNoise="false">
        <MiriamAnnotation>
<rdf:RDF xmlns:dcterms="http://purl.org/dc/terms/" xmlns:rdf="http://www.w3.org/1999/02/22-rdf-syntax-ns#">
  <rdf:Description rdf:about="#ModelValue_16">
    <dcterms:created>
      <rdf:Description>
        <dcterms:W3CDTF>2015-07-17T14:50:42Z</dcterms:W3CDTF>
      </rdf:Description>
    </dcterms:created>
  </rdf:Description>
</rdf:RDF>
        </MiriamAnnotation>
        <Expression>
          (&lt;CN=Root,Model=Iron Mouse PV3 - Hemochromatosis,Vector=Compartments[Duodenum],Vector=Metabolites[FeDuo],Reference=ParticleNumber>+&lt;CN=Root,Model=Iron Mouse PV3 - Hemochromatosis,Vector=Compartments[Liver],Vector=Metabolites[FeLiver],Reference=ParticleNumber>+&lt;CN=Root,Model=Iron Mouse PV3 - Hemochromatosis,Vector=Compartments[Spleen],Vector=Metabolites[FeSpleen],Reference=ParticleNumber>+&lt;CN=Root,Model=Iron Mouse PV3 - Hemochromatosis,Vector=Compartments[RBC],Vector=Metabolites[FeRBC],Reference=ParticleNumber>+&lt;CN=Root,Model=Iron Mouse PV3 - Hemochromatosis,Vector=Compartments[RestOfBody],Vector=Metabolites[FeRest],Reference=ParticleNumber>+2*&lt;CN=Root,Model=Iron Mouse PV3 - Hemochromatosis,Vector=Compartments[Plasma],Vector=Metabolites[Fe2Tf],Reference=ParticleNumber>+&lt;CN=Root,Model=Iron Mouse PV3 - Hemochromatosis,Vector=Compartments[Plasma],Vector=Metabolites[Fe1Tf],Reference=ParticleNumber>+&lt;CN=Root,Model=Iron Mouse PV3 - Hemochromatosis,Vector=Compartments[Plasma],Vector=Metabolites[NTBI],Reference=ParticleNumber>+&lt;CN=Root,Model=Iron Mouse PV3 - Hemochromatosis,Vector=Compartments[BoneMarrow],Vector=Metabolites[FeBM],Reference=ParticleNumber>)/(&lt;CN=Root,Model=Iron Mouse PV3 - Hemochromatosis,Reference=Avogadro Constant>*(&lt;CN=Root,Model=Iron Mouse PV3 - Hemochromatosis,Vector=Compartments[Duodenum],Reference=Volume>+&lt;CN=Root,Model=Iron Mouse PV3 - Hemochromatosis,Vector=Compartments[Liver],Reference=Volume>+&lt;CN=Root,Model=Iron Mouse PV3 - Hemochromatosis,Vector=Compartments[Plasma],Reference=Volume>+&lt;CN=Root,Model=Iron Mouse PV3 - Hemochromatosis,Vector=Compartments[RBC],Reference=Volume>+&lt;CN=Root,Model=Iron Mouse PV3 - Hemochromatosis,Vector=Compartments[RestOfBody],Reference=Volume>+&lt;CN=Root,Model=Iron Mouse PV3 - Hemochromatosis,Vector=Compartments[Spleen],Reference=Volume>))
        </Expression>
        <Unit>
          mol / l
        </Unit>
      </ModelValue>
      <ModelValue key="ModelValue_17" name="FePlasma" simulationType="assignment" addNoise="false">
        <MiriamAnnotation>
<rdf:RDF xmlns:dcterms="http://purl.org/dc/terms/" xmlns:rdf="http://www.w3.org/1999/02/22-rdf-syntax-ns#">
  <rdf:Description rdf:about="#ModelValue_17">
    <dcterms:created>
      <rdf:Description>
        <dcterms:W3CDTF>2015-07-16T12:39:19Z</dcterms:W3CDTF>
      </rdf:Description>
    </dcterms:created>
  </rdf:Description>
</rdf:RDF>
        </MiriamAnnotation>
        <Expression>
          2*&lt;CN=Root,Model=Iron Mouse PV3 - Hemochromatosis,Vector=Compartments[Plasma],Vector=Metabolites[Fe2Tf],Reference=ParticleNumber>+&lt;CN=Root,Model=Iron Mouse PV3 - Hemochromatosis,Vector=Compartments[Plasma],Vector=Metabolites[Fe1Tf],Reference=ParticleNumber>+&lt;CN=Root,Model=Iron Mouse PV3 - Hemochromatosis,Vector=Compartments[Plasma],Vector=Metabolites[NTBI],Reference=ParticleNumber>
        </Expression>
      </ModelValue>
      <ModelValue key="ModelValue_18" name="kInBM" simulationType="fixed" addNoise="false">
        <MiriamAnnotation>
<rdf:RDF xmlns:dcterms="http://purl.org/dc/terms/" xmlns:rdf="http://www.w3.org/1999/02/22-rdf-syntax-ns#">
  <rdf:Description rdf:about="#ModelValue_18">
    <dcterms:created>
      <rdf:Description>
        <dcterms:W3CDTF>2015-07-17T14:10:59Z</dcterms:W3CDTF>
      </rdf:Description>
    </dcterms:created>
  </rdf:Description>
</rdf:RDF>
        </MiriamAnnotation>
      </ModelValue>
      <ModelValue key="ModelValue_19" name="kBMSpleen" simulationType="fixed" addNoise="false">
        <MiriamAnnotation>
<rdf:RDF xmlns:dcterms="http://purl.org/dc/terms/" xmlns:rdf="http://www.w3.org/1999/02/22-rdf-syntax-ns#">
  <rdf:Description rdf:about="#ModelValue_19">
    <dcterms:created>
      <rdf:Description>
        <dcterms:W3CDTF>2016-02-19T11:26:21Z</dcterms:W3CDTF>
      </rdf:Description>
    </dcterms:created>
  </rdf:Description>
</rdf:RDF>
        </MiriamAnnotation>
      </ModelValue>
      <ModelValue key="ModelValue_20" name="Total_Fe_(g)" simulationType="assignment" addNoise="false">
        <MiriamAnnotation>
<rdf:RDF xmlns:dcterms="http://purl.org/dc/terms/" xmlns:rdf="http://www.w3.org/1999/02/22-rdf-syntax-ns#">
  <rdf:Description rdf:about="#ModelValue_20">
    <dcterms:created>
      <rdf:Description>
        <dcterms:W3CDTF>2015-08-17T15:12:20Z</dcterms:W3CDTF>
      </rdf:Description>
    </dcterms:created>
  </rdf:Description>
</rdf:RDF>
        </MiriamAnnotation>
        <Expression>
          &lt;CN=Root,Model=Iron Mouse PV3 - Hemochromatosis,Vector=Values[Total_Fe],Reference=Value>*55.845/&lt;CN=Root,Model=Iron Mouse PV3 - Hemochromatosis,Reference=Avogadro Constant>
        </Expression>
        <Unit>
          g
        </Unit>
      </ModelValue>
      <ModelValue key="ModelValue_21" name="Total_Tf" simulationType="assignment" addNoise="false">
        <MiriamAnnotation>
<rdf:RDF xmlns:dcterms="http://purl.org/dc/terms/" xmlns:rdf="http://www.w3.org/1999/02/22-rdf-syntax-ns#">
  <rdf:Description rdf:about="#ModelValue_21">
    <dcterms:created>
      <rdf:Description>
        <dcterms:W3CDTF>2015-08-17T15:21:55Z</dcterms:W3CDTF>
      </rdf:Description>
    </dcterms:created>
  </rdf:Description>
</rdf:RDF>
        </MiriamAnnotation>
        <Expression>
          &lt;CN=Root,Model=Iron Mouse PV3 - Hemochromatosis,Vector=Compartments[Plasma],Vector=Metabolites[Tf],Reference=ParticleNumber>+&lt;CN=Root,Model=Iron Mouse PV3 - Hemochromatosis,Vector=Compartments[Plasma],Vector=Metabolites[Fe1Tf],Reference=ParticleNumber>+&lt;CN=Root,Model=Iron Mouse PV3 - Hemochromatosis,Vector=Compartments[Plasma],Vector=Metabolites[Fe2Tf],Reference=ParticleNumber>
        </Expression>
      </ModelValue>
      <ModelValue key="ModelValue_22" name="Total_Tf_conc" simulationType="assignment" addNoise="false">
        <MiriamAnnotation>
<rdf:RDF xmlns:dcterms="http://purl.org/dc/terms/" xmlns:rdf="http://www.w3.org/1999/02/22-rdf-syntax-ns#">
  <rdf:Description rdf:about="#ModelValue_22">
    <dcterms:created>
      <rdf:Description>
        <dcterms:W3CDTF>2015-08-17T15:23:01Z</dcterms:W3CDTF>
      </rdf:Description>
    </dcterms:created>
  </rdf:Description>
</rdf:RDF>
        </MiriamAnnotation>
        <Expression>
          &lt;CN=Root,Model=Iron Mouse PV3 - Hemochromatosis,Vector=Values[Total_Tf],Reference=Value>/(&lt;CN=Root,Model=Iron Mouse PV3 - Hemochromatosis,Reference=Avogadro Constant>*&lt;CN=Root,Model=Iron Mouse PV3 - Hemochromatosis,Vector=Compartments[Plasma],Reference=Volume>)
        </Expression>
        <Unit>
          mol / l
        </Unit>
      </ModelValue>
      <ModelValue key="ModelValue_23" name="Total_Tf_mg/ml" simulationType="assignment" addNoise="false">
        <MiriamAnnotation>
<rdf:RDF xmlns:dcterms="http://purl.org/dc/terms/" xmlns:rdf="http://www.w3.org/1999/02/22-rdf-syntax-ns#">
  <rdf:Description rdf:about="#ModelValue_23">
    <dcterms:created>
      <rdf:Description>
        <dcterms:W3CDTF>2015-08-17T15:41:08Z</dcterms:W3CDTF>
      </rdf:Description>
    </dcterms:created>
  </rdf:Description>
</rdf:RDF>
        </MiriamAnnotation>
        <Expression>
          &lt;CN=Root,Model=Iron Mouse PV3 - Hemochromatosis,Vector=Values[Total_Tf_conc],Reference=Value>*76000
        </Expression>
        <Unit>
          mg / ml
        </Unit>
      </ModelValue>
      <ModelValue key="ModelValue_24" name="vDiet_basal" simulationType="fixed" addNoise="false">
        <MiriamAnnotation>
<rdf:RDF xmlns:dcterms="http://purl.org/dc/terms/" xmlns:rdf="http://www.w3.org/1999/02/22-rdf-syntax-ns#">
  <rdf:Description rdf:about="#ModelValue_24">
    <dcterms:created>
      <rdf:Description>
        <dcterms:W3CDTF>2016-03-28T09:58:35Z</dcterms:W3CDTF>
      </rdf:Description>
    </dcterms:created>
  </rdf:Description>
</rdf:RDF>
        </MiriamAnnotation>
      </ModelValue>
      <ModelValue key="ModelValue_25" name="FePlasma(conc)" simulationType="assignment" addNoise="false">
        <MiriamAnnotation>
<rdf:RDF xmlns:dcterms="http://purl.org/dc/terms/" xmlns:rdf="http://www.w3.org/1999/02/22-rdf-syntax-ns#">
  <rdf:Description rdf:about="#ModelValue_25">
    <dcterms:created>
      <rdf:Description>
        <dcterms:W3CDTF>2016-03-17T10:10:02Z</dcterms:W3CDTF>
      </rdf:Description>
    </dcterms:created>
  </rdf:Description>
</rdf:RDF>
        </MiriamAnnotation>
        <Expression>
          &lt;CN=Root,Model=Iron Mouse PV3 - Hemochromatosis,Vector=Values[FePlasma],Reference=Value>/(&lt;CN=Root,Model=Iron Mouse PV3 - Hemochromatosis,Vector=Compartments[Plasma],Reference=Volume>*&lt;CN=Root,Model=Iron Mouse PV3 - Hemochromatosis,Reference=Avogadro Constant>)
        </Expression>
        <Unit>
          mol / l
        </Unit>
      </ModelValue>
      <ModelValue key="ModelValue_26" name="KaNTBI" simulationType="fixed" addNoise="false">
        <MiriamAnnotation>
<rdf:RDF xmlns:dcterms="http://purl.org/dc/terms/" xmlns:rdf="http://www.w3.org/1999/02/22-rdf-syntax-ns#">
  <rdf:Description rdf:about="#ModelValue_26">
    <dcterms:created>
      <rdf:Description>
        <dcterms:W3CDTF>2017-09-18T09:47:24Z</dcterms:W3CDTF>
      </rdf:Description>
    </dcterms:created>
  </rdf:Description>
</rdf:RDF>
        </MiriamAnnotation>
      </ModelValue>
      <ModelValue key="ModelValue_27" name="KmNTBI" simulationType="fixed" addNoise="false">
        <MiriamAnnotation>
<rdf:RDF xmlns:dcterms="http://purl.org/dc/terms/" xmlns:rdf="http://www.w3.org/1999/02/22-rdf-syntax-ns#">
  <rdf:Description rdf:about="#ModelValue_27">
    <dcterms:created>
      <rdf:Description>
        <dcterms:W3CDTF>2017-09-18T09:48:13Z</dcterms:W3CDTF>
      </rdf:Description>
    </dcterms:created>
  </rdf:Description>
</rdf:RDF>
        </MiriamAnnotation>
      </ModelValue>
      <ModelValue key="ModelValue_28" name="vNTBILiver" simulationType="fixed" addNoise="false">
        <MiriamAnnotation>
<rdf:RDF xmlns:dcterms="http://purl.org/dc/terms/" xmlns:rdf="http://www.w3.org/1999/02/22-rdf-syntax-ns#">
  <rdf:Description rdf:about="#ModelValue_28">
    <dcterms:created>
      <rdf:Description>
        <dcterms:W3CDTF>2017-09-18T09:37:00Z</dcterms:W3CDTF>
      </rdf:Description>
    </dcterms:created>
  </rdf:Description>
</rdf:RDF>
        </MiriamAnnotation>
      </ModelValue>
      <ModelValue key="ModelValue_29" name="fDiet" simulationType="fixed" addNoise="false">
        <MiriamAnnotation>
<rdf:RDF xmlns:dcterms="http://purl.org/dc/terms/" xmlns:rdf="http://www.w3.org/1999/02/22-rdf-syntax-ns#">
  <rdf:Description rdf:about="#ModelValue_29">
    <dcterms:created>
      <rdf:Description>
        <dcterms:W3CDTF>2016-07-06T10:34:26Z</dcterms:W3CDTF>
      </rdf:Description>
    </dcterms:created>
  </rdf:Description>
</rdf:RDF>
        </MiriamAnnotation>
      </ModelValue>
      <ModelValue key="ModelValue_30" name="ksHepcidin" simulationType="fixed" addNoise="false">
        <MiriamAnnotation>
<rdf:RDF xmlns:dcterms="http://purl.org/dc/terms/" xmlns:rdf="http://www.w3.org/1999/02/22-rdf-syntax-ns#">
  <rdf:Description rdf:about="#ModelValue_30">
    <dcterms:created>
      <rdf:Description>
        <dcterms:W3CDTF>2016-07-07T11:43:04Z</dcterms:W3CDTF>
      </rdf:Description>
    </dcterms:created>
  </rdf:Description>
</rdf:RDF>
        </MiriamAnnotation>
        <Comment>
          original value is 0.01026651919
        </Comment>
      </ModelValue>
      <ModelValue key="ModelValue_31" name="vEPO" simulationType="fixed" addNoise="false">
        <MiriamAnnotation>
<rdf:RDF xmlns:dcterms="http://purl.org/dc/terms/" xmlns:rdf="http://www.w3.org/1999/02/22-rdf-syntax-ns#">
  <rdf:Description rdf:about="#ModelValue_31">
    <dcterms:created>
      <rdf:Description>
        <dcterms:W3CDTF>2016-07-08T11:30:04Z</dcterms:W3CDTF>
      </rdf:Description>
    </dcterms:created>
  </rdf:Description>
</rdf:RDF>
        </MiriamAnnotation>
      </ModelValue>
      <ModelValue key="ModelValue_32" name="kdEPO" simulationType="fixed" addNoise="false">
        <MiriamAnnotation>
<rdf:RDF xmlns:dcterms="http://purl.org/dc/terms/" xmlns:rdf="http://www.w3.org/1999/02/22-rdf-syntax-ns#">
  <rdf:Description rdf:about="#ModelValue_32">
    <dcterms:created>
      <rdf:Description>
        <dcterms:W3CDTF>2017-06-07T11:46:21Z</dcterms:W3CDTF>
      </rdf:Description>
    </dcterms:created>
  </rdf:Description>
</rdf:RDF>
        </MiriamAnnotation>
      </ModelValue>
      <ModelValue key="ModelValue_33" name="hEPO" simulationType="fixed" addNoise="false">
        <MiriamAnnotation>
<rdf:RDF xmlns:dcterms="http://purl.org/dc/terms/" xmlns:rdf="http://www.w3.org/1999/02/22-rdf-syntax-ns#">
  <rdf:Description rdf:about="#ModelValue_33">
    <dcterms:created>
      <rdf:Description>
        <dcterms:W3CDTF>2016-07-08T14:20:21Z</dcterms:W3CDTF>
      </rdf:Description>
    </dcterms:created>
  </rdf:Description>
</rdf:RDF>
        </MiriamAnnotation>
      </ModelValue>
      <ModelValue key="ModelValue_34" name="KiEPORBC" simulationType="fixed" addNoise="false">
        <MiriamAnnotation>
<rdf:RDF xmlns:dcterms="http://purl.org/dc/terms/" xmlns:rdf="http://www.w3.org/1999/02/22-rdf-syntax-ns#">
  <rdf:Description rdf:about="#ModelValue_34">
    <dcterms:created>
      <rdf:Description>
        <dcterms:W3CDTF>2016-07-08T11:25:37Z</dcterms:W3CDTF>
      </rdf:Description>
    </dcterms:created>
  </rdf:Description>
</rdf:RDF>
        </MiriamAnnotation>
      </ModelValue>
      <ModelValue key="ModelValue_35" name="KEPOHepcidin" simulationType="fixed" addNoise="false">
        <MiriamAnnotation>
<rdf:RDF xmlns:dcterms="http://purl.org/dc/terms/" xmlns:rdf="http://www.w3.org/1999/02/22-rdf-syntax-ns#">
  <rdf:Description rdf:about="#ModelValue_35">
    <dcterms:created>
      <rdf:Description>
        <dcterms:W3CDTF>2016-07-08T14:15:44Z</dcterms:W3CDTF>
      </rdf:Description>
    </dcterms:created>
  </rdf:Description>
</rdf:RDF>
        </MiriamAnnotation>
      </ModelValue>
      <ModelValue key="ModelValue_36" name="hEPOHepcidin" simulationType="fixed" addNoise="false">
        <MiriamAnnotation>
<rdf:RDF xmlns:dcterms="http://purl.org/dc/terms/" xmlns:rdf="http://www.w3.org/1999/02/22-rdf-syntax-ns#">
  <rdf:Description rdf:about="#ModelValue_36">
    <dcterms:created>
      <rdf:Description>
        <dcterms:W3CDTF>2016-07-08T14:17:32Z</dcterms:W3CDTF>
      </rdf:Description>
    </dcterms:created>
  </rdf:Description>
</rdf:RDF>
        </MiriamAnnotation>
      </ModelValue>
      <ModelValue key="ModelValue_37" name="FeTftotal" simulationType="assignment" addNoise="false">
        <MiriamAnnotation>
<rdf:RDF xmlns:dcterms="http://purl.org/dc/terms/" xmlns:rdf="http://www.w3.org/1999/02/22-rdf-syntax-ns#">
  <rdf:Description rdf:about="#ModelValue_37">
    <dcterms:created>
      <rdf:Description>
        <dcterms:W3CDTF>2016-08-01T14:30:14Z</dcterms:W3CDTF>
      </rdf:Description>
    </dcterms:created>
  </rdf:Description>
</rdf:RDF>
        </MiriamAnnotation>
        <Expression>
          2*&lt;CN=Root,Model=Iron Mouse PV3 - Hemochromatosis,Vector=Compartments[Plasma],Vector=Metabolites[Fe2Tf],Reference=Concentration>+&lt;CN=Root,Model=Iron Mouse PV3 - Hemochromatosis,Vector=Compartments[Plasma],Vector=Metabolites[Fe1Tf],Reference=Concentration>
        </Expression>
      </ModelValue>
      <ModelValue key="ModelValue_38" name="hNTBI" simulationType="fixed" addNoise="false">
        <MiriamAnnotation>
<rdf:RDF xmlns:dcterms="http://purl.org/dc/terms/" xmlns:rdf="http://www.w3.org/1999/02/22-rdf-syntax-ns#">
  <rdf:Description rdf:about="#ModelValue_38">
    <dcterms:created>
      <rdf:Description>
        <dcterms:W3CDTF>2017-09-18T09:47:21Z</dcterms:W3CDTF>
      </rdf:Description>
    </dcterms:created>
  </rdf:Description>
</rdf:RDF>
        </MiriamAnnotation>
      </ModelValue>
      <ModelValue key="ModelValue_39" name="kRestLoss" simulationType="fixed" addNoise="false">
        <MiriamAnnotation>
<rdf:RDF xmlns:dcterms="http://purl.org/dc/terms/" xmlns:rdf="http://www.w3.org/1999/02/22-rdf-syntax-ns#">
  <rdf:Description rdf:about="#ModelValue_39">
    <dcterms:created>
      <rdf:Description>
        <dcterms:W3CDTF>2017-05-26T11:00:29Z</dcterms:W3CDTF>
      </rdf:Description>
    </dcterms:created>
  </rdf:Description>
</rdf:RDF>
        </MiriamAnnotation>
      </ModelValue>
      <ModelValue key="ModelValue_40" name="vTf" simulationType="fixed" addNoise="false">
        <MiriamAnnotation>
<rdf:RDF xmlns:dcterms="http://purl.org/dc/terms/" xmlns:rdf="http://www.w3.org/1999/02/22-rdf-syntax-ns#">
  <rdf:Description rdf:about="#ModelValue_40">
    <dcterms:created>
      <rdf:Description>
        <dcterms:W3CDTF>2017-09-18T09:36:35Z</dcterms:W3CDTF>
      </rdf:Description>
    </dcterms:created>
  </rdf:Description>
</rdf:RDF>
        </MiriamAnnotation>
      </ModelValue>
      <ModelValue key="ModelValue_41" name="kdTf" simulationType="fixed" addNoise="false">
      </ModelValue>
      <ModelValue key="ModelValue_42" name="kdHepcidin" simulationType="fixed" addNoise="false">
        <MiriamAnnotation>
<rdf:RDF xmlns:dcterms="http://purl.org/dc/terms/" xmlns:rdf="http://www.w3.org/1999/02/22-rdf-syntax-ns#">
  <rdf:Description rdf:about="#ModelValue_42">
    <dcterms:created>
      <rdf:Description>
        <dcterms:W3CDTF>2017-09-18T10:13:26Z</dcterms:W3CDTF>
      </rdf:Description>
    </dcterms:created>
  </rdf:Description>
</rdf:RDF>
        </MiriamAnnotation>
      </ModelValue>
      <ModelValue key="ModelValue_43" name="vDiet" simulationType="assignment" addNoise="false">
        <MiriamAnnotation>
<rdf:RDF xmlns:dcterms="http://purl.org/dc/terms/" xmlns:rdf="http://www.w3.org/1999/02/22-rdf-syntax-ns#">
  <rdf:Description rdf:about="#ModelValue_43">
    <dcterms:created>
      <rdf:Description>
        <dcterms:W3CDTF>2018-03-27T09:20:07Z</dcterms:W3CDTF>
      </rdf:Description>
    </dcterms:created>
  </rdf:Description>
</rdf:RDF>
        </MiriamAnnotation>
        <Expression>
          &lt;CN=Root,Model=Iron Mouse PV3 - Hemochromatosis,Vector=Values[fDiet],Reference=InitialValue>*&lt;CN=Root,Model=Iron Mouse PV3 - Hemochromatosis,Vector=Values[vDiet_basal],Reference=InitialValue>
        </Expression>
      </ModelValue>
      <ModelValue key="ModelValue_44" name="rel([EPO])" simulationType="assignment" addNoise="false">
        <MiriamAnnotation>
<rdf:RDF xmlns:dcterms="http://purl.org/dc/terms/" xmlns:rdf="http://www.w3.org/1999/02/22-rdf-syntax-ns#">
  <rdf:Description rdf:about="#ModelValue_44">
    <dcterms:created>
      <rdf:Description>
        <dcterms:W3CDTF>2018-03-27T09:23:45Z</dcterms:W3CDTF>
      </rdf:Description>
    </dcterms:created>
  </rdf:Description>
</rdf:RDF>
        </MiriamAnnotation>
        <Expression>
          &lt;CN=Root,Model=Iron Mouse PV3 - Hemochromatosis,Vector=Compartments[Plasma],Vector=Metabolites[EPO],Reference=Concentration>/&lt;CN=Root,Model=Iron Mouse PV3 - Hemochromatosis,Vector=Compartments[Plasma],Vector=Metabolites[EPO],Reference=InitialConcentration>
        </Expression>
      </ModelValue>
      <ModelValue key="ModelValue_45" name="rel([FeBM])" simulationType="assignment" addNoise="false">
        <MiriamAnnotation>
<rdf:RDF xmlns:dcterms="http://purl.org/dc/terms/" xmlns:rdf="http://www.w3.org/1999/02/22-rdf-syntax-ns#">
  <rdf:Description rdf:about="#ModelValue_45">
    <dcterms:created>
      <rdf:Description>
        <dcterms:W3CDTF>2018-03-27T09:24:26Z</dcterms:W3CDTF>
      </rdf:Description>
    </dcterms:created>
  </rdf:Description>
</rdf:RDF>
        </MiriamAnnotation>
        <Expression>
          &lt;CN=Root,Model=Iron Mouse PV3 - Hemochromatosis,Vector=Compartments[BoneMarrow],Vector=Metabolites[FeBM],Reference=Concentration>/&lt;CN=Root,Model=Iron Mouse PV3 - Hemochromatosis,Vector=Compartments[BoneMarrow],Vector=Metabolites[FeBM],Reference=InitialConcentration>
        </Expression>
      </ModelValue>
      <ModelValue key="ModelValue_46" name="rel([FeDuo])" simulationType="assignment" addNoise="false">
        <MiriamAnnotation>
<rdf:RDF xmlns:dcterms="http://purl.org/dc/terms/" xmlns:rdf="http://www.w3.org/1999/02/22-rdf-syntax-ns#">
  <rdf:Description rdf:about="#ModelValue_46">
    <dcterms:created>
      <rdf:Description>
        <dcterms:W3CDTF>2018-03-27T09:24:48Z</dcterms:W3CDTF>
      </rdf:Description>
    </dcterms:created>
  </rdf:Description>
</rdf:RDF>
        </MiriamAnnotation>
        <Expression>
          &lt;CN=Root,Model=Iron Mouse PV3 - Hemochromatosis,Vector=Compartments[Duodenum],Vector=Metabolites[FeDuo],Reference=Concentration>/&lt;CN=Root,Model=Iron Mouse PV3 - Hemochromatosis,Vector=Compartments[Duodenum],Vector=Metabolites[FeDuo],Reference=InitialConcentration>
        </Expression>
      </ModelValue>
      <ModelValue key="ModelValue_47" name="rel([FeLiver])" simulationType="assignment" addNoise="false">
        <MiriamAnnotation>
<rdf:RDF xmlns:dcterms="http://purl.org/dc/terms/" xmlns:rdf="http://www.w3.org/1999/02/22-rdf-syntax-ns#">
  <rdf:Description rdf:about="#ModelValue_47">
    <dcterms:created>
      <rdf:Description>
        <dcterms:W3CDTF>2018-03-27T09:25:09Z</dcterms:W3CDTF>
      </rdf:Description>
    </dcterms:created>
  </rdf:Description>
</rdf:RDF>
        </MiriamAnnotation>
        <Expression>
          &lt;CN=Root,Model=Iron Mouse PV3 - Hemochromatosis,Vector=Compartments[Liver],Vector=Metabolites[FeLiver],Reference=Concentration>/&lt;CN=Root,Model=Iron Mouse PV3 - Hemochromatosis,Vector=Compartments[Liver],Vector=Metabolites[FeLiver],Reference=InitialConcentration>
        </Expression>
      </ModelValue>
      <ModelValue key="ModelValue_48" name="rel([FeRBC])" simulationType="assignment" addNoise="false">
        <MiriamAnnotation>
<rdf:RDF xmlns:dcterms="http://purl.org/dc/terms/" xmlns:rdf="http://www.w3.org/1999/02/22-rdf-syntax-ns#">
  <rdf:Description rdf:about="#ModelValue_48">
    <dcterms:created>
      <rdf:Description>
        <dcterms:W3CDTF>2018-03-27T09:25:27Z</dcterms:W3CDTF>
      </rdf:Description>
    </dcterms:created>
  </rdf:Description>
</rdf:RDF>
        </MiriamAnnotation>
        <Expression>
          &lt;CN=Root,Model=Iron Mouse PV3 - Hemochromatosis,Vector=Compartments[RBC],Vector=Metabolites[FeRBC],Reference=Concentration>/&lt;CN=Root,Model=Iron Mouse PV3 - Hemochromatosis,Vector=Compartments[RBC],Vector=Metabolites[FeRBC],Reference=InitialConcentration>
        </Expression>
      </ModelValue>
      <ModelValue key="ModelValue_49" name="rel([FeRest])" simulationType="assignment" addNoise="false">
        <MiriamAnnotation>
<rdf:RDF xmlns:dcterms="http://purl.org/dc/terms/" xmlns:rdf="http://www.w3.org/1999/02/22-rdf-syntax-ns#">
  <rdf:Description rdf:about="#ModelValue_49">
    <dcterms:created>
      <rdf:Description>
        <dcterms:W3CDTF>2018-03-27T09:25:53Z</dcterms:W3CDTF>
      </rdf:Description>
    </dcterms:created>
  </rdf:Description>
</rdf:RDF>
        </MiriamAnnotation>
        <Expression>
          &lt;CN=Root,Model=Iron Mouse PV3 - Hemochromatosis,Vector=Compartments[RestOfBody],Vector=Metabolites[FeRest],Reference=Concentration>/&lt;CN=Root,Model=Iron Mouse PV3 - Hemochromatosis,Vector=Compartments[RestOfBody],Vector=Metabolites[FeRest],Reference=InitialConcentration>
        </Expression>
      </ModelValue>
      <ModelValue key="ModelValue_50" name="rel([FeSpleen])" simulationType="assignment" addNoise="false">
        <MiriamAnnotation>
<rdf:RDF xmlns:dcterms="http://purl.org/dc/terms/" xmlns:rdf="http://www.w3.org/1999/02/22-rdf-syntax-ns#">
  <rdf:Description rdf:about="#ModelValue_50">
    <dcterms:created>
      <rdf:Description>
        <dcterms:W3CDTF>2018-03-27T09:26:16Z</dcterms:W3CDTF>
      </rdf:Description>
    </dcterms:created>
  </rdf:Description>
</rdf:RDF>
        </MiriamAnnotation>
        <Expression>
          &lt;CN=Root,Model=Iron Mouse PV3 - Hemochromatosis,Vector=Compartments[Spleen],Vector=Metabolites[FeSpleen],Reference=Concentration>/&lt;CN=Root,Model=Iron Mouse PV3 - Hemochromatosis,Vector=Compartments[Spleen],Vector=Metabolites[FeSpleen],Reference=InitialConcentration>
        </Expression>
      </ModelValue>
      <ModelValue key="ModelValue_51" name="rel([Hepcidin])" simulationType="assignment" addNoise="false">
        <MiriamAnnotation>
<rdf:RDF xmlns:dcterms="http://purl.org/dc/terms/" xmlns:rdf="http://www.w3.org/1999/02/22-rdf-syntax-ns#">
  <rdf:Description rdf:about="#ModelValue_51">
    <dcterms:created>
      <rdf:Description>
        <dcterms:W3CDTF>2018-03-27T09:26:42Z</dcterms:W3CDTF>
      </rdf:Description>
    </dcterms:created>
  </rdf:Description>
</rdf:RDF>
        </MiriamAnnotation>
        <Expression>
          &lt;CN=Root,Model=Iron Mouse PV3 - Hemochromatosis,Vector=Compartments[Plasma],Vector=Metabolites[Hepcidin],Reference=Concentration>/&lt;CN=Root,Model=Iron Mouse PV3 - Hemochromatosis,Vector=Compartments[Plasma],Vector=Metabolites[Hepcidin],Reference=InitialConcentration>
        </Expression>
      </ModelValue>
      <ModelValue key="ModelValue_52" name="rel([NTBI])" simulationType="assignment" addNoise="false">
        <MiriamAnnotation>
<rdf:RDF xmlns:dcterms="http://purl.org/dc/terms/" xmlns:rdf="http://www.w3.org/1999/02/22-rdf-syntax-ns#">
  <rdf:Description rdf:about="#ModelValue_52">
    <dcterms:created>
      <rdf:Description>
        <dcterms:W3CDTF>2018-03-27T09:27:10Z</dcterms:W3CDTF>
      </rdf:Description>
    </dcterms:created>
  </rdf:Description>
</rdf:RDF>
        </MiriamAnnotation>
        <Expression>
          &lt;CN=Root,Model=Iron Mouse PV3 - Hemochromatosis,Vector=Compartments[Plasma],Vector=Metabolites[NTBI],Reference=Concentration>/&lt;CN=Root,Model=Iron Mouse PV3 - Hemochromatosis,Vector=Compartments[Plasma],Vector=Metabolites[NTBI],Reference=InitialConcentration>
        </Expression>
      </ModelValue>
      <ModelValue key="ModelValue_53" name="rel([FeTotal])" simulationType="assignment" addNoise="false">
        <MiriamAnnotation>
<rdf:RDF xmlns:dcterms="http://purl.org/dc/terms/" xmlns:rdf="http://www.w3.org/1999/02/22-rdf-syntax-ns#">
  <rdf:Description rdf:about="#ModelValue_53">
    <dcterms:created>
      <rdf:Description>
        <dcterms:W3CDTF>2018-03-27T09:27:37Z</dcterms:W3CDTF>
      </rdf:Description>
    </dcterms:created>
  </rdf:Description>
</rdf:RDF>
        </MiriamAnnotation>
        <Expression>
          &lt;CN=Root,Model=Iron Mouse PV3 - Hemochromatosis,Vector=Values[Total_Fe],Reference=Value>/&lt;CN=Root,Model=Iron Mouse PV3 - Hemochromatosis,Vector=Values[Total_Fe],Reference=InitialValue>
        </Expression>
      </ModelValue>
    </ListOfModelValues>
    <ListOfReactions>
      <Reaction key="Reaction_0" name="Diet" reversible="false" fast="false" addNoise="false">
        <MiriamAnnotation>
<rdf:RDF xmlns:dcterms="http://purl.org/dc/terms/" xmlns:rdf="http://www.w3.org/1999/02/22-rdf-syntax-ns#">
  <rdf:Description rdf:about="#Reaction_0">
    <dcterms:created>
      <rdf:Description>
        <dcterms:W3CDTF>2015-07-16T11:41:42Z</dcterms:W3CDTF>
      </rdf:Description>
    </dcterms:created>
  </rdf:Description>
</rdf:RDF>
        </MiriamAnnotation>
        <ListOfProducts>
          <Product metabolite="Metabolite_0" stoichiometry="1"/>
        </ListOfProducts>
        <ListOfConstants>
          <Constant key="Parameter_4946" name="v" value="0.00346965"/>
        </ListOfConstants>
        <KineticLaw function="Function_6" unitType="Default" scalingCompartment="CN=Root,Model=Iron Mouse PV3 - Hemochromatosis,Vector=Compartments[Duodenum]">
          <ListOfCallParameters>
            <CallParameter functionParameter="FunctionParameter_49">
              <SourceParameter reference="ModelValue_43"/>
            </CallParameter>
          </ListOfCallParameters>
        </KineticLaw>
      </Reaction>
      <Reaction key="Reaction_1" name="HepcidinSynthesis" reversible="false" fast="false" addNoise="false">
        <MiriamAnnotation>
<rdf:RDF xmlns:bqbiol="http://biomodels.net/biology-qualifiers/" xmlns:bqmodel="http://biomodels.net/model-qualifiers/" xmlns:dcterms="http://purl.org/dc/terms/" xmlns:rdf="http://www.w3.org/1999/02/22-rdf-syntax-ns#">
  <rdf:Description rdf:about="#Reaction_1">
    <bqbiol:hasProperty rdf:resource="urn:miriam:go:GO:0036017" />
    <bqmodel:isInstanceOf rdf:resource="urn:miriam:go:GO:0030072" />
    <dcterms:created>
      <rdf:Description>
        <dcterms:W3CDTF>2015-08-14T10:05:10Z</dcterms:W3CDTF>
      </rdf:Description>
    </dcterms:created>
  </rdf:Description>
</rdf:RDF>
        </MiriamAnnotation>
        <ListOfProducts>
          <Product metabolite="Metabolite_5" stoichiometry="1"/>
        </ListOfProducts>
        <ListOfModifiers>
          <Modifier metabolite="Metabolite_9" stoichiometry="1"/>
        </ListOfModifiers>
        <ListOfConstants>
          <Constant key="Parameter_4945" name="ks" value="0"/>
          <Constant key="Parameter_4944" name="M1" value="4.60521e-05"/>
          <Constant key="Parameter_4943" name="Ki" value="5e-12"/>
          <Constant key="Parameter_4942" name="h" value="4"/>
        </ListOfConstants>
        <KineticLaw function="Function_42" unitType="ConcentrationPerTime" scalingCompartment="CN=Root,Model=Iron Mouse PV3 - Hemochromatosis,Vector=Compartments[Plasma]">
          <ListOfCallParameters>
            <CallParameter functionParameter="FunctionParameter_270">
              <SourceParameter reference="ModelValue_30"/>
            </CallParameter>
            <CallParameter functionParameter="FunctionParameter_269">
              <SourceParameter reference="ModelValue_37"/>
            </CallParameter>
            <CallParameter functionParameter="FunctionParameter_268">
              <SourceParameter reference="ModelValue_35"/>
            </CallParameter>
            <CallParameter functionParameter="FunctionParameter_267">
              <SourceParameter reference="ModelValue_36"/>
            </CallParameter>
            <CallParameter functionParameter="FunctionParameter_271">
              <SourceParameter reference="Metabolite_9"/>
            </CallParameter>
          </ListOfCallParameters>
        </KineticLaw>
      </Reaction>
      <Reaction key="Reaction_2" name="HepcidinDecay" reversible="false" fast="false" addNoise="false">
        <MiriamAnnotation>
<rdf:RDF xmlns:bqmodel="http://biomodels.net/model-qualifiers/" xmlns:dcterms="http://purl.org/dc/terms/" xmlns:rdf="http://www.w3.org/1999/02/22-rdf-syntax-ns#">
  <rdf:Description rdf:about="#Reaction_2">
    <bqmodel:isInstanceOf rdf:resource="urn:miriam:go:GO:0030163" />
    <dcterms:created>
      <rdf:Description>
        <dcterms:W3CDTF>2015-08-14T10:05:06Z</dcterms:W3CDTF>
      </rdf:Description>
    </dcterms:created>
  </rdf:Description>
</rdf:RDF>
        </MiriamAnnotation>
        <ListOfSubstrates>
          <Substrate metabolite="Metabolite_5" stoichiometry="1"/>
        </ListOfSubstrates>
        <ListOfConstants>
          <Constant key="Parameter_4941" name="k1" value="0.75616"/>
        </ListOfConstants>
        <KineticLaw function="Function_13" unitType="Default" scalingCompartment="CN=Root,Model=Iron Mouse PV3 - Hemochromatosis,Vector=Compartments[Plasma]">
          <ListOfCallParameters>
            <CallParameter functionParameter="FunctionParameter_80">
              <SourceParameter reference="ModelValue_42"/>
            </CallParameter>
            <CallParameter functionParameter="FunctionParameter_81">
              <SourceParameter reference="Metabolite_5"/>
            </CallParameter>
          </ListOfCallParameters>
        </KineticLaw>
      </Reaction>
      <Reaction key="Reaction_3" name="Duo_NTBI" reversible="false" fast="false" addNoise="false">
        <MiriamAnnotation>
<rdf:RDF xmlns:CopasiMT="http://www.copasi.org/RDF/MiriamTerms#" xmlns:dcterms="http://purl.org/dc/terms/" xmlns:rdf="http://www.w3.org/1999/02/22-rdf-syntax-ns#">
  <rdf:Description rdf:about="#Reaction_3">
    <dcterms:created>
      <rdf:Description>
        <dcterms:W3CDTF>2015-08-14T10:04:25Z</dcterms:W3CDTF>
      </rdf:Description>
    </dcterms:created>
    <CopasiMT:is rdf:resource="urn:miriam:go:GO:1903414" />
    <CopasiMT:is rdf:resource="urn:miriam:go:GO:1903988" />
  </rdf:Description>
</rdf:RDF>
        </MiriamAnnotation>
        <ListOfSubstrates>
          <Substrate metabolite="Metabolite_0" stoichiometry="1"/>
        </ListOfSubstrates>
        <ListOfProducts>
          <Product metabolite="Metabolite_8" stoichiometry="1"/>
        </ListOfProducts>
        <ListOfModifiers>
          <Modifier metabolite="Metabolite_5" stoichiometry="1"/>
        </ListOfModifiers>
        <ListOfConstants>
          <Constant key="Parameter_4940" name="Km" value="0.112511"/>
          <Constant key="Parameter_4939" name="Ki" value="6.3e-09"/>
          <Constant key="Parameter_4938" name="v" value="0.200907"/>
        </ListOfConstants>
        <KineticLaw function="Function_43" unitType="Default">
          <ListOfCallParameters>
            <CallParameter functionParameter="FunctionParameter_276">
              <SourceParameter reference="ModelValue_9"/>
            </CallParameter>
            <CallParameter functionParameter="FunctionParameter_275">
              <SourceParameter reference="Compartment_0"/>
            </CallParameter>
            <CallParameter functionParameter="FunctionParameter_274">
              <SourceParameter reference="Metabolite_0"/>
            </CallParameter>
            <CallParameter functionParameter="FunctionParameter_273">
              <SourceParameter reference="ModelValue_5"/>
            </CallParameter>
            <CallParameter functionParameter="FunctionParameter_272">
              <SourceParameter reference="Metabolite_5"/>
            </CallParameter>
            <CallParameter functionParameter="FunctionParameter_277">
              <SourceParameter reference="ModelValue_6"/>
            </CallParameter>
          </ListOfCallParameters>
        </KineticLaw>
      </Reaction>
      <Reaction key="Reaction_4" name="Fe2Tf_BM" reversible="false" fast="false" addNoise="false">
        <MiriamAnnotation>
<rdf:RDF xmlns:CopasiMT="http://www.copasi.org/RDF/MiriamTerms#" xmlns:bqbiol="http://biomodels.net/biology-qualifiers/" xmlns:dcterms="http://purl.org/dc/terms/" xmlns:rdf="http://www.w3.org/1999/02/22-rdf-syntax-ns#">
  <rdf:Description rdf:about="#Reaction_4">
    <bqbiol:hasProperty rdf:resource="urn:miriam:go:GO:0036017" />
    <dcterms:created>
      <rdf:Description>
        <dcterms:W3CDTF>2015-07-17T14:09:46Z</dcterms:W3CDTF>
      </rdf:Description>
    </dcterms:created>
    <CopasiMT:is rdf:resource="urn:miriam:go:GO:0033572" />
    <CopasiMT:is rdf:resource="urn:miriam:go:GO:0097286" />
  </rdf:Description>
</rdf:RDF>
        </MiriamAnnotation>
        <ListOfSubstrates>
          <Substrate metabolite="Metabolite_6" stoichiometry="1"/>
        </ListOfSubstrates>
        <ListOfProducts>
          <Product metabolite="Metabolite_12" stoichiometry="2"/>
          <Product metabolite="Metabolite_4" stoichiometry="1"/>
        </ListOfProducts>
        <ListOfModifiers>
          <Modifier metabolite="Metabolite_9" stoichiometry="1"/>
        </ListOfModifiers>
        <ListOfConstants>
          <Constant key="Parameter_4937" name="k" value="4.06878e+12"/>
        </ListOfConstants>
        <KineticLaw function="Function_41" unitType="Default">
          <ListOfCallParameters>
            <CallParameter functionParameter="FunctionParameter_265">
              <SourceParameter reference="ModelValue_18"/>
            </CallParameter>
            <CallParameter functionParameter="FunctionParameter_250">
              <SourceParameter reference="Metabolite_9"/>
            </CallParameter>
            <CallParameter functionParameter="FunctionParameter_261">
              <SourceParameter reference="Metabolite_6"/>
            </CallParameter>
            <CallParameter functionParameter="FunctionParameter_266">
              <SourceParameter reference="Compartment_4"/>
            </CallParameter>
          </ListOfCallParameters>
        </KineticLaw>
      </Reaction>
      <Reaction key="Reaction_5" name="RBC_Spleen" reversible="false" fast="false" addNoise="false">
        <MiriamAnnotation>
<rdf:RDF xmlns:CopasiMT="http://www.copasi.org/RDF/MiriamTerms#" xmlns:dcterms="http://purl.org/dc/terms/" xmlns:rdf="http://www.w3.org/1999/02/22-rdf-syntax-ns#">
  <rdf:Description rdf:about="#Reaction_5">
    <dcterms:created>
      <rdf:Description>
        <dcterms:W3CDTF>2015-07-16T11:44:30Z</dcterms:W3CDTF>
      </rdf:Description>
    </dcterms:created>
    <CopasiMT:is rdf:resource="urn:miriam:go:GO:0006909" />
  </rdf:Description>
</rdf:RDF>
        </MiriamAnnotation>
        <ListOfSubstrates>
          <Substrate metabolite="Metabolite_1" stoichiometry="1"/>
        </ListOfSubstrates>
        <ListOfProducts>
          <Product metabolite="Metabolite_2" stoichiometry="1"/>
        </ListOfProducts>
        <ListOfConstants>
          <Constant key="Parameter_4936" name="k" value="0.03"/>
        </ListOfConstants>
        <KineticLaw function="Function_40" unitType="Default">
          <ListOfCallParameters>
            <CallParameter functionParameter="FunctionParameter_264">
              <SourceParameter reference="ModelValue_14"/>
            </CallParameter>
            <CallParameter functionParameter="FunctionParameter_263">
              <SourceParameter reference="Compartment_1"/>
            </CallParameter>
            <CallParameter functionParameter="FunctionParameter_262">
              <SourceParameter reference="Metabolite_1"/>
            </CallParameter>
          </ListOfCallParameters>
        </KineticLaw>
      </Reaction>
      <Reaction key="Reaction_6" name="Spleen_NTBI" reversible="false" fast="false" addNoise="false">
        <MiriamAnnotation>
<rdf:RDF xmlns:CopasiMT="http://www.copasi.org/RDF/MiriamTerms#" xmlns:dcterms="http://purl.org/dc/terms/" xmlns:rdf="http://www.w3.org/1999/02/22-rdf-syntax-ns#">
  <rdf:Description rdf:about="#Reaction_6">
    <dcterms:created>
      <rdf:Description>
        <dcterms:W3CDTF>2015-08-14T10:05:11Z</dcterms:W3CDTF>
      </rdf:Description>
    </dcterms:created>
    <CopasiMT:is rdf:resource="urn:miriam:go:GO:1903414" />
    <CopasiMT:is rdf:resource="urn:miriam:go:GO:1903988" />
  </rdf:Description>
</rdf:RDF>
        </MiriamAnnotation>
        <ListOfSubstrates>
          <Substrate metabolite="Metabolite_2" stoichiometry="1"/>
        </ListOfSubstrates>
        <ListOfProducts>
          <Product metabolite="Metabolite_8" stoichiometry="1"/>
        </ListOfProducts>
        <ListOfModifiers>
          <Modifier metabolite="Metabolite_5" stoichiometry="1"/>
        </ListOfModifiers>
        <ListOfConstants>
          <Constant key="Parameter_4935" name="Km" value="0.112511"/>
          <Constant key="Parameter_4934" name="Ki" value="6.3e-09"/>
          <Constant key="Parameter_4933" name="v" value="2.06738"/>
        </ListOfConstants>
        <KineticLaw function="Function_43" unitType="Default">
          <ListOfCallParameters>
            <CallParameter functionParameter="FunctionParameter_276">
              <SourceParameter reference="ModelValue_11"/>
            </CallParameter>
            <CallParameter functionParameter="FunctionParameter_275">
              <SourceParameter reference="Compartment_2"/>
            </CallParameter>
            <CallParameter functionParameter="FunctionParameter_274">
              <SourceParameter reference="Metabolite_2"/>
            </CallParameter>
            <CallParameter functionParameter="FunctionParameter_273">
              <SourceParameter reference="ModelValue_5"/>
            </CallParameter>
            <CallParameter functionParameter="FunctionParameter_272">
              <SourceParameter reference="Metabolite_5"/>
            </CallParameter>
            <CallParameter functionParameter="FunctionParameter_277">
              <SourceParameter reference="ModelValue_6"/>
            </CallParameter>
          </ListOfCallParameters>
        </KineticLaw>
      </Reaction>
      <Reaction key="Reaction_7" name="Liver_NTBI" reversible="false" fast="false" addNoise="false">
        <MiriamAnnotation>
<rdf:RDF xmlns:CopasiMT="http://www.copasi.org/RDF/MiriamTerms#" xmlns:dcterms="http://purl.org/dc/terms/" xmlns:rdf="http://www.w3.org/1999/02/22-rdf-syntax-ns#">
  <rdf:Description rdf:about="#Reaction_7">
    <dcterms:created>
      <rdf:Description>
        <dcterms:W3CDTF>2015-08-14T10:04:57Z</dcterms:W3CDTF>
      </rdf:Description>
    </dcterms:created>
    <CopasiMT:is rdf:resource="urn:miriam:go:GO:1903414" />
    <CopasiMT:is rdf:resource="urn:miriam:go:GO:1903988" />
  </rdf:Description>
</rdf:RDF>
        </MiriamAnnotation>
        <ListOfSubstrates>
          <Substrate metabolite="Metabolite_3" stoichiometry="1"/>
        </ListOfSubstrates>
        <ListOfProducts>
          <Product metabolite="Metabolite_8" stoichiometry="1"/>
        </ListOfProducts>
        <ListOfModifiers>
          <Modifier metabolite="Metabolite_5" stoichiometry="1"/>
        </ListOfModifiers>
        <ListOfConstants>
          <Constant key="Parameter_4932" name="Km" value="0.112511"/>
          <Constant key="Parameter_4931" name="Ki" value="6.3e-09"/>
          <Constant key="Parameter_4930" name="v" value="0.0444795"/>
        </ListOfConstants>
        <KineticLaw function="Function_43" unitType="Default">
          <ListOfCallParameters>
            <CallParameter functionParameter="FunctionParameter_276">
              <SourceParameter reference="ModelValue_10"/>
            </CallParameter>
            <CallParameter functionParameter="FunctionParameter_275">
              <SourceParameter reference="Compartment_3"/>
            </CallParameter>
            <CallParameter functionParameter="FunctionParameter_274">
              <SourceParameter reference="Metabolite_3"/>
            </CallParameter>
            <CallParameter functionParameter="FunctionParameter_273">
              <SourceParameter reference="ModelValue_5"/>
            </CallParameter>
            <CallParameter functionParameter="FunctionParameter_272">
              <SourceParameter reference="Metabolite_5"/>
            </CallParameter>
            <CallParameter functionParameter="FunctionParameter_277">
              <SourceParameter reference="ModelValue_6"/>
            </CallParameter>
          </ListOfCallParameters>
        </KineticLaw>
      </Reaction>
      <Reaction key="Reaction_8" name="NTBI_Fe1Tf" reversible="false" fast="false" addNoise="false">
        <MiriamAnnotation>
<rdf:RDF xmlns:dcterms="http://purl.org/dc/terms/" xmlns:rdf="http://www.w3.org/1999/02/22-rdf-syntax-ns#">
  <rdf:Description rdf:about="#Reaction_8">
    <dcterms:created>
      <rdf:Description>
        <dcterms:W3CDTF>2015-08-14T10:05:19Z</dcterms:W3CDTF>
      </rdf:Description>
    </dcterms:created>
  </rdf:Description>
</rdf:RDF>
        </MiriamAnnotation>
        <ListOfSubstrates>
          <Substrate metabolite="Metabolite_8" stoichiometry="1"/>
          <Substrate metabolite="Metabolite_4" stoichiometry="1"/>
        </ListOfSubstrates>
        <ListOfProducts>
          <Product metabolite="Metabolite_7" stoichiometry="1"/>
        </ListOfProducts>
        <ListOfConstants>
          <Constant key="Parameter_4929" name="k1" value="1.004e+09"/>
        </ListOfConstants>
        <KineticLaw function="Function_13" unitType="Default" scalingCompartment="CN=Root,Model=Iron Mouse PV3 - Hemochromatosis,Vector=Compartments[Plasma]">
          <ListOfCallParameters>
            <CallParameter functionParameter="FunctionParameter_80">
              <SourceParameter reference="ModelValue_0"/>
            </CallParameter>
            <CallParameter functionParameter="FunctionParameter_81">
              <SourceParameter reference="Metabolite_8"/>
              <SourceParameter reference="Metabolite_4"/>
            </CallParameter>
          </ListOfCallParameters>
        </KineticLaw>
      </Reaction>
      <Reaction key="Reaction_9" name="DuoLoss" reversible="false" fast="false" addNoise="false">
        <MiriamAnnotation>
<rdf:RDF xmlns:dcterms="http://purl.org/dc/terms/" xmlns:rdf="http://www.w3.org/1999/02/22-rdf-syntax-ns#">
  <rdf:Description rdf:about="#Reaction_9">
    <dcterms:created>
      <rdf:Description>
        <dcterms:W3CDTF>2015-08-14T10:04:54Z</dcterms:W3CDTF>
      </rdf:Description>
    </dcterms:created>
  </rdf:Description>
</rdf:RDF>
        </MiriamAnnotation>
        <ListOfSubstrates>
          <Substrate metabolite="Metabolite_0" stoichiometry="1"/>
        </ListOfSubstrates>
        <ListOfProducts>
          <Product metabolite="Metabolite_11" stoichiometry="1"/>
        </ListOfProducts>
        <ListOfConstants>
          <Constant key="Parameter_4928" name="k" value="6.80738e-05"/>
        </ListOfConstants>
        <KineticLaw function="Function_40" unitType="Default">
          <ListOfCallParameters>
            <CallParameter functionParameter="FunctionParameter_264">
              <SourceParameter reference="ModelValue_13"/>
            </CallParameter>
            <CallParameter functionParameter="FunctionParameter_263">
              <SourceParameter reference="Compartment_0"/>
            </CallParameter>
            <CallParameter functionParameter="FunctionParameter_262">
              <SourceParameter reference="Metabolite_0"/>
            </CallParameter>
          </ListOfCallParameters>
        </KineticLaw>
      </Reaction>
      <Reaction key="Reaction_10" name="Fe2Tf_Liver" reversible="false" fast="false" addNoise="false">
        <MiriamAnnotation>
<rdf:RDF xmlns:CopasiMT="http://www.copasi.org/RDF/MiriamTerms#" xmlns:dcterms="http://purl.org/dc/terms/" xmlns:rdf="http://www.w3.org/1999/02/22-rdf-syntax-ns#">
  <rdf:Description rdf:about="#Reaction_10">
    <dcterms:created>
      <rdf:Description>
        <dcterms:W3CDTF>2015-08-14T10:03:22Z</dcterms:W3CDTF>
      </rdf:Description>
    </dcterms:created>
    <CopasiMT:is rdf:resource="urn:miriam:go:GO:0033572" />
    <CopasiMT:is rdf:resource="urn:miriam:go:GO:0097286" />
  </rdf:Description>
</rdf:RDF>
        </MiriamAnnotation>
        <ListOfSubstrates>
          <Substrate metabolite="Metabolite_6" stoichiometry="1"/>
        </ListOfSubstrates>
        <ListOfProducts>
          <Product metabolite="Metabolite_3" stoichiometry="2"/>
          <Product metabolite="Metabolite_4" stoichiometry="1"/>
        </ListOfProducts>
        <ListOfConstants>
          <Constant key="Parameter_4927" name="k" value="2.11666"/>
        </ListOfConstants>
        <KineticLaw function="Function_40" unitType="Default">
          <ListOfCallParameters>
            <CallParameter functionParameter="FunctionParameter_264">
              <SourceParameter reference="ModelValue_2"/>
            </CallParameter>
            <CallParameter functionParameter="FunctionParameter_263">
              <SourceParameter reference="Compartment_4"/>
            </CallParameter>
            <CallParameter functionParameter="FunctionParameter_262">
              <SourceParameter reference="Metabolite_6"/>
            </CallParameter>
          </ListOfCallParameters>
        </KineticLaw>
      </Reaction>
      <Reaction key="Reaction_11" name="Fe2Tf_Rest" reversible="false" fast="false" addNoise="false">
        <MiriamAnnotation>
<rdf:RDF xmlns:CopasiMT="http://www.copasi.org/RDF/MiriamTerms#" xmlns:dcterms="http://purl.org/dc/terms/" xmlns:rdf="http://www.w3.org/1999/02/22-rdf-syntax-ns#">
  <rdf:Description rdf:about="#Reaction_11">
    <dcterms:created>
      <rdf:Description>
        <dcterms:W3CDTF>2015-08-14T10:04:17Z</dcterms:W3CDTF>
      </rdf:Description>
    </dcterms:created>
    <CopasiMT:is rdf:resource="urn:miriam:go:GO:0033572" />
    <CopasiMT:is rdf:resource="urn:miriam:go:GO:0097286" />
  </rdf:Description>
</rdf:RDF>
        </MiriamAnnotation>
        <ListOfSubstrates>
          <Substrate metabolite="Metabolite_6" stoichiometry="1"/>
        </ListOfSubstrates>
        <ListOfProducts>
          <Product metabolite="Metabolite_10" stoichiometry="2"/>
          <Product metabolite="Metabolite_4" stoichiometry="1"/>
        </ListOfProducts>
        <ListOfConstants>
          <Constant key="Parameter_4926" name="k" value="4.78121"/>
        </ListOfConstants>
        <KineticLaw function="Function_40" unitType="Default">
          <ListOfCallParameters>
            <CallParameter functionParameter="FunctionParameter_264">
              <SourceParameter reference="ModelValue_4"/>
            </CallParameter>
            <CallParameter functionParameter="FunctionParameter_263">
              <SourceParameter reference="Compartment_4"/>
            </CallParameter>
            <CallParameter functionParameter="FunctionParameter_262">
              <SourceParameter reference="Metabolite_6"/>
            </CallParameter>
          </ListOfCallParameters>
        </KineticLaw>
      </Reaction>
      <Reaction key="Reaction_12" name="Fe2Tf_Duo" reversible="false" fast="false" addNoise="false">
        <MiriamAnnotation>
<rdf:RDF xmlns:CopasiMT="http://www.copasi.org/RDF/MiriamTerms#" xmlns:dcterms="http://purl.org/dc/terms/" xmlns:rdf="http://www.w3.org/1999/02/22-rdf-syntax-ns#">
  <rdf:Description rdf:about="#Reaction_12">
    <dcterms:created>
      <rdf:Description>
        <dcterms:W3CDTF>2015-08-14T10:03:15Z</dcterms:W3CDTF>
      </rdf:Description>
    </dcterms:created>
    <CopasiMT:is rdf:resource="urn:miriam:go:GO:0033572" />
    <CopasiMT:is rdf:resource="urn:miriam:go:GO:0097286" />
  </rdf:Description>
</rdf:RDF>
        </MiriamAnnotation>
        <ListOfSubstrates>
          <Substrate metabolite="Metabolite_6" stoichiometry="1"/>
        </ListOfSubstrates>
        <ListOfProducts>
          <Product metabolite="Metabolite_0" stoichiometry="2"/>
          <Product metabolite="Metabolite_4" stoichiometry="1"/>
        </ListOfProducts>
        <ListOfConstants>
          <Constant key="Parameter_4925" name="k" value="0.0405971"/>
        </ListOfConstants>
        <KineticLaw function="Function_40" unitType="Default">
          <ListOfCallParameters>
            <CallParameter functionParameter="FunctionParameter_264">
              <SourceParameter reference="ModelValue_1"/>
            </CallParameter>
            <CallParameter functionParameter="FunctionParameter_263">
              <SourceParameter reference="Compartment_4"/>
            </CallParameter>
            <CallParameter functionParameter="FunctionParameter_262">
              <SourceParameter reference="Metabolite_6"/>
            </CallParameter>
          </ListOfCallParameters>
        </KineticLaw>
      </Reaction>
      <Reaction key="Reaction_13" name="Rest_NTBI" reversible="false" fast="false" addNoise="false">
        <MiriamAnnotation>
<rdf:RDF xmlns:CopasiMT="http://www.copasi.org/RDF/MiriamTerms#" xmlns:dcterms="http://purl.org/dc/terms/" xmlns:rdf="http://www.w3.org/1999/02/22-rdf-syntax-ns#">
  <rdf:Description rdf:about="#Reaction_13">
    <dcterms:created>
      <rdf:Description>
        <dcterms:W3CDTF>2015-08-14T10:05:26Z</dcterms:W3CDTF>
      </rdf:Description>
    </dcterms:created>
    <CopasiMT:is rdf:resource="urn:miriam:go:GO:1903414" />
    <CopasiMT:is rdf:resource="urn:miriam:go:GO:1903988" />
  </rdf:Description>
</rdf:RDF>
        </MiriamAnnotation>
        <ListOfSubstrates>
          <Substrate metabolite="Metabolite_10" stoichiometry="1"/>
        </ListOfSubstrates>
        <ListOfProducts>
          <Product metabolite="Metabolite_8" stoichiometry="1"/>
        </ListOfProducts>
        <ListOfModifiers>
          <Modifier metabolite="Metabolite_5" stoichiometry="1"/>
        </ListOfModifiers>
        <ListOfConstants>
          <Constant key="Parameter_4924" name="Km" value="0.112511"/>
          <Constant key="Parameter_4923" name="Ki" value="6.3e-09"/>
          <Constant key="Parameter_4922" name="v" value="0.0101453"/>
        </ListOfConstants>
        <KineticLaw function="Function_43" unitType="Default">
          <ListOfCallParameters>
            <CallParameter functionParameter="FunctionParameter_276">
              <SourceParameter reference="ModelValue_12"/>
            </CallParameter>
            <CallParameter functionParameter="FunctionParameter_275">
              <SourceParameter reference="Compartment_5"/>
            </CallParameter>
            <CallParameter functionParameter="FunctionParameter_274">
              <SourceParameter reference="Metabolite_10"/>
            </CallParameter>
            <CallParameter functionParameter="FunctionParameter_273">
              <SourceParameter reference="ModelValue_5"/>
            </CallParameter>
            <CallParameter functionParameter="FunctionParameter_272">
              <SourceParameter reference="Metabolite_5"/>
            </CallParameter>
            <CallParameter functionParameter="FunctionParameter_277">
              <SourceParameter reference="ModelValue_6"/>
            </CallParameter>
          </ListOfCallParameters>
        </KineticLaw>
      </Reaction>
      <Reaction key="Reaction_14" name="Fe1Tf_Fe2Tf" reversible="false" fast="false" addNoise="false">
        <MiriamAnnotation>
<rdf:RDF xmlns:dcterms="http://purl.org/dc/terms/" xmlns:rdf="http://www.w3.org/1999/02/22-rdf-syntax-ns#">
  <rdf:Description rdf:about="#Reaction_14">
    <dcterms:created>
      <rdf:Description>
        <dcterms:W3CDTF>2015-07-16T11:41:43Z</dcterms:W3CDTF>
      </rdf:Description>
    </dcterms:created>
  </rdf:Description>
</rdf:RDF>
        </MiriamAnnotation>
        <ListOfSubstrates>
          <Substrate metabolite="Metabolite_7" stoichiometry="1"/>
          <Substrate metabolite="Metabolite_8" stoichiometry="1"/>
        </ListOfSubstrates>
        <ListOfProducts>
          <Product metabolite="Metabolite_6" stoichiometry="1"/>
        </ListOfProducts>
        <ListOfConstants>
          <Constant key="Parameter_4921" name="k1" value="1.004e+09"/>
        </ListOfConstants>
        <KineticLaw function="Function_13" unitType="Default" scalingCompartment="CN=Root,Model=Iron Mouse PV3 - Hemochromatosis,Vector=Compartments[Plasma]">
          <ListOfCallParameters>
            <CallParameter functionParameter="FunctionParameter_80">
              <SourceParameter reference="ModelValue_8"/>
            </CallParameter>
            <CallParameter functionParameter="FunctionParameter_81">
              <SourceParameter reference="Metabolite_7"/>
              <SourceParameter reference="Metabolite_8"/>
            </CallParameter>
          </ListOfCallParameters>
        </KineticLaw>
      </Reaction>
      <Reaction key="Reaction_15" name="Fe1Tf_Liver" reversible="false" fast="false" addNoise="false">
        <MiriamAnnotation>
<rdf:RDF xmlns:CopasiMT="http://www.copasi.org/RDF/MiriamTerms#" xmlns:dcterms="http://purl.org/dc/terms/" xmlns:rdf="http://www.w3.org/1999/02/22-rdf-syntax-ns#">
  <rdf:Description rdf:about="#Reaction_15">
    <dcterms:created>
      <rdf:Description>
        <dcterms:W3CDTF>2015-08-14T10:02:31Z</dcterms:W3CDTF>
      </rdf:Description>
    </dcterms:created>
    <CopasiMT:is rdf:resource="urn:miriam:go:GO:0033572" />
    <CopasiMT:is rdf:resource="urn:miriam:go:GO:0097286" />
  </rdf:Description>
</rdf:RDF>
        </MiriamAnnotation>
        <ListOfSubstrates>
          <Substrate metabolite="Metabolite_7" stoichiometry="1"/>
        </ListOfSubstrates>
        <ListOfProducts>
          <Product metabolite="Metabolite_3" stoichiometry="1"/>
          <Product metabolite="Metabolite_4" stoichiometry="1"/>
        </ListOfProducts>
        <ListOfConstants>
          <Constant key="Parameter_4920" name="k" value="2.11666"/>
        </ListOfConstants>
        <KineticLaw function="Function_40" unitType="Default">
          <ListOfCallParameters>
            <CallParameter functionParameter="FunctionParameter_264">
              <SourceParameter reference="ModelValue_2"/>
            </CallParameter>
            <CallParameter functionParameter="FunctionParameter_263">
              <SourceParameter reference="Compartment_4"/>
            </CallParameter>
            <CallParameter functionParameter="FunctionParameter_262">
              <SourceParameter reference="Metabolite_7"/>
            </CallParameter>
          </ListOfCallParameters>
        </KineticLaw>
      </Reaction>
      <Reaction key="Reaction_16" name="Fe1Tf_BM" reversible="false" fast="false" addNoise="false">
        <MiriamAnnotation>
<rdf:RDF xmlns:CopasiMT="http://www.copasi.org/RDF/MiriamTerms#" xmlns:bqbiol="http://biomodels.net/biology-qualifiers/" xmlns:dcterms="http://purl.org/dc/terms/" xmlns:rdf="http://www.w3.org/1999/02/22-rdf-syntax-ns#">
  <rdf:Description rdf:about="#Reaction_16">
    <bqbiol:hasProperty rdf:resource="urn:miriam:go:GO:0036017" />
    <dcterms:created>
      <rdf:Description>
        <dcterms:W3CDTF>2015-07-17T14:07:39Z</dcterms:W3CDTF>
      </rdf:Description>
    </dcterms:created>
    <CopasiMT:is rdf:resource="urn:miriam:go:GO:0033572" />
    <CopasiMT:is rdf:resource="urn:miriam:go:GO:0097286" />
  </rdf:Description>
</rdf:RDF>
        </MiriamAnnotation>
        <ListOfSubstrates>
          <Substrate metabolite="Metabolite_7" stoichiometry="1"/>
        </ListOfSubstrates>
        <ListOfProducts>
          <Product metabolite="Metabolite_12" stoichiometry="1"/>
          <Product metabolite="Metabolite_4" stoichiometry="1"/>
        </ListOfProducts>
        <ListOfModifiers>
          <Modifier metabolite="Metabolite_9" stoichiometry="1"/>
        </ListOfModifiers>
        <ListOfConstants>
          <Constant key="Parameter_4919" name="k" value="4.06878e+12"/>
        </ListOfConstants>
        <KineticLaw function="Function_41" unitType="Default">
          <ListOfCallParameters>
            <CallParameter functionParameter="FunctionParameter_265">
              <SourceParameter reference="ModelValue_18"/>
            </CallParameter>
            <CallParameter functionParameter="FunctionParameter_250">
              <SourceParameter reference="Metabolite_9"/>
            </CallParameter>
            <CallParameter functionParameter="FunctionParameter_261">
              <SourceParameter reference="Metabolite_7"/>
            </CallParameter>
            <CallParameter functionParameter="FunctionParameter_266">
              <SourceParameter reference="Compartment_4"/>
            </CallParameter>
          </ListOfCallParameters>
        </KineticLaw>
      </Reaction>
      <Reaction key="Reaction_17" name="Fe1Tf_Rest" reversible="false" fast="false" addNoise="false">
        <MiriamAnnotation>
<rdf:RDF xmlns:CopasiMT="http://www.copasi.org/RDF/MiriamTerms#" xmlns:dcterms="http://purl.org/dc/terms/" xmlns:rdf="http://www.w3.org/1999/02/22-rdf-syntax-ns#">
  <rdf:Description rdf:about="#Reaction_17">
    <dcterms:created>
      <rdf:Description>
        <dcterms:W3CDTF>2015-08-14T10:02:37Z</dcterms:W3CDTF>
      </rdf:Description>
    </dcterms:created>
    <CopasiMT:is rdf:resource="urn:miriam:go:GO:0033572" />
    <CopasiMT:is rdf:resource="urn:miriam:go:GO:0097286" />
  </rdf:Description>
</rdf:RDF>
        </MiriamAnnotation>
        <ListOfSubstrates>
          <Substrate metabolite="Metabolite_7" stoichiometry="1"/>
        </ListOfSubstrates>
        <ListOfProducts>
          <Product metabolite="Metabolite_10" stoichiometry="1"/>
          <Product metabolite="Metabolite_4" stoichiometry="1"/>
        </ListOfProducts>
        <ListOfConstants>
          <Constant key="Parameter_4918" name="k" value="4.78121"/>
        </ListOfConstants>
        <KineticLaw function="Function_40" unitType="Default">
          <ListOfCallParameters>
            <CallParameter functionParameter="FunctionParameter_264">
              <SourceParameter reference="ModelValue_4"/>
            </CallParameter>
            <CallParameter functionParameter="FunctionParameter_263">
              <SourceParameter reference="Compartment_4"/>
            </CallParameter>
            <CallParameter functionParameter="FunctionParameter_262">
              <SourceParameter reference="Metabolite_7"/>
            </CallParameter>
          </ListOfCallParameters>
        </KineticLaw>
      </Reaction>
      <Reaction key="Reaction_18" name="Fe1Tf_Duo" reversible="false" fast="false" addNoise="false">
        <MiriamAnnotation>
<rdf:RDF xmlns:CopasiMT="http://www.copasi.org/RDF/MiriamTerms#" xmlns:dcterms="http://purl.org/dc/terms/" xmlns:rdf="http://www.w3.org/1999/02/22-rdf-syntax-ns#">
  <rdf:Description rdf:about="#Reaction_18">
    <dcterms:created>
      <rdf:Description>
        <dcterms:W3CDTF>2015-08-14T10:02:20Z</dcterms:W3CDTF>
      </rdf:Description>
    </dcterms:created>
    <CopasiMT:is rdf:resource="urn:miriam:go:GO:0033572" />
    <CopasiMT:is rdf:resource="urn:miriam:go:GO:0097286" />
  </rdf:Description>
</rdf:RDF>
        </MiriamAnnotation>
        <ListOfSubstrates>
          <Substrate metabolite="Metabolite_7" stoichiometry="1"/>
        </ListOfSubstrates>
        <ListOfProducts>
          <Product metabolite="Metabolite_0" stoichiometry="1"/>
          <Product metabolite="Metabolite_4" stoichiometry="1"/>
        </ListOfProducts>
        <ListOfConstants>
          <Constant key="Parameter_4917" name="k" value="0.0405971"/>
        </ListOfConstants>
        <KineticLaw function="Function_40" unitType="Default">
          <ListOfCallParameters>
            <CallParameter functionParameter="FunctionParameter_264">
              <SourceParameter reference="ModelValue_1"/>
            </CallParameter>
            <CallParameter functionParameter="FunctionParameter_263">
              <SourceParameter reference="Compartment_4"/>
            </CallParameter>
            <CallParameter functionParameter="FunctionParameter_262">
              <SourceParameter reference="Metabolite_7"/>
            </CallParameter>
          </ListOfCallParameters>
        </KineticLaw>
      </Reaction>
      <Reaction key="Reaction_19" name="BM_RBC" reversible="false" fast="false" addNoise="false">
        <MiriamAnnotation>
<rdf:RDF xmlns:CopasiMT="http://www.copasi.org/RDF/MiriamTerms#" xmlns:bqbiol="http://biomodels.net/biology-qualifiers/" xmlns:dcterms="http://purl.org/dc/terms/" xmlns:rdf="http://www.w3.org/1999/02/22-rdf-syntax-ns#">
  <rdf:Description rdf:about="#Reaction_19">
    <bqbiol:hasProperty rdf:resource="urn:miriam:go:GO:0036017" />
    <dcterms:created>
      <rdf:Description>
        <dcterms:W3CDTF>2015-07-17T14:07:51Z</dcterms:W3CDTF>
      </rdf:Description>
    </dcterms:created>
    <CopasiMT:is rdf:resource="urn:miriam:go:GO:0043249" />
  </rdf:Description>
</rdf:RDF>
        </MiriamAnnotation>
        <ListOfSubstrates>
          <Substrate metabolite="Metabolite_12" stoichiometry="1"/>
        </ListOfSubstrates>
        <ListOfProducts>
          <Product metabolite="Metabolite_1" stoichiometry="1"/>
        </ListOfProducts>
        <ListOfModifiers>
          <Modifier metabolite="Metabolite_9" stoichiometry="1"/>
        </ListOfModifiers>
        <ListOfConstants>
          <Constant key="Parameter_4916" name="k" value="5.03844e+11"/>
        </ListOfConstants>
        <KineticLaw function="Function_41" unitType="Default">
          <ListOfCallParameters>
            <CallParameter functionParameter="FunctionParameter_265">
              <SourceParameter reference="ModelValue_3"/>
            </CallParameter>
            <CallParameter functionParameter="FunctionParameter_250">
              <SourceParameter reference="Metabolite_9"/>
            </CallParameter>
            <CallParameter functionParameter="FunctionParameter_261">
              <SourceParameter reference="Metabolite_12"/>
            </CallParameter>
            <CallParameter functionParameter="FunctionParameter_266">
              <SourceParameter reference="Compartment_6"/>
            </CallParameter>
          </ListOfCallParameters>
        </KineticLaw>
      </Reaction>
      <Reaction key="Reaction_20" name="BM_Spleen" reversible="false" fast="false" addNoise="false">
        <MiriamAnnotation>
<rdf:RDF xmlns:dcterms="http://purl.org/dc/terms/" xmlns:rdf="http://www.w3.org/1999/02/22-rdf-syntax-ns#">
  <rdf:Description rdf:about="#Reaction_20">
    <dcterms:created>
      <rdf:Description>
        <dcterms:W3CDTF>2015-08-14T09:48:55Z</dcterms:W3CDTF>
      </rdf:Description>
    </dcterms:created>
  </rdf:Description>
</rdf:RDF>
        </MiriamAnnotation>
        <ListOfSubstrates>
          <Substrate metabolite="Metabolite_12" stoichiometry="1"/>
        </ListOfSubstrates>
        <ListOfProducts>
          <Product metabolite="Metabolite_2" stoichiometry="1"/>
        </ListOfProducts>
        <ListOfConstants>
          <Constant key="Parameter_4915" name="k" value="0.103218"/>
        </ListOfConstants>
        <KineticLaw function="Function_40" unitType="Default">
          <ListOfCallParameters>
            <CallParameter functionParameter="FunctionParameter_264">
              <SourceParameter reference="ModelValue_19"/>
            </CallParameter>
            <CallParameter functionParameter="FunctionParameter_263">
              <SourceParameter reference="Compartment_6"/>
            </CallParameter>
            <CallParameter functionParameter="FunctionParameter_262">
              <SourceParameter reference="Metabolite_12"/>
            </CallParameter>
          </ListOfCallParameters>
        </KineticLaw>
      </Reaction>
      <Reaction key="Reaction_21" name="NTBI_Liver" reversible="false" fast="false" addNoise="false">
        <MiriamAnnotation>
<rdf:RDF
   xmlns:CopasiMT="http://www.copasi.org/RDF/MiriamTerms#"
   xmlns:bqbiol="http://biomodels.net/biology-qualifiers/"
   xmlns:dcterms="http://purl.org/dc/terms/"
   xmlns:rdf="http://www.w3.org/1999/02/22-rdf-syntax-ns#">
  <rdf:Description rdf:about="#Reaction_21">
    <bqbiol:isPropertyOf rdf:resource="urn:miriam:uniprot:Q75N73"/>
    <dcterms:created>
      <rdf:Description>
        <dcterms:W3CDTF>2016-06-06T16:21:17Z</dcterms:W3CDTF>
      </rdf:Description>
    </dcterms:created>
    <CopasiMT:is rdf:resource="urn:miriam:go:GO:0097286"/>
  </rdf:Description>
</rdf:RDF>

        </MiriamAnnotation>
        <ListOfSubstrates>
          <Substrate metabolite="Metabolite_8" stoichiometry="1"/>
        </ListOfSubstrates>
        <ListOfProducts>
          <Product metabolite="Metabolite_3" stoichiometry="1"/>
        </ListOfProducts>
        <ListOfConstants>
          <Constant key="Parameter_4914" name="Km" value="0.000679291"/>
          <Constant key="Parameter_4913" name="Ka" value="0.000255016"/>
          <Constant key="Parameter_4912" name="Vmax" value="14.1511"/>
        </ListOfConstants>
        <KineticLaw function="Function_44" unitType="Default">
          <ListOfCallParameters>
            <CallParameter functionParameter="FunctionParameter_283">
              <SourceParameter reference="ModelValue_28"/>
            </CallParameter>
            <CallParameter functionParameter="FunctionParameter_282">
              <SourceParameter reference="Compartment_4"/>
            </CallParameter>
            <CallParameter functionParameter="FunctionParameter_281">
              <SourceParameter reference="Metabolite_8"/>
            </CallParameter>
            <CallParameter functionParameter="FunctionParameter_280">
              <SourceParameter reference="ModelValue_27"/>
            </CallParameter>
            <CallParameter functionParameter="FunctionParameter_279">
              <SourceParameter reference="ModelValue_26"/>
            </CallParameter>
          </ListOfCallParameters>
        </KineticLaw>
      </Reaction>
      <Reaction key="Reaction_22" name="EPO synthesis" reversible="false" fast="false" addNoise="false">
        <MiriamAnnotation>
<rdf:RDF xmlns:bqmodel="http://biomodels.net/model-qualifiers/" xmlns:dcterms="http://purl.org/dc/terms/" xmlns:rdf="http://www.w3.org/1999/02/22-rdf-syntax-ns#">
  <rdf:Description rdf:about="#Reaction_22">
    <bqmodel:isInstanceOf rdf:resource="urn:miriam:go:GO:0030072" />
    <dcterms:created>
      <rdf:Description>
        <dcterms:W3CDTF>2016-06-16T12:18:51Z</dcterms:W3CDTF>
      </rdf:Description>
    </dcterms:created>
  </rdf:Description>
</rdf:RDF>
        </MiriamAnnotation>
        <ListOfProducts>
          <Product metabolite="Metabolite_9" stoichiometry="1"/>
        </ListOfProducts>
        <ListOfModifiers>
          <Modifier metabolite="Metabolite_1" stoichiometry="1"/>
        </ListOfModifiers>
        <ListOfConstants>
          <Constant key="Parameter_4911" name="h" value="6.5"/>
          <Constant key="Parameter_4910" name="V" value="2.62675e-09"/>
          <Constant key="Parameter_4909" name="Ki" value="0.01"/>
        </ListOfConstants>
        <KineticLaw function="Function_45" unitType="ConcentrationPerTime" scalingCompartment="CN=Root,Model=Iron Mouse PV3 - Hemochromatosis,Vector=Compartments[Plasma]">
          <ListOfCallParameters>
            <CallParameter functionParameter="FunctionParameter_287">
              <SourceParameter reference="ModelValue_31"/>
            </CallParameter>
            <CallParameter functionParameter="FunctionParameter_286">
              <SourceParameter reference="ModelValue_34"/>
            </CallParameter>
            <CallParameter functionParameter="FunctionParameter_285">
              <SourceParameter reference="ModelValue_33"/>
            </CallParameter>
            <CallParameter functionParameter="FunctionParameter_284">
              <SourceParameter reference="Metabolite_1"/>
            </CallParameter>
          </ListOfCallParameters>
        </KineticLaw>
      </Reaction>
      <Reaction key="Reaction_23" name="EPO degradation" reversible="false" fast="false" addNoise="false">
        <MiriamAnnotation>
<rdf:RDF xmlns:bqmodel="http://biomodels.net/model-qualifiers/" xmlns:dcterms="http://purl.org/dc/terms/" xmlns:rdf="http://www.w3.org/1999/02/22-rdf-syntax-ns#">
  <rdf:Description rdf:about="#Reaction_23">
    <bqmodel:isInstanceOf rdf:resource="urn:miriam:go:GO:0030163" />
    <dcterms:created>
      <rdf:Description>
        <dcterms:W3CDTF>2016-06-16T12:20:25Z</dcterms:W3CDTF>
      </rdf:Description>
    </dcterms:created>
  </rdf:Description>
</rdf:RDF>
        </MiriamAnnotation>
        <ListOfSubstrates>
          <Substrate metabolite="Metabolite_9" stoichiometry="1"/>
        </ListOfSubstrates>
        <ListOfConstants>
          <Constant key="Parameter_4908" name="k1" value="4.8"/>
        </ListOfConstants>
        <KineticLaw function="Function_13" unitType="Default" scalingCompartment="CN=Root,Model=Iron Mouse PV3 - Hemochromatosis,Vector=Compartments[Plasma]">
          <ListOfCallParameters>
            <CallParameter functionParameter="FunctionParameter_80">
              <SourceParameter reference="ModelValue_32"/>
            </CallParameter>
            <CallParameter functionParameter="FunctionParameter_81">
              <SourceParameter reference="Metabolite_9"/>
            </CallParameter>
          </ListOfCallParameters>
        </KineticLaw>
      </Reaction>
      <Reaction key="Reaction_24" name="RestLoss" reversible="false" fast="false" addNoise="false">
        <MiriamAnnotation>
<rdf:RDF xmlns:dcterms="http://purl.org/dc/terms/" xmlns:rdf="http://www.w3.org/1999/02/22-rdf-syntax-ns#">
  <rdf:Description rdf:about="#Reaction_24">
    <dcterms:created>
      <rdf:Description>
        <dcterms:W3CDTF>2017-05-26T11:14:15Z</dcterms:W3CDTF>
      </rdf:Description>
    </dcterms:created>
  </rdf:Description>
</rdf:RDF>
        </MiriamAnnotation>
        <ListOfSubstrates>
          <Substrate metabolite="Metabolite_10" stoichiometry="1"/>
        </ListOfSubstrates>
        <ListOfProducts>
          <Product metabolite="Metabolite_11" stoichiometry="1"/>
        </ListOfProducts>
        <ListOfConstants>
          <Constant key="Parameter_4907" name="k1" value="0.016862"/>
        </ListOfConstants>
        <KineticLaw function="Function_13" unitType="Default" scalingCompartment="CN=Root,Model=Iron Mouse PV3 - Hemochromatosis,Vector=Compartments[RestOfBody]">
          <ListOfCallParameters>
            <CallParameter functionParameter="FunctionParameter_80">
              <SourceParameter reference="ModelValue_39"/>
            </CallParameter>
            <CallParameter functionParameter="FunctionParameter_81">
              <SourceParameter reference="Metabolite_10"/>
            </CallParameter>
          </ListOfCallParameters>
        </KineticLaw>
      </Reaction>
      <Reaction key="Reaction_25" name="Tf_degradation" reversible="false" fast="false" addNoise="false">
        <MiriamAnnotation>
<rdf:RDF xmlns:bqmodel="http://biomodels.net/model-qualifiers/" xmlns:dcterms="http://purl.org/dc/terms/" xmlns:rdf="http://www.w3.org/1999/02/22-rdf-syntax-ns#">
  <rdf:Description rdf:about="#Reaction_25">
    <bqmodel:isInstanceOf rdf:resource="urn:miriam:go:GO:0030163" />
    <dcterms:created>
      <rdf:Description>
        <dcterms:W3CDTF>2017-08-18T11:11:18Z</dcterms:W3CDTF>
      </rdf:Description>
    </dcterms:created>
  </rdf:Description>
</rdf:RDF>
        </MiriamAnnotation>
        <ListOfSubstrates>
          <Substrate metabolite="Metabolite_4" stoichiometry="1"/>
        </ListOfSubstrates>
        <ListOfConstants>
          <Constant key="Parameter_4906" name="k1" value="0.4"/>
        </ListOfConstants>
        <KineticLaw function="Function_13" unitType="Default" scalingCompartment="CN=Root,Model=Iron Mouse PV3 - Hemochromatosis,Vector=Compartments[Plasma]">
          <ListOfCallParameters>
            <CallParameter functionParameter="FunctionParameter_80">
              <SourceParameter reference="ModelValue_41"/>
            </CallParameter>
            <CallParameter functionParameter="FunctionParameter_81">
              <SourceParameter reference="Metabolite_4"/>
            </CallParameter>
          </ListOfCallParameters>
        </KineticLaw>
      </Reaction>
      <Reaction key="Reaction_26" name="Tf_synthesis" reversible="false" fast="false" addNoise="false">
        <MiriamAnnotation>
<rdf:RDF xmlns:bqmodel="http://biomodels.net/model-qualifiers/" xmlns:dcterms="http://purl.org/dc/terms/" xmlns:rdf="http://www.w3.org/1999/02/22-rdf-syntax-ns#">
  <rdf:Description rdf:about="#Reaction_26">
    <bqmodel:isInstanceOf rdf:resource="urn:miriam:go:GO:0009306" />
    <dcterms:created>
      <rdf:Description>
        <dcterms:W3CDTF>2017-08-18T11:12:43Z</dcterms:W3CDTF>
      </rdf:Description>
    </dcterms:created>
  </rdf:Description>
</rdf:RDF>
        </MiriamAnnotation>
        <ListOfProducts>
          <Product metabolite="Metabolite_4" stoichiometry="1"/>
        </ListOfProducts>
        <ListOfConstants>
          <Constant key="Parameter_4905" name="v" value="1.548e-05"/>
        </ListOfConstants>
        <KineticLaw function="Function_6" unitType="Default" scalingCompartment="CN=Root,Model=Iron Mouse PV3 - Hemochromatosis,Vector=Compartments[Plasma]">
          <ListOfCallParameters>
            <CallParameter functionParameter="FunctionParameter_49">
              <SourceParameter reference="ModelValue_40"/>
            </CallParameter>
          </ListOfCallParameters>
        </KineticLaw>
      </Reaction>
      <Reaction key="Reaction_27" name="Fe2Tf_degradation" reversible="false" fast="false" addNoise="false">
        <MiriamAnnotation>
<rdf:RDF xmlns:bqmodel="http://biomodels.net/model-qualifiers/" xmlns:dcterms="http://purl.org/dc/terms/" xmlns:rdf="http://www.w3.org/1999/02/22-rdf-syntax-ns#">
  <rdf:Description rdf:about="#Reaction_27">
    <bqmodel:isInstanceOf rdf:resource="urn:miriam:go:GO:0030163" />
    <dcterms:created>
      <rdf:Description>
        <dcterms:W3CDTF>2017-08-18T11:15:58Z</dcterms:W3CDTF>
      </rdf:Description>
    </dcterms:created>
  </rdf:Description>
</rdf:RDF>
        </MiriamAnnotation>
        <ListOfSubstrates>
          <Substrate metabolite="Metabolite_6" stoichiometry="1"/>
        </ListOfSubstrates>
        <ListOfProducts>
          <Product metabolite="Metabolite_8" stoichiometry="2"/>
        </ListOfProducts>
        <ListOfConstants>
          <Constant key="Parameter_4904" name="k1" value="0.4"/>
        </ListOfConstants>
        <KineticLaw function="Function_13" unitType="Default" scalingCompartment="CN=Root,Model=Iron Mouse PV3 - Hemochromatosis,Vector=Compartments[Plasma]">
          <ListOfCallParameters>
            <CallParameter functionParameter="FunctionParameter_80">
              <SourceParameter reference="ModelValue_41"/>
            </CallParameter>
            <CallParameter functionParameter="FunctionParameter_81">
              <SourceParameter reference="Metabolite_6"/>
            </CallParameter>
          </ListOfCallParameters>
        </KineticLaw>
      </Reaction>
      <Reaction key="Reaction_28" name="Fe1Tf_degradation" reversible="false" fast="false" addNoise="false">
        <MiriamAnnotation>
<rdf:RDF xmlns:bqmodel="http://biomodels.net/model-qualifiers/" xmlns:dcterms="http://purl.org/dc/terms/" xmlns:rdf="http://www.w3.org/1999/02/22-rdf-syntax-ns#">
  <rdf:Description rdf:about="#Reaction_28">
    <bqmodel:isInstanceOf rdf:resource="urn:miriam:go:GO:0030163" />
    <dcterms:created>
      <rdf:Description>
        <dcterms:W3CDTF>2017-08-18T11:18:06Z</dcterms:W3CDTF>
      </rdf:Description>
    </dcterms:created>
  </rdf:Description>
</rdf:RDF>
        </MiriamAnnotation>
        <ListOfSubstrates>
          <Substrate metabolite="Metabolite_7" stoichiometry="1"/>
        </ListOfSubstrates>
        <ListOfProducts>
          <Product metabolite="Metabolite_8" stoichiometry="1"/>
        </ListOfProducts>
        <ListOfConstants>
          <Constant key="Parameter_4903" name="k1" value="0.4"/>
        </ListOfConstants>
        <KineticLaw function="Function_13" unitType="Default" scalingCompartment="CN=Root,Model=Iron Mouse PV3 - Hemochromatosis,Vector=Compartments[Plasma]">
          <ListOfCallParameters>
            <CallParameter functionParameter="FunctionParameter_80">
              <SourceParameter reference="ModelValue_41"/>
            </CallParameter>
            <CallParameter functionParameter="FunctionParameter_81">
              <SourceParameter reference="Metabolite_7"/>
            </CallParameter>
          </ListOfCallParameters>
        </KineticLaw>
      </Reaction>
    </ListOfReactions>
    <ListOfModelParameterSets activeSet="ModelParameterSet_1">
      <ModelParameterSet key="ModelParameterSet_1" name="Initial State">
        <ModelParameterGroup cn="String=Initial Time" type="Group">
          <ModelParameter cn="CN=Root,Model=Iron Mouse PV3 - Hemochromatosis" value="0" type="Model" simulationType="time"/>
        </ModelParameterGroup>
        <ModelParameterGroup cn="String=Initial Compartment Sizes" type="Group">
          <ModelParameter cn="CN=Root,Model=Iron Mouse PV3 - Hemochromatosis,Vector=Compartments[Duodenum]" value="3.8461499999999998e-05" type="Compartment" simulationType="fixed"/>
          <ModelParameter cn="CN=Root,Model=Iron Mouse PV3 - Hemochromatosis,Vector=Compartments[RBC]" value="0.00079000000000000012" type="Compartment" simulationType="fixed"/>
          <ModelParameter cn="CN=Root,Model=Iron Mouse PV3 - Hemochromatosis,Vector=Compartments[Spleen]" value="6.7307700000000006e-05" type="Compartment" simulationType="fixed"/>
          <ModelParameter cn="CN=Root,Model=Iron Mouse PV3 - Hemochromatosis,Vector=Compartments[Liver]" value="0.001161905" type="Compartment" simulationType="fixed"/>
          <ModelParameter cn="CN=Root,Model=Iron Mouse PV3 - Hemochromatosis,Vector=Compartments[Plasma]" value="0.0012999999999999999" type="Compartment" simulationType="fixed"/>
          <ModelParameter cn="CN=Root,Model=Iron Mouse PV3 - Hemochromatosis,Vector=Compartments[RestOfBody]" value="0.019694765999999999" type="Compartment" simulationType="fixed"/>
          <ModelParameter cn="CN=Root,Model=Iron Mouse PV3 - Hemochromatosis,Vector=Compartments[BoneMarrow]" value="0.000214286" type="Compartment" simulationType="fixed"/>
        </ModelParameterGroup>
        <ModelParameterGroup cn="String=Initial Species Values" type="Group">
          <ModelParameter cn="CN=Root,Model=Iron Mouse PV3 - Hemochromatosis,Vector=Compartments[Duodenum],Vector=Metabolites[FeDuo]" value="2.321348042024175e+17" type="Species" simulationType="reactions"/>
          <ModelParameter cn="CN=Root,Model=Iron Mouse PV3 - Hemochromatosis,Vector=Compartments[RBC],Vector=Metabolites[FeRBC]" value="1.0942231632430002e+19" type="Species" simulationType="reactions"/>
          <ModelParameter cn="CN=Root,Model=Iron Mouse PV3 - Hemochromatosis,Vector=Compartments[Spleen],Vector=Metabolites[FeSpleen]" value="91945723926544464" type="Species" simulationType="reactions"/>
          <ModelParameter cn="CN=Root,Model=Iron Mouse PV3 - Hemochromatosis,Vector=Compartments[Liver],Vector=Metabolites[FeLiver]" value="9.0963036534629338e+17" type="Species" simulationType="reactions"/>
          <ModelParameter cn="CN=Root,Model=Iron Mouse PV3 - Hemochromatosis,Vector=Compartments[Plasma],Vector=Metabolites[Tf]" value="9089453467176810" type="Species" simulationType="reactions"/>
          <ModelParameter cn="CN=Root,Model=Iron Mouse PV3 - Hemochromatosis,Vector=Compartments[Plasma],Vector=Metabolites[Hepcidin]" value="18013406433680.844" type="Species" simulationType="reactions"/>
          <ModelParameter cn="CN=Root,Model=Iron Mouse PV3 - Hemochromatosis,Vector=Compartments[Plasma],Vector=Metabolites[Fe2Tf]" value="14845332280073750" type="Species" simulationType="reactions"/>
          <ModelParameter cn="CN=Root,Model=Iron Mouse PV3 - Hemochromatosis,Vector=Compartments[Plasma],Vector=Metabolites[Fe1Tf]" value="6362562625533478" type="Species" simulationType="reactions"/>
          <ModelParameter cn="CN=Root,Model=Iron Mouse PV3 - Hemochromatosis,Vector=Compartments[Plasma],Vector=Metabolites[NTBI]" value="31315137308000" type="Species" simulationType="reactions"/>
          <ModelParameter cn="CN=Root,Model=Iron Mouse PV3 - Hemochromatosis,Vector=Compartments[Plasma],Vector=Metabolites[EPO]" value="1899811092.63309" type="Species" simulationType="reactions"/>
          <ModelParameter cn="CN=Root,Model=Iron Mouse PV3 - Hemochromatosis,Vector=Compartments[RestOfBody],Vector=Metabolites[FeRest]" value="4.7650613574284698e+18" type="Species" simulationType="reactions"/>
          <ModelParameter cn="CN=Root,Model=Iron Mouse PV3 - Hemochromatosis,Vector=Compartments[RestOfBody],Vector=Metabolites[FeOutside]" value="0" type="Species" simulationType="fixed"/>
          <ModelParameter cn="CN=Root,Model=Iron Mouse PV3 - Hemochromatosis,Vector=Compartments[BoneMarrow],Vector=Metabolites[FeBM]" value="2.6848163402173971e+17" type="Species" simulationType="reactions"/>
        </ModelParameterGroup>
        <ModelParameterGroup cn="String=Initial Global Quantities" type="Group">
          <ModelParameter cn="CN=Root,Model=Iron Mouse PV3 - Hemochromatosis,Vector=Values[kNTBI_Fe1Tf]" value="1004004483" type="ModelValue" simulationType="fixed"/>
          <ModelParameter cn="CN=Root,Model=Iron Mouse PV3 - Hemochromatosis,Vector=Values[kInDuo]" value="0.040597099999999997" type="ModelValue" simulationType="fixed"/>
          <ModelParameter cn="CN=Root,Model=Iron Mouse PV3 - Hemochromatosis,Vector=Values[kInLiver]" value="2.11666" type="ModelValue" simulationType="fixed"/>
          <ModelParameter cn="CN=Root,Model=Iron Mouse PV3 - Hemochromatosis,Vector=Values[kInRBC]" value="503844458300" type="ModelValue" simulationType="fixed"/>
          <ModelParameter cn="CN=Root,Model=Iron Mouse PV3 - Hemochromatosis,Vector=Values[kInRest]" value="4.7812094610000004" type="ModelValue" simulationType="fixed"/>
          <ModelParameter cn="CN=Root,Model=Iron Mouse PV3 - Hemochromatosis,Vector=Values[KmFeFPN]" value="0.11251115243369381" type="ModelValue" simulationType="fixed"/>
          <ModelParameter cn="CN=Root,Model=Iron Mouse PV3 - Hemochromatosis,Vector=Values[KiHepcidinFPN]" value="6.3000000000000002e-09" type="ModelValue" simulationType="fixed"/>
          <ModelParameter cn="CN=Root,Model=Iron Mouse PV3 - Hemochromatosis,Vector=Values[TfSaturation]" value="59.498981135371267" type="ModelValue" simulationType="assignment"/>
          <ModelParameter cn="CN=Root,Model=Iron Mouse PV3 - Hemochromatosis,Vector=Values[kFe1Tf_Fe2Tf]" value="1004000000" type="ModelValue" simulationType="fixed"/>
          <ModelParameter cn="CN=Root,Model=Iron Mouse PV3 - Hemochromatosis,Vector=Values[vDuoNTBI]" value="0.20090699540000001" type="ModelValue" simulationType="fixed"/>
          <ModelParameter cn="CN=Root,Model=Iron Mouse PV3 - Hemochromatosis,Vector=Values[vLiverNTBI]" value="0.044479486890000003" type="ModelValue" simulationType="fixed"/>
          <ModelParameter cn="CN=Root,Model=Iron Mouse PV3 - Hemochromatosis,Vector=Values[vSpleenNTBI]" value="2.0673802760000002" type="ModelValue" simulationType="fixed"/>
          <ModelParameter cn="CN=Root,Model=Iron Mouse PV3 - Hemochromatosis,Vector=Values[vRestNTBI]" value="0.010145299999999999" type="ModelValue" simulationType="fixed"/>
          <ModelParameter cn="CN=Root,Model=Iron Mouse PV3 - Hemochromatosis,Vector=Values[kDuoLoss]" value="6.8073799999999999e-05" type="ModelValue" simulationType="fixed"/>
          <ModelParameter cn="CN=Root,Model=Iron Mouse PV3 - Hemochromatosis,Vector=Values[kRBCSpleen]" value="0.029999999999999999" type="ModelValue" simulationType="fixed"/>
          <ModelParameter cn="CN=Root,Model=Iron Mouse PV3 - Hemochromatosis,Vector=Values[Total_Fe]" value="1.7245570059678458e+19" type="ModelValue" simulationType="assignment"/>
          <ModelParameter cn="CN=Root,Model=Iron Mouse PV3 - Hemochromatosis,Vector=Values[Total_Fe_concentration]" value="0.0012422519123093097" type="ModelValue" simulationType="assignment"/>
          <ModelParameter cn="CN=Root,Model=Iron Mouse PV3 - Hemochromatosis,Vector=Values[FePlasma]" value="36084542322988976" type="ModelValue" simulationType="assignment"/>
          <ModelParameter cn="CN=Root,Model=Iron Mouse PV3 - Hemochromatosis,Vector=Values[kInBM]" value="4068781613000" type="ModelValue" simulationType="fixed"/>
          <ModelParameter cn="CN=Root,Model=Iron Mouse PV3 - Hemochromatosis,Vector=Values[kBMSpleen]" value="0.1032184018" type="ModelValue" simulationType="fixed"/>
          <ModelParameter cn="CN=Root,Model=Iron Mouse PV3 - Hemochromatosis,Vector=Values[Total_Fe_(g)]" value="0.0015992297982454901" type="ModelValue" simulationType="assignment"/>
          <ModelParameter cn="CN=Root,Model=Iron Mouse PV3 - Hemochromatosis,Vector=Values[Total_Tf]" value="30297348372784040" type="ModelValue" simulationType="assignment"/>
          <ModelParameter cn="CN=Root,Model=Iron Mouse PV3 - Hemochromatosis,Vector=Values[Total_Tf_conc]" value="3.8699940000000001e-05" type="ModelValue" simulationType="assignment"/>
          <ModelParameter cn="CN=Root,Model=Iron Mouse PV3 - Hemochromatosis,Vector=Values[Total_Tf_mg/ml]" value="2.94119544" type="ModelValue" simulationType="assignment"/>
          <ModelParameter cn="CN=Root,Model=Iron Mouse PV3 - Hemochromatosis,Vector=Values[vDiet_basal]" value="0.003469654868" type="ModelValue" simulationType="fixed"/>
          <ModelParameter cn="CN=Root,Model=Iron Mouse PV3 - Hemochromatosis,Vector=Values[FePlasma(conc)]" value="4.6092140000000001e-05" type="ModelValue" simulationType="assignment"/>
          <ModelParameter cn="CN=Root,Model=Iron Mouse PV3 - Hemochromatosis,Vector=Values[KaNTBI]" value="0.000255016" type="ModelValue" simulationType="fixed"/>
          <ModelParameter cn="CN=Root,Model=Iron Mouse PV3 - Hemochromatosis,Vector=Values[KmNTBI]" value="0.00067929100000000005" type="ModelValue" simulationType="fixed"/>
          <ModelParameter cn="CN=Root,Model=Iron Mouse PV3 - Hemochromatosis,Vector=Values[vNTBILiver]" value="14.151114933954791" type="ModelValue" simulationType="fixed"/>
          <ModelParameter cn="CN=Root,Model=Iron Mouse PV3 - Hemochromatosis,Vector=Values[fDiet]" value="1" type="ModelValue" simulationType="fixed"/>
          <ModelParameter cn="CN=Root,Model=Iron Mouse PV3 - Hemochromatosis,Vector=Values[ksHepcidin]" value="0" type="ModelValue" simulationType="fixed"/>
          <ModelParameter cn="CN=Root,Model=Iron Mouse PV3 - Hemochromatosis,Vector=Values[vEPO]" value="2.626747925e-09" type="ModelValue" simulationType="fixed"/>
          <ModelParameter cn="CN=Root,Model=Iron Mouse PV3 - Hemochromatosis,Vector=Values[kdEPO]" value="4.7999999999999998" type="ModelValue" simulationType="fixed"/>
          <ModelParameter cn="CN=Root,Model=Iron Mouse PV3 - Hemochromatosis,Vector=Values[hEPO]" value="6.5" type="ModelValue" simulationType="fixed"/>
          <ModelParameter cn="CN=Root,Model=Iron Mouse PV3 - Hemochromatosis,Vector=Values[KiEPORBC]" value="0.01" type="ModelValue" simulationType="fixed"/>
          <ModelParameter cn="CN=Root,Model=Iron Mouse PV3 - Hemochromatosis,Vector=Values[KEPOHepcidin]" value="4.9999999999999997e-12" type="ModelValue" simulationType="fixed"/>
          <ModelParameter cn="CN=Root,Model=Iron Mouse PV3 - Hemochromatosis,Vector=Values[hEPOHepcidin]" value="4" type="ModelValue" simulationType="fixed"/>
          <ModelParameter cn="CN=Root,Model=Iron Mouse PV3 - Hemochromatosis,Vector=Values[FeTftotal]" value="4.6052140000000002e-05" type="ModelValue" simulationType="assignment"/>
          <ModelParameter cn="CN=Root,Model=Iron Mouse PV3 - Hemochromatosis,Vector=Values[hNTBI]" value="1" type="ModelValue" simulationType="fixed"/>
          <ModelParameter cn="CN=Root,Model=Iron Mouse PV3 - Hemochromatosis,Vector=Values[kRestLoss]" value="0.0168620188" type="ModelValue" simulationType="fixed"/>
          <ModelParameter cn="CN=Root,Model=Iron Mouse PV3 - Hemochromatosis,Vector=Values[vTf]" value="1.5479975999999999e-05" type="ModelValue" simulationType="fixed"/>
          <ModelParameter cn="CN=Root,Model=Iron Mouse PV3 - Hemochromatosis,Vector=Values[kdTf]" value="0.40000000000000002" type="ModelValue" simulationType="fixed"/>
          <ModelParameter cn="CN=Root,Model=Iron Mouse PV3 - Hemochromatosis,Vector=Values[kdHepcidin]" value="0.75616000000000005" type="ModelValue" simulationType="fixed"/>
          <ModelParameter cn="CN=Root,Model=Iron Mouse PV3 - Hemochromatosis,Vector=Values[vDiet]" value="0.003469654868" type="ModelValue" simulationType="assignment"/>
          <ModelParameter cn="CN=Root,Model=Iron Mouse PV3 - Hemochromatosis,Vector=Values[rel(\[EPO\])]" value="1" type="ModelValue" simulationType="assignment"/>
          <ModelParameter cn="CN=Root,Model=Iron Mouse PV3 - Hemochromatosis,Vector=Values[rel(\[FeBM\])]" value="1" type="ModelValue" simulationType="assignment"/>
          <ModelParameter cn="CN=Root,Model=Iron Mouse PV3 - Hemochromatosis,Vector=Values[rel(\[FeDuo\])]" value="1" type="ModelValue" simulationType="assignment"/>
          <ModelParameter cn="CN=Root,Model=Iron Mouse PV3 - Hemochromatosis,Vector=Values[rel(\[FeLiver\])]" value="1" type="ModelValue" simulationType="assignment"/>
          <ModelParameter cn="CN=Root,Model=Iron Mouse PV3 - Hemochromatosis,Vector=Values[rel(\[FeRBC\])]" value="1" type="ModelValue" simulationType="assignment"/>
          <ModelParameter cn="CN=Root,Model=Iron Mouse PV3 - Hemochromatosis,Vector=Values[rel(\[FeRest\])]" value="1" type="ModelValue" simulationType="assignment"/>
          <ModelParameter cn="CN=Root,Model=Iron Mouse PV3 - Hemochromatosis,Vector=Values[rel(\[FeSpleen\])]" value="1" type="ModelValue" simulationType="assignment"/>
          <ModelParameter cn="CN=Root,Model=Iron Mouse PV3 - Hemochromatosis,Vector=Values[rel(\[Hepcidin\])]" value="1" type="ModelValue" simulationType="assignment"/>
          <ModelParameter cn="CN=Root,Model=Iron Mouse PV3 - Hemochromatosis,Vector=Values[rel(\[NTBI\])]" value="1" type="ModelValue" simulationType="assignment"/>
          <ModelParameter cn="CN=Root,Model=Iron Mouse PV3 - Hemochromatosis,Vector=Values[rel(\[FeTotal\])]" value="1" type="ModelValue" simulationType="assignment"/>
        </ModelParameterGroup>
        <ModelParameterGroup cn="String=Kinetic Parameters" type="Group">
          <ModelParameterGroup cn="CN=Root,Model=Iron Mouse PV3 - Hemochromatosis,Vector=Reactions[Diet]" type="Reaction">
            <ModelParameter cn="CN=Root,Model=Iron Mouse PV3 - Hemochromatosis,Vector=Reactions[Diet],ParameterGroup=Parameters,Parameter=v" value="0.003469654868" type="ReactionParameter" simulationType="assignment">
              <InitialExpression>
                &lt;CN=Root,Model=Iron Mouse PV3 - Hemochromatosis,Vector=Values[vDiet],Reference=InitialValue>
              </InitialExpression>
            </ModelParameter>
          </ModelParameterGroup>
          <ModelParameterGroup cn="CN=Root,Model=Iron Mouse PV3 - Hemochromatosis,Vector=Reactions[HepcidinSynthesis]" type="Reaction">
            <ModelParameter cn="CN=Root,Model=Iron Mouse PV3 - Hemochromatosis,Vector=Reactions[HepcidinSynthesis],ParameterGroup=Parameters,Parameter=ks" value="0" type="ReactionParameter" simulationType="assignment">
              <InitialExpression>
                &lt;CN=Root,Model=Iron Mouse PV3 - Hemochromatosis,Vector=Values[ksHepcidin],Reference=InitialValue>
              </InitialExpression>
            </ModelParameter>
            <ModelParameter cn="CN=Root,Model=Iron Mouse PV3 - Hemochromatosis,Vector=Reactions[HepcidinSynthesis],ParameterGroup=Parameters,Parameter=M1" value="4.6052140000000002e-05" type="ReactionParameter" simulationType="assignment">
              <InitialExpression>
                &lt;CN=Root,Model=Iron Mouse PV3 - Hemochromatosis,Vector=Values[FeTftotal],Reference=InitialValue>
              </InitialExpression>
            </ModelParameter>
            <ModelParameter cn="CN=Root,Model=Iron Mouse PV3 - Hemochromatosis,Vector=Reactions[HepcidinSynthesis],ParameterGroup=Parameters,Parameter=Ki" value="4.9999999999999997e-12" type="ReactionParameter" simulationType="assignment">
              <InitialExpression>
                &lt;CN=Root,Model=Iron Mouse PV3 - Hemochromatosis,Vector=Values[KEPOHepcidin],Reference=InitialValue>
              </InitialExpression>
            </ModelParameter>
            <ModelParameter cn="CN=Root,Model=Iron Mouse PV3 - Hemochromatosis,Vector=Reactions[HepcidinSynthesis],ParameterGroup=Parameters,Parameter=h" value="4" type="ReactionParameter" simulationType="assignment">
              <InitialExpression>
                &lt;CN=Root,Model=Iron Mouse PV3 - Hemochromatosis,Vector=Values[hEPOHepcidin],Reference=InitialValue>
              </InitialExpression>
            </ModelParameter>
          </ModelParameterGroup>
          <ModelParameterGroup cn="CN=Root,Model=Iron Mouse PV3 - Hemochromatosis,Vector=Reactions[HepcidinDecay]" type="Reaction">
            <ModelParameter cn="CN=Root,Model=Iron Mouse PV3 - Hemochromatosis,Vector=Reactions[HepcidinDecay],ParameterGroup=Parameters,Parameter=k1" value="0.75616000000000005" type="ReactionParameter" simulationType="assignment">
              <InitialExpression>
                &lt;CN=Root,Model=Iron Mouse PV3 - Hemochromatosis,Vector=Values[kdHepcidin],Reference=InitialValue>
              </InitialExpression>
            </ModelParameter>
          </ModelParameterGroup>
          <ModelParameterGroup cn="CN=Root,Model=Iron Mouse PV3 - Hemochromatosis,Vector=Reactions[Duo_NTBI]" type="Reaction">
            <ModelParameter cn="CN=Root,Model=Iron Mouse PV3 - Hemochromatosis,Vector=Reactions[Duo_NTBI],ParameterGroup=Parameters,Parameter=Km" value="0.11251115243369381" type="ReactionParameter" simulationType="assignment">
              <InitialExpression>
                &lt;CN=Root,Model=Iron Mouse PV3 - Hemochromatosis,Vector=Values[KmFeFPN],Reference=InitialValue>
              </InitialExpression>
            </ModelParameter>
            <ModelParameter cn="CN=Root,Model=Iron Mouse PV3 - Hemochromatosis,Vector=Reactions[Duo_NTBI],ParameterGroup=Parameters,Parameter=Ki" value="6.3000000000000002e-09" type="ReactionParameter" simulationType="assignment">
              <InitialExpression>
                &lt;CN=Root,Model=Iron Mouse PV3 - Hemochromatosis,Vector=Values[KiHepcidinFPN],Reference=InitialValue>
              </InitialExpression>
            </ModelParameter>
            <ModelParameter cn="CN=Root,Model=Iron Mouse PV3 - Hemochromatosis,Vector=Reactions[Duo_NTBI],ParameterGroup=Parameters,Parameter=v" value="0.20090699540000001" type="ReactionParameter" simulationType="assignment">
              <InitialExpression>
                &lt;CN=Root,Model=Iron Mouse PV3 - Hemochromatosis,Vector=Values[vDuoNTBI],Reference=InitialValue>
              </InitialExpression>
            </ModelParameter>
          </ModelParameterGroup>
          <ModelParameterGroup cn="CN=Root,Model=Iron Mouse PV3 - Hemochromatosis,Vector=Reactions[Fe2Tf_BM]" type="Reaction">
            <ModelParameter cn="CN=Root,Model=Iron Mouse PV3 - Hemochromatosis,Vector=Reactions[Fe2Tf_BM],ParameterGroup=Parameters,Parameter=k" value="4068781613000" type="ReactionParameter" simulationType="assignment">
              <InitialExpression>
                &lt;CN=Root,Model=Iron Mouse PV3 - Hemochromatosis,Vector=Values[kInBM],Reference=InitialValue>
              </InitialExpression>
            </ModelParameter>
          </ModelParameterGroup>
          <ModelParameterGroup cn="CN=Root,Model=Iron Mouse PV3 - Hemochromatosis,Vector=Reactions[RBC_Spleen]" type="Reaction">
            <ModelParameter cn="CN=Root,Model=Iron Mouse PV3 - Hemochromatosis,Vector=Reactions[RBC_Spleen],ParameterGroup=Parameters,Parameter=k" value="0.029999999999999999" type="ReactionParameter" simulationType="assignment">
              <InitialExpression>
                &lt;CN=Root,Model=Iron Mouse PV3 - Hemochromatosis,Vector=Values[kRBCSpleen],Reference=InitialValue>
              </InitialExpression>
            </ModelParameter>
          </ModelParameterGroup>
          <ModelParameterGroup cn="CN=Root,Model=Iron Mouse PV3 - Hemochromatosis,Vector=Reactions[Spleen_NTBI]" type="Reaction">
            <ModelParameter cn="CN=Root,Model=Iron Mouse PV3 - Hemochromatosis,Vector=Reactions[Spleen_NTBI],ParameterGroup=Parameters,Parameter=Km" value="0.11251115243369381" type="ReactionParameter" simulationType="assignment">
              <InitialExpression>
                &lt;CN=Root,Model=Iron Mouse PV3 - Hemochromatosis,Vector=Values[KmFeFPN],Reference=InitialValue>
              </InitialExpression>
            </ModelParameter>
            <ModelParameter cn="CN=Root,Model=Iron Mouse PV3 - Hemochromatosis,Vector=Reactions[Spleen_NTBI],ParameterGroup=Parameters,Parameter=Ki" value="6.3000000000000002e-09" type="ReactionParameter" simulationType="assignment">
              <InitialExpression>
                &lt;CN=Root,Model=Iron Mouse PV3 - Hemochromatosis,Vector=Values[KiHepcidinFPN],Reference=InitialValue>
              </InitialExpression>
            </ModelParameter>
            <ModelParameter cn="CN=Root,Model=Iron Mouse PV3 - Hemochromatosis,Vector=Reactions[Spleen_NTBI],ParameterGroup=Parameters,Parameter=v" value="2.0673802760000002" type="ReactionParameter" simulationType="assignment">
              <InitialExpression>
                &lt;CN=Root,Model=Iron Mouse PV3 - Hemochromatosis,Vector=Values[vSpleenNTBI],Reference=InitialValue>
              </InitialExpression>
            </ModelParameter>
          </ModelParameterGroup>
          <ModelParameterGroup cn="CN=Root,Model=Iron Mouse PV3 - Hemochromatosis,Vector=Reactions[Liver_NTBI]" type="Reaction">
            <ModelParameter cn="CN=Root,Model=Iron Mouse PV3 - Hemochromatosis,Vector=Reactions[Liver_NTBI],ParameterGroup=Parameters,Parameter=Km" value="0.11251115243369381" type="ReactionParameter" simulationType="assignment">
              <InitialExpression>
                &lt;CN=Root,Model=Iron Mouse PV3 - Hemochromatosis,Vector=Values[KmFeFPN],Reference=InitialValue>
              </InitialExpression>
            </ModelParameter>
            <ModelParameter cn="CN=Root,Model=Iron Mouse PV3 - Hemochromatosis,Vector=Reactions[Liver_NTBI],ParameterGroup=Parameters,Parameter=Ki" value="6.3000000000000002e-09" type="ReactionParameter" simulationType="assignment">
              <InitialExpression>
                &lt;CN=Root,Model=Iron Mouse PV3 - Hemochromatosis,Vector=Values[KiHepcidinFPN],Reference=InitialValue>
              </InitialExpression>
            </ModelParameter>
            <ModelParameter cn="CN=Root,Model=Iron Mouse PV3 - Hemochromatosis,Vector=Reactions[Liver_NTBI],ParameterGroup=Parameters,Parameter=v" value="0.044479486890000003" type="ReactionParameter" simulationType="assignment">
              <InitialExpression>
                &lt;CN=Root,Model=Iron Mouse PV3 - Hemochromatosis,Vector=Values[vLiverNTBI],Reference=InitialValue>
              </InitialExpression>
            </ModelParameter>
          </ModelParameterGroup>
          <ModelParameterGroup cn="CN=Root,Model=Iron Mouse PV3 - Hemochromatosis,Vector=Reactions[NTBI_Fe1Tf]" type="Reaction">
            <ModelParameter cn="CN=Root,Model=Iron Mouse PV3 - Hemochromatosis,Vector=Reactions[NTBI_Fe1Tf],ParameterGroup=Parameters,Parameter=k1" value="1004004483" type="ReactionParameter" simulationType="assignment">
              <InitialExpression>
                &lt;CN=Root,Model=Iron Mouse PV3 - Hemochromatosis,Vector=Values[kNTBI_Fe1Tf],Reference=InitialValue>
              </InitialExpression>
            </ModelParameter>
          </ModelParameterGroup>
          <ModelParameterGroup cn="CN=Root,Model=Iron Mouse PV3 - Hemochromatosis,Vector=Reactions[DuoLoss]" type="Reaction">
            <ModelParameter cn="CN=Root,Model=Iron Mouse PV3 - Hemochromatosis,Vector=Reactions[DuoLoss],ParameterGroup=Parameters,Parameter=k" value="6.8073799999999999e-05" type="ReactionParameter" simulationType="assignment">
              <InitialExpression>
                &lt;CN=Root,Model=Iron Mouse PV3 - Hemochromatosis,Vector=Values[kDuoLoss],Reference=InitialValue>
              </InitialExpression>
            </ModelParameter>
          </ModelParameterGroup>
          <ModelParameterGroup cn="CN=Root,Model=Iron Mouse PV3 - Hemochromatosis,Vector=Reactions[Fe2Tf_Liver]" type="Reaction">
            <ModelParameter cn="CN=Root,Model=Iron Mouse PV3 - Hemochromatosis,Vector=Reactions[Fe2Tf_Liver],ParameterGroup=Parameters,Parameter=k" value="2.11666" type="ReactionParameter" simulationType="assignment">
              <InitialExpression>
                &lt;CN=Root,Model=Iron Mouse PV3 - Hemochromatosis,Vector=Values[kInLiver],Reference=InitialValue>
              </InitialExpression>
            </ModelParameter>
          </ModelParameterGroup>
          <ModelParameterGroup cn="CN=Root,Model=Iron Mouse PV3 - Hemochromatosis,Vector=Reactions[Fe2Tf_Rest]" type="Reaction">
            <ModelParameter cn="CN=Root,Model=Iron Mouse PV3 - Hemochromatosis,Vector=Reactions[Fe2Tf_Rest],ParameterGroup=Parameters,Parameter=k" value="4.7812094610000004" type="ReactionParameter" simulationType="assignment">
              <InitialExpression>
                &lt;CN=Root,Model=Iron Mouse PV3 - Hemochromatosis,Vector=Values[kInRest],Reference=InitialValue>
              </InitialExpression>
            </ModelParameter>
          </ModelParameterGroup>
          <ModelParameterGroup cn="CN=Root,Model=Iron Mouse PV3 - Hemochromatosis,Vector=Reactions[Fe2Tf_Duo]" type="Reaction">
            <ModelParameter cn="CN=Root,Model=Iron Mouse PV3 - Hemochromatosis,Vector=Reactions[Fe2Tf_Duo],ParameterGroup=Parameters,Parameter=k" value="0.040597099999999997" type="ReactionParameter" simulationType="assignment">
              <InitialExpression>
                &lt;CN=Root,Model=Iron Mouse PV3 - Hemochromatosis,Vector=Values[kInDuo],Reference=InitialValue>
              </InitialExpression>
            </ModelParameter>
          </ModelParameterGroup>
          <ModelParameterGroup cn="CN=Root,Model=Iron Mouse PV3 - Hemochromatosis,Vector=Reactions[Rest_NTBI]" type="Reaction">
            <ModelParameter cn="CN=Root,Model=Iron Mouse PV3 - Hemochromatosis,Vector=Reactions[Rest_NTBI],ParameterGroup=Parameters,Parameter=Km" value="0.11251115243369381" type="ReactionParameter" simulationType="assignment">
              <InitialExpression>
                &lt;CN=Root,Model=Iron Mouse PV3 - Hemochromatosis,Vector=Values[KmFeFPN],Reference=InitialValue>
              </InitialExpression>
            </ModelParameter>
            <ModelParameter cn="CN=Root,Model=Iron Mouse PV3 - Hemochromatosis,Vector=Reactions[Rest_NTBI],ParameterGroup=Parameters,Parameter=Ki" value="6.3000000000000002e-09" type="ReactionParameter" simulationType="assignment">
              <InitialExpression>
                &lt;CN=Root,Model=Iron Mouse PV3 - Hemochromatosis,Vector=Values[KiHepcidinFPN],Reference=InitialValue>
              </InitialExpression>
            </ModelParameter>
            <ModelParameter cn="CN=Root,Model=Iron Mouse PV3 - Hemochromatosis,Vector=Reactions[Rest_NTBI],ParameterGroup=Parameters,Parameter=v" value="0.010145299999999999" type="ReactionParameter" simulationType="assignment">
              <InitialExpression>
                &lt;CN=Root,Model=Iron Mouse PV3 - Hemochromatosis,Vector=Values[vRestNTBI],Reference=InitialValue>
              </InitialExpression>
            </ModelParameter>
          </ModelParameterGroup>
          <ModelParameterGroup cn="CN=Root,Model=Iron Mouse PV3 - Hemochromatosis,Vector=Reactions[Fe1Tf_Fe2Tf]" type="Reaction">
            <ModelParameter cn="CN=Root,Model=Iron Mouse PV3 - Hemochromatosis,Vector=Reactions[Fe1Tf_Fe2Tf],ParameterGroup=Parameters,Parameter=k1" value="1004000000" type="ReactionParameter" simulationType="assignment">
              <InitialExpression>
                &lt;CN=Root,Model=Iron Mouse PV3 - Hemochromatosis,Vector=Values[kFe1Tf_Fe2Tf],Reference=InitialValue>
              </InitialExpression>
            </ModelParameter>
          </ModelParameterGroup>
          <ModelParameterGroup cn="CN=Root,Model=Iron Mouse PV3 - Hemochromatosis,Vector=Reactions[Fe1Tf_Liver]" type="Reaction">
            <ModelParameter cn="CN=Root,Model=Iron Mouse PV3 - Hemochromatosis,Vector=Reactions[Fe1Tf_Liver],ParameterGroup=Parameters,Parameter=k" value="2.11666" type="ReactionParameter" simulationType="assignment">
              <InitialExpression>
                &lt;CN=Root,Model=Iron Mouse PV3 - Hemochromatosis,Vector=Values[kInLiver],Reference=InitialValue>
              </InitialExpression>
            </ModelParameter>
          </ModelParameterGroup>
          <ModelParameterGroup cn="CN=Root,Model=Iron Mouse PV3 - Hemochromatosis,Vector=Reactions[Fe1Tf_BM]" type="Reaction">
            <ModelParameter cn="CN=Root,Model=Iron Mouse PV3 - Hemochromatosis,Vector=Reactions[Fe1Tf_BM],ParameterGroup=Parameters,Parameter=k" value="4068781613000" type="ReactionParameter" simulationType="assignment">
              <InitialExpression>
                &lt;CN=Root,Model=Iron Mouse PV3 - Hemochromatosis,Vector=Values[kInBM],Reference=InitialValue>
              </InitialExpression>
            </ModelParameter>
          </ModelParameterGroup>
          <ModelParameterGroup cn="CN=Root,Model=Iron Mouse PV3 - Hemochromatosis,Vector=Reactions[Fe1Tf_Rest]" type="Reaction">
            <ModelParameter cn="CN=Root,Model=Iron Mouse PV3 - Hemochromatosis,Vector=Reactions[Fe1Tf_Rest],ParameterGroup=Parameters,Parameter=k" value="4.7812094610000004" type="ReactionParameter" simulationType="assignment">
              <InitialExpression>
                &lt;CN=Root,Model=Iron Mouse PV3 - Hemochromatosis,Vector=Values[kInRest],Reference=InitialValue>
              </InitialExpression>
            </ModelParameter>
          </ModelParameterGroup>
          <ModelParameterGroup cn="CN=Root,Model=Iron Mouse PV3 - Hemochromatosis,Vector=Reactions[Fe1Tf_Duo]" type="Reaction">
            <ModelParameter cn="CN=Root,Model=Iron Mouse PV3 - Hemochromatosis,Vector=Reactions[Fe1Tf_Duo],ParameterGroup=Parameters,Parameter=k" value="0.040597099999999997" type="ReactionParameter" simulationType="assignment">
              <InitialExpression>
                &lt;CN=Root,Model=Iron Mouse PV3 - Hemochromatosis,Vector=Values[kInDuo],Reference=InitialValue>
              </InitialExpression>
            </ModelParameter>
          </ModelParameterGroup>
          <ModelParameterGroup cn="CN=Root,Model=Iron Mouse PV3 - Hemochromatosis,Vector=Reactions[BM_RBC]" type="Reaction">
            <ModelParameter cn="CN=Root,Model=Iron Mouse PV3 - Hemochromatosis,Vector=Reactions[BM_RBC],ParameterGroup=Parameters,Parameter=k" value="503844458300" type="ReactionParameter" simulationType="assignment">
              <InitialExpression>
                &lt;CN=Root,Model=Iron Mouse PV3 - Hemochromatosis,Vector=Values[kInRBC],Reference=InitialValue>
              </InitialExpression>
            </ModelParameter>
          </ModelParameterGroup>
          <ModelParameterGroup cn="CN=Root,Model=Iron Mouse PV3 - Hemochromatosis,Vector=Reactions[BM_Spleen]" type="Reaction">
            <ModelParameter cn="CN=Root,Model=Iron Mouse PV3 - Hemochromatosis,Vector=Reactions[BM_Spleen],ParameterGroup=Parameters,Parameter=k" value="0.1032184018" type="ReactionParameter" simulationType="assignment">
              <InitialExpression>
                &lt;CN=Root,Model=Iron Mouse PV3 - Hemochromatosis,Vector=Values[kBMSpleen],Reference=InitialValue>
              </InitialExpression>
            </ModelParameter>
          </ModelParameterGroup>
          <ModelParameterGroup cn="CN=Root,Model=Iron Mouse PV3 - Hemochromatosis,Vector=Reactions[NTBI_Liver]" type="Reaction">
            <ModelParameter cn="CN=Root,Model=Iron Mouse PV3 - Hemochromatosis,Vector=Reactions[NTBI_Liver],ParameterGroup=Parameters,Parameter=Km" value="0.00067929100000000005" type="ReactionParameter" simulationType="assignment">
              <InitialExpression>
                &lt;CN=Root,Model=Iron Mouse PV3 - Hemochromatosis,Vector=Values[KmNTBI],Reference=InitialValue>
              </InitialExpression>
            </ModelParameter>
            <ModelParameter cn="CN=Root,Model=Iron Mouse PV3 - Hemochromatosis,Vector=Reactions[NTBI_Liver],ParameterGroup=Parameters,Parameter=Ka" value="0.000255016" type="ReactionParameter" simulationType="assignment">
              <InitialExpression>
                &lt;CN=Root,Model=Iron Mouse PV3 - Hemochromatosis,Vector=Values[KaNTBI],Reference=InitialValue>
              </InitialExpression>
            </ModelParameter>
            <ModelParameter cn="CN=Root,Model=Iron Mouse PV3 - Hemochromatosis,Vector=Reactions[NTBI_Liver],ParameterGroup=Parameters,Parameter=Vmax" value="14.151114933954791" type="ReactionParameter" simulationType="assignment">
              <InitialExpression>
                &lt;CN=Root,Model=Iron Mouse PV3 - Hemochromatosis,Vector=Values[vNTBILiver],Reference=InitialValue>
              </InitialExpression>
            </ModelParameter>
          </ModelParameterGroup>
          <ModelParameterGroup cn="CN=Root,Model=Iron Mouse PV3 - Hemochromatosis,Vector=Reactions[EPO synthesis]" type="Reaction">
            <ModelParameter cn="CN=Root,Model=Iron Mouse PV3 - Hemochromatosis,Vector=Reactions[EPO synthesis],ParameterGroup=Parameters,Parameter=h" value="6.5" type="ReactionParameter" simulationType="assignment">
              <InitialExpression>
                &lt;CN=Root,Model=Iron Mouse PV3 - Hemochromatosis,Vector=Values[hEPO],Reference=InitialValue>
              </InitialExpression>
            </ModelParameter>
            <ModelParameter cn="CN=Root,Model=Iron Mouse PV3 - Hemochromatosis,Vector=Reactions[EPO synthesis],ParameterGroup=Parameters,Parameter=V" value="2.626747925e-09" type="ReactionParameter" simulationType="assignment">
              <InitialExpression>
                &lt;CN=Root,Model=Iron Mouse PV3 - Hemochromatosis,Vector=Values[vEPO],Reference=InitialValue>
              </InitialExpression>
            </ModelParameter>
            <ModelParameter cn="CN=Root,Model=Iron Mouse PV3 - Hemochromatosis,Vector=Reactions[EPO synthesis],ParameterGroup=Parameters,Parameter=Ki" value="0.01" type="ReactionParameter" simulationType="assignment">
              <InitialExpression>
                &lt;CN=Root,Model=Iron Mouse PV3 - Hemochromatosis,Vector=Values[KiEPORBC],Reference=InitialValue>
              </InitialExpression>
            </ModelParameter>
          </ModelParameterGroup>
          <ModelParameterGroup cn="CN=Root,Model=Iron Mouse PV3 - Hemochromatosis,Vector=Reactions[EPO degradation]" type="Reaction">
            <ModelParameter cn="CN=Root,Model=Iron Mouse PV3 - Hemochromatosis,Vector=Reactions[EPO degradation],ParameterGroup=Parameters,Parameter=k1" value="4.7999999999999998" type="ReactionParameter" simulationType="assignment">
              <InitialExpression>
                &lt;CN=Root,Model=Iron Mouse PV3 - Hemochromatosis,Vector=Values[kdEPO],Reference=InitialValue>
              </InitialExpression>
            </ModelParameter>
          </ModelParameterGroup>
          <ModelParameterGroup cn="CN=Root,Model=Iron Mouse PV3 - Hemochromatosis,Vector=Reactions[RestLoss]" type="Reaction">
            <ModelParameter cn="CN=Root,Model=Iron Mouse PV3 - Hemochromatosis,Vector=Reactions[RestLoss],ParameterGroup=Parameters,Parameter=k1" value="0.0168620188" type="ReactionParameter" simulationType="assignment">
              <InitialExpression>
                &lt;CN=Root,Model=Iron Mouse PV3 - Hemochromatosis,Vector=Values[kRestLoss],Reference=InitialValue>
              </InitialExpression>
            </ModelParameter>
          </ModelParameterGroup>
          <ModelParameterGroup cn="CN=Root,Model=Iron Mouse PV3 - Hemochromatosis,Vector=Reactions[Tf_degradation]" type="Reaction">
            <ModelParameter cn="CN=Root,Model=Iron Mouse PV3 - Hemochromatosis,Vector=Reactions[Tf_degradation],ParameterGroup=Parameters,Parameter=k1" value="0.40000000000000002" type="ReactionParameter" simulationType="assignment">
              <InitialExpression>
                &lt;CN=Root,Model=Iron Mouse PV3 - Hemochromatosis,Vector=Values[kdTf],Reference=InitialValue>
              </InitialExpression>
            </ModelParameter>
          </ModelParameterGroup>
          <ModelParameterGroup cn="CN=Root,Model=Iron Mouse PV3 - Hemochromatosis,Vector=Reactions[Tf_synthesis]" type="Reaction">
            <ModelParameter cn="CN=Root,Model=Iron Mouse PV3 - Hemochromatosis,Vector=Reactions[Tf_synthesis],ParameterGroup=Parameters,Parameter=v" value="1.5479975999999999e-05" type="ReactionParameter" simulationType="assignment">
              <InitialExpression>
                &lt;CN=Root,Model=Iron Mouse PV3 - Hemochromatosis,Vector=Values[vTf],Reference=InitialValue>
              </InitialExpression>
            </ModelParameter>
          </ModelParameterGroup>
          <ModelParameterGroup cn="CN=Root,Model=Iron Mouse PV3 - Hemochromatosis,Vector=Reactions[Fe2Tf_degradation]" type="Reaction">
            <ModelParameter cn="CN=Root,Model=Iron Mouse PV3 - Hemochromatosis,Vector=Reactions[Fe2Tf_degradation],ParameterGroup=Parameters,Parameter=k1" value="0.40000000000000002" type="ReactionParameter" simulationType="assignment">
              <InitialExpression>
                &lt;CN=Root,Model=Iron Mouse PV3 - Hemochromatosis,Vector=Values[kdTf],Reference=InitialValue>
              </InitialExpression>
            </ModelParameter>
          </ModelParameterGroup>
          <ModelParameterGroup cn="CN=Root,Model=Iron Mouse PV3 - Hemochromatosis,Vector=Reactions[Fe1Tf_degradation]" type="Reaction">
            <ModelParameter cn="CN=Root,Model=Iron Mouse PV3 - Hemochromatosis,Vector=Reactions[Fe1Tf_degradation],ParameterGroup=Parameters,Parameter=k1" value="0.40000000000000002" type="ReactionParameter" simulationType="assignment">
              <InitialExpression>
                &lt;CN=Root,Model=Iron Mouse PV3 - Hemochromatosis,Vector=Values[kdTf],Reference=InitialValue>
              </InitialExpression>
            </ModelParameter>
          </ModelParameterGroup>
        </ModelParameterGroup>
      </ModelParameterSet>
      <ModelParameterSet key="ModelParameterSet_0" name="WT">
        <MiriamAnnotation>
<rdf:RDF
   xmlns:dcterms="http://purl.org/dc/terms/"
   xmlns:rdf="http://www.w3.org/1999/02/22-rdf-syntax-ns#">
  <rdf:Description rdf:about="#ModelParameterSet_0">
    <dcterms:created>
      <rdf:Description>
        <dcterms:W3CDTF>2018-05-11T13:39:56Z</dcterms:W3CDTF>
      </rdf:Description>
    </dcterms:created>
  </rdf:Description>
</rdf:RDF>

        </MiriamAnnotation>
        <ModelParameterGroup cn="String=Initial Time" type="Group">
          <ModelParameter cn="CN=Root,Model=Iron Mouse PV3 - Hemochromatosis" value="0" type="Model" simulationType="time"/>
        </ModelParameterGroup>
        <ModelParameterGroup cn="String=Initial Compartment Sizes" type="Group">
          <ModelParameter cn="CN=Root,Model=Iron Mouse PV3 - Hemochromatosis,Vector=Compartments[Duodenum]" value="3.8461499999999998e-05" type="Compartment" simulationType="fixed"/>
          <ModelParameter cn="CN=Root,Model=Iron Mouse PV3 - Hemochromatosis,Vector=Compartments[RBC]" value="0.00079000000000000012" type="Compartment" simulationType="fixed"/>
          <ModelParameter cn="CN=Root,Model=Iron Mouse PV3 - Hemochromatosis,Vector=Compartments[Spleen]" value="6.7307700000000006e-05" type="Compartment" simulationType="fixed"/>
          <ModelParameter cn="CN=Root,Model=Iron Mouse PV3 - Hemochromatosis,Vector=Compartments[Liver]" value="0.001161905" type="Compartment" simulationType="fixed"/>
          <ModelParameter cn="CN=Root,Model=Iron Mouse PV3 - Hemochromatosis,Vector=Compartments[Plasma]" value="0.0012999999999999999" type="Compartment" simulationType="fixed"/>
          <ModelParameter cn="CN=Root,Model=Iron Mouse PV3 - Hemochromatosis,Vector=Compartments[RestOfBody]" value="0.019694765999999999" type="Compartment" simulationType="fixed"/>
          <ModelParameter cn="CN=Root,Model=Iron Mouse PV3 - Hemochromatosis,Vector=Compartments[BoneMarrow]" value="0.000214286" type="Compartment" simulationType="fixed"/>
        </ModelParameterGroup>
        <ModelParameterGroup cn="String=Initial Species Values" type="Group">
          <ModelParameter cn="CN=Root,Model=Iron Mouse PV3 - Hemochromatosis,Vector=Compartments[Duodenum],Vector=Metabolites[FeDuo]" value="2.321348042024175e+17" type="Species" simulationType="reactions"/>
          <ModelParameter cn="CN=Root,Model=Iron Mouse PV3 - Hemochromatosis,Vector=Compartments[RBC],Vector=Metabolites[FeRBC]" value="1.0942231632430002e+19" type="Species" simulationType="reactions"/>
          <ModelParameter cn="CN=Root,Model=Iron Mouse PV3 - Hemochromatosis,Vector=Compartments[Spleen],Vector=Metabolites[FeSpleen]" value="91945723926544432" type="Species" simulationType="reactions"/>
          <ModelParameter cn="CN=Root,Model=Iron Mouse PV3 - Hemochromatosis,Vector=Compartments[Liver],Vector=Metabolites[FeLiver]" value="9.0963036534629338e+17" type="Species" simulationType="reactions"/>
          <ModelParameter cn="CN=Root,Model=Iron Mouse PV3 - Hemochromatosis,Vector=Compartments[Plasma],Vector=Metabolites[Tf]" value="9089453467176810" type="Species" simulationType="reactions"/>
          <ModelParameter cn="CN=Root,Model=Iron Mouse PV3 - Hemochromatosis,Vector=Compartments[Plasma],Vector=Metabolites[Hepcidin]" value="18013406433680.84" type="Species" simulationType="reactions"/>
          <ModelParameter cn="CN=Root,Model=Iron Mouse PV3 - Hemochromatosis,Vector=Compartments[Plasma],Vector=Metabolites[Fe2Tf]" value="14845332280073750" type="Species" simulationType="reactions"/>
          <ModelParameter cn="CN=Root,Model=Iron Mouse PV3 - Hemochromatosis,Vector=Compartments[Plasma],Vector=Metabolites[Fe1Tf]" value="6362562625533478" type="Species" simulationType="reactions"/>
          <ModelParameter cn="CN=Root,Model=Iron Mouse PV3 - Hemochromatosis,Vector=Compartments[Plasma],Vector=Metabolites[NTBI]" value="31315137308000" type="Species" simulationType="reactions"/>
          <ModelParameter cn="CN=Root,Model=Iron Mouse PV3 - Hemochromatosis,Vector=Compartments[Plasma],Vector=Metabolites[EPO]" value="1899811092.63309" type="Species" simulationType="reactions"/>
          <ModelParameter cn="CN=Root,Model=Iron Mouse PV3 - Hemochromatosis,Vector=Compartments[RestOfBody],Vector=Metabolites[FeRest]" value="4.7650613574284698e+18" type="Species" simulationType="reactions"/>
          <ModelParameter cn="CN=Root,Model=Iron Mouse PV3 - Hemochromatosis,Vector=Compartments[RestOfBody],Vector=Metabolites[FeOutside]" value="0" type="Species" simulationType="fixed"/>
          <ModelParameter cn="CN=Root,Model=Iron Mouse PV3 - Hemochromatosis,Vector=Compartments[BoneMarrow],Vector=Metabolites[FeBM]" value="2.6848163402173971e+17" type="Species" simulationType="reactions"/>
        </ModelParameterGroup>
        <ModelParameterGroup cn="String=Initial Global Quantities" type="Group">
          <ModelParameter cn="CN=Root,Model=Iron Mouse PV3 - Hemochromatosis,Vector=Values[kNTBI_Fe1Tf]" value="1004004483" type="ModelValue" simulationType="fixed"/>
          <ModelParameter cn="CN=Root,Model=Iron Mouse PV3 - Hemochromatosis,Vector=Values[kInDuo]" value="0.040597099999999997" type="ModelValue" simulationType="fixed"/>
          <ModelParameter cn="CN=Root,Model=Iron Mouse PV3 - Hemochromatosis,Vector=Values[kInLiver]" value="2.11666" type="ModelValue" simulationType="fixed"/>
          <ModelParameter cn="CN=Root,Model=Iron Mouse PV3 - Hemochromatosis,Vector=Values[kInRBC]" value="503844458300" type="ModelValue" simulationType="fixed"/>
          <ModelParameter cn="CN=Root,Model=Iron Mouse PV3 - Hemochromatosis,Vector=Values[kInRest]" value="4.7812094610000004" type="ModelValue" simulationType="fixed"/>
          <ModelParameter cn="CN=Root,Model=Iron Mouse PV3 - Hemochromatosis,Vector=Values[KmFeFPN]" value="0.11251115243369381" type="ModelValue" simulationType="fixed"/>
          <ModelParameter cn="CN=Root,Model=Iron Mouse PV3 - Hemochromatosis,Vector=Values[KiHepcidinFPN]" value="6.3000000000000002e-09" type="ModelValue" simulationType="fixed"/>
          <ModelParameter cn="CN=Root,Model=Iron Mouse PV3 - Hemochromatosis,Vector=Values[TfSaturation]" value="59.498981135371267" type="ModelValue" simulationType="assignment"/>
          <ModelParameter cn="CN=Root,Model=Iron Mouse PV3 - Hemochromatosis,Vector=Values[kFe1Tf_Fe2Tf]" value="1004000000" type="ModelValue" simulationType="fixed"/>
          <ModelParameter cn="CN=Root,Model=Iron Mouse PV3 - Hemochromatosis,Vector=Values[vDuoNTBI]" value="0.20090699540000001" type="ModelValue" simulationType="fixed"/>
          <ModelParameter cn="CN=Root,Model=Iron Mouse PV3 - Hemochromatosis,Vector=Values[vLiverNTBI]" value="0.044479486890000003" type="ModelValue" simulationType="fixed"/>
          <ModelParameter cn="CN=Root,Model=Iron Mouse PV3 - Hemochromatosis,Vector=Values[vSpleenNTBI]" value="2.0673802760000002" type="ModelValue" simulationType="fixed"/>
          <ModelParameter cn="CN=Root,Model=Iron Mouse PV3 - Hemochromatosis,Vector=Values[vRestNTBI]" value="0.010145299999999999" type="ModelValue" simulationType="fixed"/>
          <ModelParameter cn="CN=Root,Model=Iron Mouse PV3 - Hemochromatosis,Vector=Values[kDuoLoss]" value="6.8073799999999999e-05" type="ModelValue" simulationType="fixed"/>
          <ModelParameter cn="CN=Root,Model=Iron Mouse PV3 - Hemochromatosis,Vector=Values[kRBCSpleen]" value="0.029999999999999999" type="ModelValue" simulationType="fixed"/>
          <ModelParameter cn="CN=Root,Model=Iron Mouse PV3 - Hemochromatosis,Vector=Values[Total_Fe]" value="1.7245570059678458e+19" type="ModelValue" simulationType="assignment"/>
          <ModelParameter cn="CN=Root,Model=Iron Mouse PV3 - Hemochromatosis,Vector=Values[Total_Fe_concentration]" value="0.0012422519123093097" type="ModelValue" simulationType="assignment"/>
          <ModelParameter cn="CN=Root,Model=Iron Mouse PV3 - Hemochromatosis,Vector=Values[FePlasma]" value="36084542322988976" type="ModelValue" simulationType="assignment"/>
          <ModelParameter cn="CN=Root,Model=Iron Mouse PV3 - Hemochromatosis,Vector=Values[kInBM]" value="4068781613000" type="ModelValue" simulationType="fixed"/>
          <ModelParameter cn="CN=Root,Model=Iron Mouse PV3 - Hemochromatosis,Vector=Values[kBMSpleen]" value="0.1032184018" type="ModelValue" simulationType="fixed"/>
          <ModelParameter cn="CN=Root,Model=Iron Mouse PV3 - Hemochromatosis,Vector=Values[Total_Fe_(g)]" value="0.0015992297982454901" type="ModelValue" simulationType="assignment"/>
          <ModelParameter cn="CN=Root,Model=Iron Mouse PV3 - Hemochromatosis,Vector=Values[Total_Tf]" value="30297348372784040" type="ModelValue" simulationType="assignment"/>
          <ModelParameter cn="CN=Root,Model=Iron Mouse PV3 - Hemochromatosis,Vector=Values[Total_Tf_conc]" value="3.8699940000000001e-05" type="ModelValue" simulationType="assignment"/>
          <ModelParameter cn="CN=Root,Model=Iron Mouse PV3 - Hemochromatosis,Vector=Values[Total_Tf_mg/ml]" value="2.94119544" type="ModelValue" simulationType="assignment"/>
          <ModelParameter cn="CN=Root,Model=Iron Mouse PV3 - Hemochromatosis,Vector=Values[vDiet_basal]" value="0.003469654868" type="ModelValue" simulationType="fixed"/>
          <ModelParameter cn="CN=Root,Model=Iron Mouse PV3 - Hemochromatosis,Vector=Values[FePlasma(conc)]" value="4.6092140000000001e-05" type="ModelValue" simulationType="assignment"/>
          <ModelParameter cn="CN=Root,Model=Iron Mouse PV3 - Hemochromatosis,Vector=Values[KaNTBI]" value="0.000255016" type="ModelValue" simulationType="fixed"/>
          <ModelParameter cn="CN=Root,Model=Iron Mouse PV3 - Hemochromatosis,Vector=Values[KmNTBI]" value="0.00067929100000000005" type="ModelValue" simulationType="fixed"/>
          <ModelParameter cn="CN=Root,Model=Iron Mouse PV3 - Hemochromatosis,Vector=Values[vNTBILiver]" value="14.151114933954791" type="ModelValue" simulationType="fixed"/>
          <ModelParameter cn="CN=Root,Model=Iron Mouse PV3 - Hemochromatosis,Vector=Values[fDiet]" value="1" type="ModelValue" simulationType="fixed"/>
          <ModelParameter cn="CN=Root,Model=Iron Mouse PV3 - Hemochromatosis,Vector=Values[ksHepcidin]" value="0.0003987658225" type="ModelValue" simulationType="fixed"/>
          <ModelParameter cn="CN=Root,Model=Iron Mouse PV3 - Hemochromatosis,Vector=Values[vEPO]" value="2.626747925e-09" type="ModelValue" simulationType="fixed"/>
          <ModelParameter cn="CN=Root,Model=Iron Mouse PV3 - Hemochromatosis,Vector=Values[kdEPO]" value="4.7999999999999998" type="ModelValue" simulationType="fixed"/>
          <ModelParameter cn="CN=Root,Model=Iron Mouse PV3 - Hemochromatosis,Vector=Values[hEPO]" value="6.5" type="ModelValue" simulationType="fixed"/>
          <ModelParameter cn="CN=Root,Model=Iron Mouse PV3 - Hemochromatosis,Vector=Values[KiEPORBC]" value="0.01" type="ModelValue" simulationType="fixed"/>
          <ModelParameter cn="CN=Root,Model=Iron Mouse PV3 - Hemochromatosis,Vector=Values[KEPOHepcidin]" value="4.9999999999999997e-12" type="ModelValue" simulationType="fixed"/>
          <ModelParameter cn="CN=Root,Model=Iron Mouse PV3 - Hemochromatosis,Vector=Values[hEPOHepcidin]" value="4" type="ModelValue" simulationType="fixed"/>
          <ModelParameter cn="CN=Root,Model=Iron Mouse PV3 - Hemochromatosis,Vector=Values[FeTftotal]" value="4.6052140000000002e-05" type="ModelValue" simulationType="assignment"/>
          <ModelParameter cn="CN=Root,Model=Iron Mouse PV3 - Hemochromatosis,Vector=Values[hNTBI]" value="1" type="ModelValue" simulationType="fixed"/>
          <ModelParameter cn="CN=Root,Model=Iron Mouse PV3 - Hemochromatosis,Vector=Values[kRestLoss]" value="0.0168620188" type="ModelValue" simulationType="fixed"/>
          <ModelParameter cn="CN=Root,Model=Iron Mouse PV3 - Hemochromatosis,Vector=Values[vTf]" value="1.5479975999999999e-05" type="ModelValue" simulationType="fixed"/>
          <ModelParameter cn="CN=Root,Model=Iron Mouse PV3 - Hemochromatosis,Vector=Values[kdTf]" value="0.40000000000000002" type="ModelValue" simulationType="fixed"/>
          <ModelParameter cn="CN=Root,Model=Iron Mouse PV3 - Hemochromatosis,Vector=Values[kdHepcidin]" value="0.75616000000000005" type="ModelValue" simulationType="fixed"/>
          <ModelParameter cn="CN=Root,Model=Iron Mouse PV3 - Hemochromatosis,Vector=Values[vDiet]" value="0.003469654868" type="ModelValue" simulationType="assignment"/>
          <ModelParameter cn="CN=Root,Model=Iron Mouse PV3 - Hemochromatosis,Vector=Values[rel(\[EPO\])]" value="1" type="ModelValue" simulationType="assignment"/>
          <ModelParameter cn="CN=Root,Model=Iron Mouse PV3 - Hemochromatosis,Vector=Values[rel(\[FeBM\])]" value="1" type="ModelValue" simulationType="assignment"/>
          <ModelParameter cn="CN=Root,Model=Iron Mouse PV3 - Hemochromatosis,Vector=Values[rel(\[FeDuo\])]" value="1" type="ModelValue" simulationType="assignment"/>
          <ModelParameter cn="CN=Root,Model=Iron Mouse PV3 - Hemochromatosis,Vector=Values[rel(\[FeLiver\])]" value="1" type="ModelValue" simulationType="assignment"/>
          <ModelParameter cn="CN=Root,Model=Iron Mouse PV3 - Hemochromatosis,Vector=Values[rel(\[FeRBC\])]" value="1" type="ModelValue" simulationType="assignment"/>
          <ModelParameter cn="CN=Root,Model=Iron Mouse PV3 - Hemochromatosis,Vector=Values[rel(\[FeRest\])]" value="1" type="ModelValue" simulationType="assignment"/>
          <ModelParameter cn="CN=Root,Model=Iron Mouse PV3 - Hemochromatosis,Vector=Values[rel(\[FeSpleen\])]" value="1" type="ModelValue" simulationType="assignment"/>
          <ModelParameter cn="CN=Root,Model=Iron Mouse PV3 - Hemochromatosis,Vector=Values[rel(\[Hepcidin\])]" value="1" type="ModelValue" simulationType="assignment"/>
          <ModelParameter cn="CN=Root,Model=Iron Mouse PV3 - Hemochromatosis,Vector=Values[rel(\[NTBI\])]" value="1" type="ModelValue" simulationType="assignment"/>
          <ModelParameter cn="CN=Root,Model=Iron Mouse PV3 - Hemochromatosis,Vector=Values[rel(\[FeTotal\])]" value="1" type="ModelValue" simulationType="assignment"/>
        </ModelParameterGroup>
        <ModelParameterGroup cn="String=Kinetic Parameters" type="Group">
          <ModelParameterGroup cn="CN=Root,Model=Iron Mouse PV3 - Hemochromatosis,Vector=Reactions[Diet]" type="Reaction">
            <ModelParameter cn="CN=Root,Model=Iron Mouse PV3 - Hemochromatosis,Vector=Reactions[Diet],ParameterGroup=Parameters,Parameter=v" value="0.003469654868" type="ReactionParameter" simulationType="assignment">
              <InitialExpression>
                &lt;CN=Root,Model=Iron Mouse PV3 - Hemochromatosis,Vector=Values[vDiet],Reference=InitialValue>
              </InitialExpression>
            </ModelParameter>
          </ModelParameterGroup>
          <ModelParameterGroup cn="CN=Root,Model=Iron Mouse PV3 - Hemochromatosis,Vector=Reactions[HepcidinSynthesis]" type="Reaction">
            <ModelParameter cn="CN=Root,Model=Iron Mouse PV3 - Hemochromatosis,Vector=Reactions[HepcidinSynthesis],ParameterGroup=Parameters,Parameter=ks" value="0.0003987658225" type="ReactionParameter" simulationType="assignment">
              <InitialExpression>
                &lt;CN=Root,Model=Iron Mouse PV3 - Hemochromatosis,Vector=Values[ksHepcidin],Reference=InitialValue>
              </InitialExpression>
            </ModelParameter>
            <ModelParameter cn="CN=Root,Model=Iron Mouse PV3 - Hemochromatosis,Vector=Reactions[HepcidinSynthesis],ParameterGroup=Parameters,Parameter=M1" value="4.6052140000000002e-05" type="ReactionParameter" simulationType="assignment">
              <InitialExpression>
                &lt;CN=Root,Model=Iron Mouse PV3 - Hemochromatosis,Vector=Values[FeTftotal],Reference=InitialValue>
              </InitialExpression>
            </ModelParameter>
            <ModelParameter cn="CN=Root,Model=Iron Mouse PV3 - Hemochromatosis,Vector=Reactions[HepcidinSynthesis],ParameterGroup=Parameters,Parameter=Ki" value="4.9999999999999997e-12" type="ReactionParameter" simulationType="assignment">
              <InitialExpression>
                &lt;CN=Root,Model=Iron Mouse PV3 - Hemochromatosis,Vector=Values[KEPOHepcidin],Reference=InitialValue>
              </InitialExpression>
            </ModelParameter>
            <ModelParameter cn="CN=Root,Model=Iron Mouse PV3 - Hemochromatosis,Vector=Reactions[HepcidinSynthesis],ParameterGroup=Parameters,Parameter=h" value="4" type="ReactionParameter" simulationType="assignment">
              <InitialExpression>
                &lt;CN=Root,Model=Iron Mouse PV3 - Hemochromatosis,Vector=Values[hEPOHepcidin],Reference=InitialValue>
              </InitialExpression>
            </ModelParameter>
          </ModelParameterGroup>
          <ModelParameterGroup cn="CN=Root,Model=Iron Mouse PV3 - Hemochromatosis,Vector=Reactions[HepcidinDecay]" type="Reaction">
            <ModelParameter cn="CN=Root,Model=Iron Mouse PV3 - Hemochromatosis,Vector=Reactions[HepcidinDecay],ParameterGroup=Parameters,Parameter=k1" value="0.75616000000000005" type="ReactionParameter" simulationType="assignment">
              <InitialExpression>
                &lt;CN=Root,Model=Iron Mouse PV3 - Hemochromatosis,Vector=Values[kdHepcidin],Reference=InitialValue>
              </InitialExpression>
            </ModelParameter>
          </ModelParameterGroup>
          <ModelParameterGroup cn="CN=Root,Model=Iron Mouse PV3 - Hemochromatosis,Vector=Reactions[Duo_NTBI]" type="Reaction">
            <ModelParameter cn="CN=Root,Model=Iron Mouse PV3 - Hemochromatosis,Vector=Reactions[Duo_NTBI],ParameterGroup=Parameters,Parameter=Km" value="0.11251115243369381" type="ReactionParameter" simulationType="assignment">
              <InitialExpression>
                &lt;CN=Root,Model=Iron Mouse PV3 - Hemochromatosis,Vector=Values[KmFeFPN],Reference=InitialValue>
              </InitialExpression>
            </ModelParameter>
            <ModelParameter cn="CN=Root,Model=Iron Mouse PV3 - Hemochromatosis,Vector=Reactions[Duo_NTBI],ParameterGroup=Parameters,Parameter=Ki" value="6.3000000000000002e-09" type="ReactionParameter" simulationType="assignment">
              <InitialExpression>
                &lt;CN=Root,Model=Iron Mouse PV3 - Hemochromatosis,Vector=Values[KiHepcidinFPN],Reference=InitialValue>
              </InitialExpression>
            </ModelParameter>
            <ModelParameter cn="CN=Root,Model=Iron Mouse PV3 - Hemochromatosis,Vector=Reactions[Duo_NTBI],ParameterGroup=Parameters,Parameter=v" value="0.20090699540000001" type="ReactionParameter" simulationType="assignment">
              <InitialExpression>
                &lt;CN=Root,Model=Iron Mouse PV3 - Hemochromatosis,Vector=Values[vDuoNTBI],Reference=InitialValue>
              </InitialExpression>
            </ModelParameter>
          </ModelParameterGroup>
          <ModelParameterGroup cn="CN=Root,Model=Iron Mouse PV3 - Hemochromatosis,Vector=Reactions[Fe2Tf_BM]" type="Reaction">
            <ModelParameter cn="CN=Root,Model=Iron Mouse PV3 - Hemochromatosis,Vector=Reactions[Fe2Tf_BM],ParameterGroup=Parameters,Parameter=k" value="4068781613000" type="ReactionParameter" simulationType="assignment">
              <InitialExpression>
                &lt;CN=Root,Model=Iron Mouse PV3 - Hemochromatosis,Vector=Values[kInBM],Reference=InitialValue>
              </InitialExpression>
            </ModelParameter>
          </ModelParameterGroup>
          <ModelParameterGroup cn="CN=Root,Model=Iron Mouse PV3 - Hemochromatosis,Vector=Reactions[RBC_Spleen]" type="Reaction">
            <ModelParameter cn="CN=Root,Model=Iron Mouse PV3 - Hemochromatosis,Vector=Reactions[RBC_Spleen],ParameterGroup=Parameters,Parameter=k" value="0.029999999999999999" type="ReactionParameter" simulationType="assignment">
              <InitialExpression>
                &lt;CN=Root,Model=Iron Mouse PV3 - Hemochromatosis,Vector=Values[kRBCSpleen],Reference=InitialValue>
              </InitialExpression>
            </ModelParameter>
          </ModelParameterGroup>
          <ModelParameterGroup cn="CN=Root,Model=Iron Mouse PV3 - Hemochromatosis,Vector=Reactions[Spleen_NTBI]" type="Reaction">
            <ModelParameter cn="CN=Root,Model=Iron Mouse PV3 - Hemochromatosis,Vector=Reactions[Spleen_NTBI],ParameterGroup=Parameters,Parameter=Km" value="0.11251115243369381" type="ReactionParameter" simulationType="assignment">
              <InitialExpression>
                &lt;CN=Root,Model=Iron Mouse PV3 - Hemochromatosis,Vector=Values[KmFeFPN],Reference=InitialValue>
              </InitialExpression>
            </ModelParameter>
            <ModelParameter cn="CN=Root,Model=Iron Mouse PV3 - Hemochromatosis,Vector=Reactions[Spleen_NTBI],ParameterGroup=Parameters,Parameter=Ki" value="6.3000000000000002e-09" type="ReactionParameter" simulationType="assignment">
              <InitialExpression>
                &lt;CN=Root,Model=Iron Mouse PV3 - Hemochromatosis,Vector=Values[KiHepcidinFPN],Reference=InitialValue>
              </InitialExpression>
            </ModelParameter>
            <ModelParameter cn="CN=Root,Model=Iron Mouse PV3 - Hemochromatosis,Vector=Reactions[Spleen_NTBI],ParameterGroup=Parameters,Parameter=v" value="2.0673802760000002" type="ReactionParameter" simulationType="assignment">
              <InitialExpression>
                &lt;CN=Root,Model=Iron Mouse PV3 - Hemochromatosis,Vector=Values[vSpleenNTBI],Reference=InitialValue>
              </InitialExpression>
            </ModelParameter>
          </ModelParameterGroup>
          <ModelParameterGroup cn="CN=Root,Model=Iron Mouse PV3 - Hemochromatosis,Vector=Reactions[Liver_NTBI]" type="Reaction">
            <ModelParameter cn="CN=Root,Model=Iron Mouse PV3 - Hemochromatosis,Vector=Reactions[Liver_NTBI],ParameterGroup=Parameters,Parameter=Km" value="0.11251115243369381" type="ReactionParameter" simulationType="assignment">
              <InitialExpression>
                &lt;CN=Root,Model=Iron Mouse PV3 - Hemochromatosis,Vector=Values[KmFeFPN],Reference=InitialValue>
              </InitialExpression>
            </ModelParameter>
            <ModelParameter cn="CN=Root,Model=Iron Mouse PV3 - Hemochromatosis,Vector=Reactions[Liver_NTBI],ParameterGroup=Parameters,Parameter=Ki" value="6.3000000000000002e-09" type="ReactionParameter" simulationType="assignment">
              <InitialExpression>
                &lt;CN=Root,Model=Iron Mouse PV3 - Hemochromatosis,Vector=Values[KiHepcidinFPN],Reference=InitialValue>
              </InitialExpression>
            </ModelParameter>
            <ModelParameter cn="CN=Root,Model=Iron Mouse PV3 - Hemochromatosis,Vector=Reactions[Liver_NTBI],ParameterGroup=Parameters,Parameter=v" value="0.044479486890000003" type="ReactionParameter" simulationType="assignment">
              <InitialExpression>
                &lt;CN=Root,Model=Iron Mouse PV3 - Hemochromatosis,Vector=Values[vLiverNTBI],Reference=InitialValue>
              </InitialExpression>
            </ModelParameter>
          </ModelParameterGroup>
          <ModelParameterGroup cn="CN=Root,Model=Iron Mouse PV3 - Hemochromatosis,Vector=Reactions[NTBI_Fe1Tf]" type="Reaction">
            <ModelParameter cn="CN=Root,Model=Iron Mouse PV3 - Hemochromatosis,Vector=Reactions[NTBI_Fe1Tf],ParameterGroup=Parameters,Parameter=k1" value="1004004483" type="ReactionParameter" simulationType="assignment">
              <InitialExpression>
                &lt;CN=Root,Model=Iron Mouse PV3 - Hemochromatosis,Vector=Values[kNTBI_Fe1Tf],Reference=InitialValue>
              </InitialExpression>
            </ModelParameter>
          </ModelParameterGroup>
          <ModelParameterGroup cn="CN=Root,Model=Iron Mouse PV3 - Hemochromatosis,Vector=Reactions[DuoLoss]" type="Reaction">
            <ModelParameter cn="CN=Root,Model=Iron Mouse PV3 - Hemochromatosis,Vector=Reactions[DuoLoss],ParameterGroup=Parameters,Parameter=k" value="6.8073799999999999e-05" type="ReactionParameter" simulationType="assignment">
              <InitialExpression>
                &lt;CN=Root,Model=Iron Mouse PV3 - Hemochromatosis,Vector=Values[kDuoLoss],Reference=InitialValue>
              </InitialExpression>
            </ModelParameter>
          </ModelParameterGroup>
          <ModelParameterGroup cn="CN=Root,Model=Iron Mouse PV3 - Hemochromatosis,Vector=Reactions[Fe2Tf_Liver]" type="Reaction">
            <ModelParameter cn="CN=Root,Model=Iron Mouse PV3 - Hemochromatosis,Vector=Reactions[Fe2Tf_Liver],ParameterGroup=Parameters,Parameter=k" value="2.11666" type="ReactionParameter" simulationType="assignment">
              <InitialExpression>
                &lt;CN=Root,Model=Iron Mouse PV3 - Hemochromatosis,Vector=Values[kInLiver],Reference=InitialValue>
              </InitialExpression>
            </ModelParameter>
          </ModelParameterGroup>
          <ModelParameterGroup cn="CN=Root,Model=Iron Mouse PV3 - Hemochromatosis,Vector=Reactions[Fe2Tf_Rest]" type="Reaction">
            <ModelParameter cn="CN=Root,Model=Iron Mouse PV3 - Hemochromatosis,Vector=Reactions[Fe2Tf_Rest],ParameterGroup=Parameters,Parameter=k" value="4.7812094610000004" type="ReactionParameter" simulationType="assignment">
              <InitialExpression>
                &lt;CN=Root,Model=Iron Mouse PV3 - Hemochromatosis,Vector=Values[kInRest],Reference=InitialValue>
              </InitialExpression>
            </ModelParameter>
          </ModelParameterGroup>
          <ModelParameterGroup cn="CN=Root,Model=Iron Mouse PV3 - Hemochromatosis,Vector=Reactions[Fe2Tf_Duo]" type="Reaction">
            <ModelParameter cn="CN=Root,Model=Iron Mouse PV3 - Hemochromatosis,Vector=Reactions[Fe2Tf_Duo],ParameterGroup=Parameters,Parameter=k" value="0.040597099999999997" type="ReactionParameter" simulationType="assignment">
              <InitialExpression>
                &lt;CN=Root,Model=Iron Mouse PV3 - Hemochromatosis,Vector=Values[kInDuo],Reference=InitialValue>
              </InitialExpression>
            </ModelParameter>
          </ModelParameterGroup>
          <ModelParameterGroup cn="CN=Root,Model=Iron Mouse PV3 - Hemochromatosis,Vector=Reactions[Rest_NTBI]" type="Reaction">
            <ModelParameter cn="CN=Root,Model=Iron Mouse PV3 - Hemochromatosis,Vector=Reactions[Rest_NTBI],ParameterGroup=Parameters,Parameter=Km" value="0.11251115243369381" type="ReactionParameter" simulationType="assignment">
              <InitialExpression>
                &lt;CN=Root,Model=Iron Mouse PV3 - Hemochromatosis,Vector=Values[KmFeFPN],Reference=InitialValue>
              </InitialExpression>
            </ModelParameter>
            <ModelParameter cn="CN=Root,Model=Iron Mouse PV3 - Hemochromatosis,Vector=Reactions[Rest_NTBI],ParameterGroup=Parameters,Parameter=Ki" value="6.3000000000000002e-09" type="ReactionParameter" simulationType="assignment">
              <InitialExpression>
                &lt;CN=Root,Model=Iron Mouse PV3 - Hemochromatosis,Vector=Values[KiHepcidinFPN],Reference=InitialValue>
              </InitialExpression>
            </ModelParameter>
            <ModelParameter cn="CN=Root,Model=Iron Mouse PV3 - Hemochromatosis,Vector=Reactions[Rest_NTBI],ParameterGroup=Parameters,Parameter=v" value="0.010145299999999999" type="ReactionParameter" simulationType="assignment">
              <InitialExpression>
                &lt;CN=Root,Model=Iron Mouse PV3 - Hemochromatosis,Vector=Values[vRestNTBI],Reference=InitialValue>
              </InitialExpression>
            </ModelParameter>
          </ModelParameterGroup>
          <ModelParameterGroup cn="CN=Root,Model=Iron Mouse PV3 - Hemochromatosis,Vector=Reactions[Fe1Tf_Fe2Tf]" type="Reaction">
            <ModelParameter cn="CN=Root,Model=Iron Mouse PV3 - Hemochromatosis,Vector=Reactions[Fe1Tf_Fe2Tf],ParameterGroup=Parameters,Parameter=k1" value="1004000000" type="ReactionParameter" simulationType="assignment">
              <InitialExpression>
                &lt;CN=Root,Model=Iron Mouse PV3 - Hemochromatosis,Vector=Values[kFe1Tf_Fe2Tf],Reference=InitialValue>
              </InitialExpression>
            </ModelParameter>
          </ModelParameterGroup>
          <ModelParameterGroup cn="CN=Root,Model=Iron Mouse PV3 - Hemochromatosis,Vector=Reactions[Fe1Tf_Liver]" type="Reaction">
            <ModelParameter cn="CN=Root,Model=Iron Mouse PV3 - Hemochromatosis,Vector=Reactions[Fe1Tf_Liver],ParameterGroup=Parameters,Parameter=k" value="2.11666" type="ReactionParameter" simulationType="assignment">
              <InitialExpression>
                &lt;CN=Root,Model=Iron Mouse PV3 - Hemochromatosis,Vector=Values[kInLiver],Reference=InitialValue>
              </InitialExpression>
            </ModelParameter>
          </ModelParameterGroup>
          <ModelParameterGroup cn="CN=Root,Model=Iron Mouse PV3 - Hemochromatosis,Vector=Reactions[Fe1Tf_BM]" type="Reaction">
            <ModelParameter cn="CN=Root,Model=Iron Mouse PV3 - Hemochromatosis,Vector=Reactions[Fe1Tf_BM],ParameterGroup=Parameters,Parameter=k" value="4068781613000" type="ReactionParameter" simulationType="assignment">
              <InitialExpression>
                &lt;CN=Root,Model=Iron Mouse PV3 - Hemochromatosis,Vector=Values[kInBM],Reference=InitialValue>
              </InitialExpression>
            </ModelParameter>
          </ModelParameterGroup>
          <ModelParameterGroup cn="CN=Root,Model=Iron Mouse PV3 - Hemochromatosis,Vector=Reactions[Fe1Tf_Rest]" type="Reaction">
            <ModelParameter cn="CN=Root,Model=Iron Mouse PV3 - Hemochromatosis,Vector=Reactions[Fe1Tf_Rest],ParameterGroup=Parameters,Parameter=k" value="4.7812094610000004" type="ReactionParameter" simulationType="assignment">
              <InitialExpression>
                &lt;CN=Root,Model=Iron Mouse PV3 - Hemochromatosis,Vector=Values[kInRest],Reference=InitialValue>
              </InitialExpression>
            </ModelParameter>
          </ModelParameterGroup>
          <ModelParameterGroup cn="CN=Root,Model=Iron Mouse PV3 - Hemochromatosis,Vector=Reactions[Fe1Tf_Duo]" type="Reaction">
            <ModelParameter cn="CN=Root,Model=Iron Mouse PV3 - Hemochromatosis,Vector=Reactions[Fe1Tf_Duo],ParameterGroup=Parameters,Parameter=k" value="0.040597099999999997" type="ReactionParameter" simulationType="assignment">
              <InitialExpression>
                &lt;CN=Root,Model=Iron Mouse PV3 - Hemochromatosis,Vector=Values[kInDuo],Reference=InitialValue>
              </InitialExpression>
            </ModelParameter>
          </ModelParameterGroup>
          <ModelParameterGroup cn="CN=Root,Model=Iron Mouse PV3 - Hemochromatosis,Vector=Reactions[BM_RBC]" type="Reaction">
            <ModelParameter cn="CN=Root,Model=Iron Mouse PV3 - Hemochromatosis,Vector=Reactions[BM_RBC],ParameterGroup=Parameters,Parameter=k" value="503844458300" type="ReactionParameter" simulationType="assignment">
              <InitialExpression>
                &lt;CN=Root,Model=Iron Mouse PV3 - Hemochromatosis,Vector=Values[kInRBC],Reference=InitialValue>
              </InitialExpression>
            </ModelParameter>
          </ModelParameterGroup>
          <ModelParameterGroup cn="CN=Root,Model=Iron Mouse PV3 - Hemochromatosis,Vector=Reactions[BM_Spleen]" type="Reaction">
            <ModelParameter cn="CN=Root,Model=Iron Mouse PV3 - Hemochromatosis,Vector=Reactions[BM_Spleen],ParameterGroup=Parameters,Parameter=k" value="0.1032184018" type="ReactionParameter" simulationType="assignment">
              <InitialExpression>
                &lt;CN=Root,Model=Iron Mouse PV3 - Hemochromatosis,Vector=Values[kBMSpleen],Reference=InitialValue>
              </InitialExpression>
            </ModelParameter>
          </ModelParameterGroup>
          <ModelParameterGroup cn="CN=Root,Model=Iron Mouse PV3 - Hemochromatosis,Vector=Reactions[NTBI_Liver]" type="Reaction">
            <ModelParameter cn="CN=Root,Model=Iron Mouse PV3 - Hemochromatosis,Vector=Reactions[NTBI_Liver],ParameterGroup=Parameters,Parameter=Km" value="0.00067929100000000005" type="ReactionParameter" simulationType="assignment">
              <InitialExpression>
                &lt;CN=Root,Model=Iron Mouse PV3 - Hemochromatosis,Vector=Values[KmNTBI],Reference=InitialValue>
              </InitialExpression>
            </ModelParameter>
            <ModelParameter cn="CN=Root,Model=Iron Mouse PV3 - Hemochromatosis,Vector=Reactions[NTBI_Liver],ParameterGroup=Parameters,Parameter=Ka" value="0.000255016" type="ReactionParameter" simulationType="assignment">
              <InitialExpression>
                &lt;CN=Root,Model=Iron Mouse PV3 - Hemochromatosis,Vector=Values[KaNTBI],Reference=InitialValue>
              </InitialExpression>
            </ModelParameter>
            <ModelParameter cn="CN=Root,Model=Iron Mouse PV3 - Hemochromatosis,Vector=Reactions[NTBI_Liver],ParameterGroup=Parameters,Parameter=Vmax" value="14.151114933954791" type="ReactionParameter" simulationType="assignment">
              <InitialExpression>
                &lt;CN=Root,Model=Iron Mouse PV3 - Hemochromatosis,Vector=Values[vNTBILiver],Reference=InitialValue>
              </InitialExpression>
            </ModelParameter>
          </ModelParameterGroup>
          <ModelParameterGroup cn="CN=Root,Model=Iron Mouse PV3 - Hemochromatosis,Vector=Reactions[EPO synthesis]" type="Reaction">
            <ModelParameter cn="CN=Root,Model=Iron Mouse PV3 - Hemochromatosis,Vector=Reactions[EPO synthesis],ParameterGroup=Parameters,Parameter=h" value="6.5" type="ReactionParameter" simulationType="assignment">
              <InitialExpression>
                &lt;CN=Root,Model=Iron Mouse PV3 - Hemochromatosis,Vector=Values[hEPO],Reference=InitialValue>
              </InitialExpression>
            </ModelParameter>
            <ModelParameter cn="CN=Root,Model=Iron Mouse PV3 - Hemochromatosis,Vector=Reactions[EPO synthesis],ParameterGroup=Parameters,Parameter=V" value="2.626747925e-09" type="ReactionParameter" simulationType="assignment">
              <InitialExpression>
                &lt;CN=Root,Model=Iron Mouse PV3 - Hemochromatosis,Vector=Values[vEPO],Reference=InitialValue>
              </InitialExpression>
            </ModelParameter>
            <ModelParameter cn="CN=Root,Model=Iron Mouse PV3 - Hemochromatosis,Vector=Reactions[EPO synthesis],ParameterGroup=Parameters,Parameter=Ki" value="0.01" type="ReactionParameter" simulationType="assignment">
              <InitialExpression>
                &lt;CN=Root,Model=Iron Mouse PV3 - Hemochromatosis,Vector=Values[KiEPORBC],Reference=InitialValue>
              </InitialExpression>
            </ModelParameter>
          </ModelParameterGroup>
          <ModelParameterGroup cn="CN=Root,Model=Iron Mouse PV3 - Hemochromatosis,Vector=Reactions[EPO degradation]" type="Reaction">
            <ModelParameter cn="CN=Root,Model=Iron Mouse PV3 - Hemochromatosis,Vector=Reactions[EPO degradation],ParameterGroup=Parameters,Parameter=k1" value="4.7999999999999998" type="ReactionParameter" simulationType="assignment">
              <InitialExpression>
                &lt;CN=Root,Model=Iron Mouse PV3 - Hemochromatosis,Vector=Values[kdEPO],Reference=InitialValue>
              </InitialExpression>
            </ModelParameter>
          </ModelParameterGroup>
          <ModelParameterGroup cn="CN=Root,Model=Iron Mouse PV3 - Hemochromatosis,Vector=Reactions[RestLoss]" type="Reaction">
            <ModelParameter cn="CN=Root,Model=Iron Mouse PV3 - Hemochromatosis,Vector=Reactions[RestLoss],ParameterGroup=Parameters,Parameter=k1" value="0.0168620188" type="ReactionParameter" simulationType="assignment">
              <InitialExpression>
                &lt;CN=Root,Model=Iron Mouse PV3 - Hemochromatosis,Vector=Values[kRestLoss],Reference=InitialValue>
              </InitialExpression>
            </ModelParameter>
          </ModelParameterGroup>
          <ModelParameterGroup cn="CN=Root,Model=Iron Mouse PV3 - Hemochromatosis,Vector=Reactions[Tf_degradation]" type="Reaction">
            <ModelParameter cn="CN=Root,Model=Iron Mouse PV3 - Hemochromatosis,Vector=Reactions[Tf_degradation],ParameterGroup=Parameters,Parameter=k1" value="0.40000000000000002" type="ReactionParameter" simulationType="assignment">
              <InitialExpression>
                &lt;CN=Root,Model=Iron Mouse PV3 - Hemochromatosis,Vector=Values[kdTf],Reference=InitialValue>
              </InitialExpression>
            </ModelParameter>
          </ModelParameterGroup>
          <ModelParameterGroup cn="CN=Root,Model=Iron Mouse PV3 - Hemochromatosis,Vector=Reactions[Tf_synthesis]" type="Reaction">
            <ModelParameter cn="CN=Root,Model=Iron Mouse PV3 - Hemochromatosis,Vector=Reactions[Tf_synthesis],ParameterGroup=Parameters,Parameter=v" value="1.5479975999999999e-05" type="ReactionParameter" simulationType="assignment">
              <InitialExpression>
                &lt;CN=Root,Model=Iron Mouse PV3 - Hemochromatosis,Vector=Values[vTf],Reference=InitialValue>
              </InitialExpression>
            </ModelParameter>
          </ModelParameterGroup>
          <ModelParameterGroup cn="CN=Root,Model=Iron Mouse PV3 - Hemochromatosis,Vector=Reactions[Fe2Tf_degradation]" type="Reaction">
            <ModelParameter cn="CN=Root,Model=Iron Mouse PV3 - Hemochromatosis,Vector=Reactions[Fe2Tf_degradation],ParameterGroup=Parameters,Parameter=k1" value="0.40000000000000002" type="ReactionParameter" simulationType="assignment">
              <InitialExpression>
                &lt;CN=Root,Model=Iron Mouse PV3 - Hemochromatosis,Vector=Values[kdTf],Reference=InitialValue>
              </InitialExpression>
            </ModelParameter>
          </ModelParameterGroup>
          <ModelParameterGroup cn="CN=Root,Model=Iron Mouse PV3 - Hemochromatosis,Vector=Reactions[Fe1Tf_degradation]" type="Reaction">
            <ModelParameter cn="CN=Root,Model=Iron Mouse PV3 - Hemochromatosis,Vector=Reactions[Fe1Tf_degradation],ParameterGroup=Parameters,Parameter=k1" value="0.40000000000000002" type="ReactionParameter" simulationType="assignment">
              <InitialExpression>
                &lt;CN=Root,Model=Iron Mouse PV3 - Hemochromatosis,Vector=Values[kdTf],Reference=InitialValue>
              </InitialExpression>
            </ModelParameter>
          </ModelParameterGroup>
        </ModelParameterGroup>
      </ModelParameterSet>
      <ModelParameterSet key="ModelParameterSet_2" name="HAMP-/-">
        <MiriamAnnotation>
<rdf:RDF
   xmlns:dcterms="http://purl.org/dc/terms/"
   xmlns:rdf="http://www.w3.org/1999/02/22-rdf-syntax-ns#">
  <rdf:Description rdf:about="#ModelParameterSet_2">
    <dcterms:created>
      <rdf:Description>
        <dcterms:W3CDTF>2018-05-11T13:45:10Z</dcterms:W3CDTF>
      </rdf:Description>
    </dcterms:created>
  </rdf:Description>
</rdf:RDF>

        </MiriamAnnotation>
        <ModelParameterGroup cn="String=Initial Time" type="Group">
          <ModelParameter cn="CN=Root,Model=Iron Mouse PV3 - Hemochromatosis" value="0" type="Model" simulationType="time"/>
        </ModelParameterGroup>
        <ModelParameterGroup cn="String=Initial Compartment Sizes" type="Group">
          <ModelParameter cn="CN=Root,Model=Iron Mouse PV3 - Hemochromatosis,Vector=Compartments[Duodenum]" value="3.8461499999999998e-05" type="Compartment" simulationType="fixed"/>
          <ModelParameter cn="CN=Root,Model=Iron Mouse PV3 - Hemochromatosis,Vector=Compartments[RBC]" value="0.00079000000000000012" type="Compartment" simulationType="fixed"/>
          <ModelParameter cn="CN=Root,Model=Iron Mouse PV3 - Hemochromatosis,Vector=Compartments[Spleen]" value="6.7307700000000006e-05" type="Compartment" simulationType="fixed"/>
          <ModelParameter cn="CN=Root,Model=Iron Mouse PV3 - Hemochromatosis,Vector=Compartments[Liver]" value="0.001161905" type="Compartment" simulationType="fixed"/>
          <ModelParameter cn="CN=Root,Model=Iron Mouse PV3 - Hemochromatosis,Vector=Compartments[Plasma]" value="0.0012999999999999999" type="Compartment" simulationType="fixed"/>
          <ModelParameter cn="CN=Root,Model=Iron Mouse PV3 - Hemochromatosis,Vector=Compartments[RestOfBody]" value="0.019694765999999999" type="Compartment" simulationType="fixed"/>
          <ModelParameter cn="CN=Root,Model=Iron Mouse PV3 - Hemochromatosis,Vector=Compartments[BoneMarrow]" value="0.000214286" type="Compartment" simulationType="fixed"/>
        </ModelParameterGroup>
        <ModelParameterGroup cn="String=Initial Species Values" type="Group">
          <ModelParameter cn="CN=Root,Model=Iron Mouse PV3 - Hemochromatosis,Vector=Compartments[Duodenum],Vector=Metabolites[FeDuo]" value="2.321348042024175e+17" type="Species" simulationType="reactions"/>
          <ModelParameter cn="CN=Root,Model=Iron Mouse PV3 - Hemochromatosis,Vector=Compartments[RBC],Vector=Metabolites[FeRBC]" value="1.0942231632430002e+19" type="Species" simulationType="reactions"/>
          <ModelParameter cn="CN=Root,Model=Iron Mouse PV3 - Hemochromatosis,Vector=Compartments[Spleen],Vector=Metabolites[FeSpleen]" value="91945723926544448" type="Species" simulationType="reactions"/>
          <ModelParameter cn="CN=Root,Model=Iron Mouse PV3 - Hemochromatosis,Vector=Compartments[Liver],Vector=Metabolites[FeLiver]" value="9.0963036534629338e+17" type="Species" simulationType="reactions"/>
          <ModelParameter cn="CN=Root,Model=Iron Mouse PV3 - Hemochromatosis,Vector=Compartments[Plasma],Vector=Metabolites[Tf]" value="9089453467176810" type="Species" simulationType="reactions"/>
          <ModelParameter cn="CN=Root,Model=Iron Mouse PV3 - Hemochromatosis,Vector=Compartments[Plasma],Vector=Metabolites[Hepcidin]" value="18013406433680.844" type="Species" simulationType="reactions"/>
          <ModelParameter cn="CN=Root,Model=Iron Mouse PV3 - Hemochromatosis,Vector=Compartments[Plasma],Vector=Metabolites[Fe2Tf]" value="14845332280073750" type="Species" simulationType="reactions"/>
          <ModelParameter cn="CN=Root,Model=Iron Mouse PV3 - Hemochromatosis,Vector=Compartments[Plasma],Vector=Metabolites[Fe1Tf]" value="6362562625533478" type="Species" simulationType="reactions"/>
          <ModelParameter cn="CN=Root,Model=Iron Mouse PV3 - Hemochromatosis,Vector=Compartments[Plasma],Vector=Metabolites[NTBI]" value="31315137308000" type="Species" simulationType="reactions"/>
          <ModelParameter cn="CN=Root,Model=Iron Mouse PV3 - Hemochromatosis,Vector=Compartments[Plasma],Vector=Metabolites[EPO]" value="1899811092.63309" type="Species" simulationType="reactions"/>
          <ModelParameter cn="CN=Root,Model=Iron Mouse PV3 - Hemochromatosis,Vector=Compartments[RestOfBody],Vector=Metabolites[FeRest]" value="4.7650613574284698e+18" type="Species" simulationType="reactions"/>
          <ModelParameter cn="CN=Root,Model=Iron Mouse PV3 - Hemochromatosis,Vector=Compartments[RestOfBody],Vector=Metabolites[FeOutside]" value="0" type="Species" simulationType="fixed"/>
          <ModelParameter cn="CN=Root,Model=Iron Mouse PV3 - Hemochromatosis,Vector=Compartments[BoneMarrow],Vector=Metabolites[FeBM]" value="2.6848163402173971e+17" type="Species" simulationType="reactions"/>
        </ModelParameterGroup>
        <ModelParameterGroup cn="String=Initial Global Quantities" type="Group">
          <ModelParameter cn="CN=Root,Model=Iron Mouse PV3 - Hemochromatosis,Vector=Values[kNTBI_Fe1Tf]" value="1004004483" type="ModelValue" simulationType="fixed"/>
          <ModelParameter cn="CN=Root,Model=Iron Mouse PV3 - Hemochromatosis,Vector=Values[kInDuo]" value="0.040597099999999997" type="ModelValue" simulationType="fixed"/>
          <ModelParameter cn="CN=Root,Model=Iron Mouse PV3 - Hemochromatosis,Vector=Values[kInLiver]" value="2.11666" type="ModelValue" simulationType="fixed"/>
          <ModelParameter cn="CN=Root,Model=Iron Mouse PV3 - Hemochromatosis,Vector=Values[kInRBC]" value="503844458300" type="ModelValue" simulationType="fixed"/>
          <ModelParameter cn="CN=Root,Model=Iron Mouse PV3 - Hemochromatosis,Vector=Values[kInRest]" value="4.7812094610000004" type="ModelValue" simulationType="fixed"/>
          <ModelParameter cn="CN=Root,Model=Iron Mouse PV3 - Hemochromatosis,Vector=Values[KmFeFPN]" value="0.11251115243369381" type="ModelValue" simulationType="fixed"/>
          <ModelParameter cn="CN=Root,Model=Iron Mouse PV3 - Hemochromatosis,Vector=Values[KiHepcidinFPN]" value="6.3000000000000002e-09" type="ModelValue" simulationType="fixed"/>
          <ModelParameter cn="CN=Root,Model=Iron Mouse PV3 - Hemochromatosis,Vector=Values[TfSaturation]" value="59.498981135371267" type="ModelValue" simulationType="assignment"/>
          <ModelParameter cn="CN=Root,Model=Iron Mouse PV3 - Hemochromatosis,Vector=Values[kFe1Tf_Fe2Tf]" value="1004000000" type="ModelValue" simulationType="fixed"/>
          <ModelParameter cn="CN=Root,Model=Iron Mouse PV3 - Hemochromatosis,Vector=Values[vDuoNTBI]" value="0.20090699540000001" type="ModelValue" simulationType="fixed"/>
          <ModelParameter cn="CN=Root,Model=Iron Mouse PV3 - Hemochromatosis,Vector=Values[vLiverNTBI]" value="0.044479486890000003" type="ModelValue" simulationType="fixed"/>
          <ModelParameter cn="CN=Root,Model=Iron Mouse PV3 - Hemochromatosis,Vector=Values[vSpleenNTBI]" value="2.0673802760000002" type="ModelValue" simulationType="fixed"/>
          <ModelParameter cn="CN=Root,Model=Iron Mouse PV3 - Hemochromatosis,Vector=Values[vRestNTBI]" value="0.010145299999999999" type="ModelValue" simulationType="fixed"/>
          <ModelParameter cn="CN=Root,Model=Iron Mouse PV3 - Hemochromatosis,Vector=Values[kDuoLoss]" value="6.8073799999999999e-05" type="ModelValue" simulationType="fixed"/>
          <ModelParameter cn="CN=Root,Model=Iron Mouse PV3 - Hemochromatosis,Vector=Values[kRBCSpleen]" value="0.029999999999999999" type="ModelValue" simulationType="fixed"/>
          <ModelParameter cn="CN=Root,Model=Iron Mouse PV3 - Hemochromatosis,Vector=Values[Total_Fe]" value="1.7245570059678458e+19" type="ModelValue" simulationType="assignment"/>
          <ModelParameter cn="CN=Root,Model=Iron Mouse PV3 - Hemochromatosis,Vector=Values[Total_Fe_concentration]" value="0.0012422519123093097" type="ModelValue" simulationType="assignment"/>
          <ModelParameter cn="CN=Root,Model=Iron Mouse PV3 - Hemochromatosis,Vector=Values[FePlasma]" value="36084542322988976" type="ModelValue" simulationType="assignment"/>
          <ModelParameter cn="CN=Root,Model=Iron Mouse PV3 - Hemochromatosis,Vector=Values[kInBM]" value="4068781613000" type="ModelValue" simulationType="fixed"/>
          <ModelParameter cn="CN=Root,Model=Iron Mouse PV3 - Hemochromatosis,Vector=Values[kBMSpleen]" value="0.1032184018" type="ModelValue" simulationType="fixed"/>
          <ModelParameter cn="CN=Root,Model=Iron Mouse PV3 - Hemochromatosis,Vector=Values[Total_Fe_(g)]" value="0.0015992297982454901" type="ModelValue" simulationType="assignment"/>
          <ModelParameter cn="CN=Root,Model=Iron Mouse PV3 - Hemochromatosis,Vector=Values[Total_Tf]" value="30297348372784040" type="ModelValue" simulationType="assignment"/>
          <ModelParameter cn="CN=Root,Model=Iron Mouse PV3 - Hemochromatosis,Vector=Values[Total_Tf_conc]" value="3.8699940000000001e-05" type="ModelValue" simulationType="assignment"/>
          <ModelParameter cn="CN=Root,Model=Iron Mouse PV3 - Hemochromatosis,Vector=Values[Total_Tf_mg/ml]" value="2.94119544" type="ModelValue" simulationType="assignment"/>
          <ModelParameter cn="CN=Root,Model=Iron Mouse PV3 - Hemochromatosis,Vector=Values[vDiet_basal]" value="0.003469654868" type="ModelValue" simulationType="fixed"/>
          <ModelParameter cn="CN=Root,Model=Iron Mouse PV3 - Hemochromatosis,Vector=Values[FePlasma(conc)]" value="4.6092140000000001e-05" type="ModelValue" simulationType="assignment"/>
          <ModelParameter cn="CN=Root,Model=Iron Mouse PV3 - Hemochromatosis,Vector=Values[KaNTBI]" value="0.000255016" type="ModelValue" simulationType="fixed"/>
          <ModelParameter cn="CN=Root,Model=Iron Mouse PV3 - Hemochromatosis,Vector=Values[KmNTBI]" value="0.00067929100000000005" type="ModelValue" simulationType="fixed"/>
          <ModelParameter cn="CN=Root,Model=Iron Mouse PV3 - Hemochromatosis,Vector=Values[vNTBILiver]" value="14.151114933954791" type="ModelValue" simulationType="fixed"/>
          <ModelParameter cn="CN=Root,Model=Iron Mouse PV3 - Hemochromatosis,Vector=Values[fDiet]" value="1" type="ModelValue" simulationType="fixed"/>
          <ModelParameter cn="CN=Root,Model=Iron Mouse PV3 - Hemochromatosis,Vector=Values[ksHepcidin]" value="0" type="ModelValue" simulationType="fixed"/>
          <ModelParameter cn="CN=Root,Model=Iron Mouse PV3 - Hemochromatosis,Vector=Values[vEPO]" value="2.626747925e-09" type="ModelValue" simulationType="fixed"/>
          <ModelParameter cn="CN=Root,Model=Iron Mouse PV3 - Hemochromatosis,Vector=Values[kdEPO]" value="4.7999999999999998" type="ModelValue" simulationType="fixed"/>
          <ModelParameter cn="CN=Root,Model=Iron Mouse PV3 - Hemochromatosis,Vector=Values[hEPO]" value="6.5" type="ModelValue" simulationType="fixed"/>
          <ModelParameter cn="CN=Root,Model=Iron Mouse PV3 - Hemochromatosis,Vector=Values[KiEPORBC]" value="0.01" type="ModelValue" simulationType="fixed"/>
          <ModelParameter cn="CN=Root,Model=Iron Mouse PV3 - Hemochromatosis,Vector=Values[KEPOHepcidin]" value="4.9999999999999997e-12" type="ModelValue" simulationType="fixed"/>
          <ModelParameter cn="CN=Root,Model=Iron Mouse PV3 - Hemochromatosis,Vector=Values[hEPOHepcidin]" value="4" type="ModelValue" simulationType="fixed"/>
          <ModelParameter cn="CN=Root,Model=Iron Mouse PV3 - Hemochromatosis,Vector=Values[FeTftotal]" value="4.6052140000000002e-05" type="ModelValue" simulationType="assignment"/>
          <ModelParameter cn="CN=Root,Model=Iron Mouse PV3 - Hemochromatosis,Vector=Values[hNTBI]" value="1" type="ModelValue" simulationType="fixed"/>
          <ModelParameter cn="CN=Root,Model=Iron Mouse PV3 - Hemochromatosis,Vector=Values[kRestLoss]" value="0.0168620188" type="ModelValue" simulationType="fixed"/>
          <ModelParameter cn="CN=Root,Model=Iron Mouse PV3 - Hemochromatosis,Vector=Values[vTf]" value="1.5479975999999999e-05" type="ModelValue" simulationType="fixed"/>
          <ModelParameter cn="CN=Root,Model=Iron Mouse PV3 - Hemochromatosis,Vector=Values[kdTf]" value="0.40000000000000002" type="ModelValue" simulationType="fixed"/>
          <ModelParameter cn="CN=Root,Model=Iron Mouse PV3 - Hemochromatosis,Vector=Values[kdHepcidin]" value="0.75616000000000005" type="ModelValue" simulationType="fixed"/>
          <ModelParameter cn="CN=Root,Model=Iron Mouse PV3 - Hemochromatosis,Vector=Values[vDiet]" value="0.003469654868" type="ModelValue" simulationType="assignment"/>
          <ModelParameter cn="CN=Root,Model=Iron Mouse PV3 - Hemochromatosis,Vector=Values[rel(\[EPO\])]" value="1" type="ModelValue" simulationType="assignment"/>
          <ModelParameter cn="CN=Root,Model=Iron Mouse PV3 - Hemochromatosis,Vector=Values[rel(\[FeBM\])]" value="1" type="ModelValue" simulationType="assignment"/>
          <ModelParameter cn="CN=Root,Model=Iron Mouse PV3 - Hemochromatosis,Vector=Values[rel(\[FeDuo\])]" value="1" type="ModelValue" simulationType="assignment"/>
          <ModelParameter cn="CN=Root,Model=Iron Mouse PV3 - Hemochromatosis,Vector=Values[rel(\[FeLiver\])]" value="1" type="ModelValue" simulationType="assignment"/>
          <ModelParameter cn="CN=Root,Model=Iron Mouse PV3 - Hemochromatosis,Vector=Values[rel(\[FeRBC\])]" value="1" type="ModelValue" simulationType="assignment"/>
          <ModelParameter cn="CN=Root,Model=Iron Mouse PV3 - Hemochromatosis,Vector=Values[rel(\[FeRest\])]" value="1" type="ModelValue" simulationType="assignment"/>
          <ModelParameter cn="CN=Root,Model=Iron Mouse PV3 - Hemochromatosis,Vector=Values[rel(\[FeSpleen\])]" value="1" type="ModelValue" simulationType="assignment"/>
          <ModelParameter cn="CN=Root,Model=Iron Mouse PV3 - Hemochromatosis,Vector=Values[rel(\[Hepcidin\])]" value="1" type="ModelValue" simulationType="assignment"/>
          <ModelParameter cn="CN=Root,Model=Iron Mouse PV3 - Hemochromatosis,Vector=Values[rel(\[NTBI\])]" value="1" type="ModelValue" simulationType="assignment"/>
          <ModelParameter cn="CN=Root,Model=Iron Mouse PV3 - Hemochromatosis,Vector=Values[rel(\[FeTotal\])]" value="1" type="ModelValue" simulationType="assignment"/>
        </ModelParameterGroup>
        <ModelParameterGroup cn="String=Kinetic Parameters" type="Group">
          <ModelParameterGroup cn="CN=Root,Model=Iron Mouse PV3 - Hemochromatosis,Vector=Reactions[Diet]" type="Reaction">
            <ModelParameter cn="CN=Root,Model=Iron Mouse PV3 - Hemochromatosis,Vector=Reactions[Diet],ParameterGroup=Parameters,Parameter=v" value="0.003469654868" type="ReactionParameter" simulationType="assignment">
              <InitialExpression>
                &lt;CN=Root,Model=Iron Mouse PV3 - Hemochromatosis,Vector=Values[vDiet],Reference=InitialValue>
              </InitialExpression>
            </ModelParameter>
          </ModelParameterGroup>
          <ModelParameterGroup cn="CN=Root,Model=Iron Mouse PV3 - Hemochromatosis,Vector=Reactions[HepcidinSynthesis]" type="Reaction">
            <ModelParameter cn="CN=Root,Model=Iron Mouse PV3 - Hemochromatosis,Vector=Reactions[HepcidinSynthesis],ParameterGroup=Parameters,Parameter=ks" value="0" type="ReactionParameter" simulationType="assignment">
              <InitialExpression>
                &lt;CN=Root,Model=Iron Mouse PV3 - Hemochromatosis,Vector=Values[ksHepcidin],Reference=InitialValue>
              </InitialExpression>
            </ModelParameter>
            <ModelParameter cn="CN=Root,Model=Iron Mouse PV3 - Hemochromatosis,Vector=Reactions[HepcidinSynthesis],ParameterGroup=Parameters,Parameter=M1" value="4.6052140000000002e-05" type="ReactionParameter" simulationType="assignment">
              <InitialExpression>
                &lt;CN=Root,Model=Iron Mouse PV3 - Hemochromatosis,Vector=Values[FeTftotal],Reference=InitialValue>
              </InitialExpression>
            </ModelParameter>
            <ModelParameter cn="CN=Root,Model=Iron Mouse PV3 - Hemochromatosis,Vector=Reactions[HepcidinSynthesis],ParameterGroup=Parameters,Parameter=Ki" value="4.9999999999999997e-12" type="ReactionParameter" simulationType="assignment">
              <InitialExpression>
                &lt;CN=Root,Model=Iron Mouse PV3 - Hemochromatosis,Vector=Values[KEPOHepcidin],Reference=InitialValue>
              </InitialExpression>
            </ModelParameter>
            <ModelParameter cn="CN=Root,Model=Iron Mouse PV3 - Hemochromatosis,Vector=Reactions[HepcidinSynthesis],ParameterGroup=Parameters,Parameter=h" value="4" type="ReactionParameter" simulationType="assignment">
              <InitialExpression>
                &lt;CN=Root,Model=Iron Mouse PV3 - Hemochromatosis,Vector=Values[hEPOHepcidin],Reference=InitialValue>
              </InitialExpression>
            </ModelParameter>
          </ModelParameterGroup>
          <ModelParameterGroup cn="CN=Root,Model=Iron Mouse PV3 - Hemochromatosis,Vector=Reactions[HepcidinDecay]" type="Reaction">
            <ModelParameter cn="CN=Root,Model=Iron Mouse PV3 - Hemochromatosis,Vector=Reactions[HepcidinDecay],ParameterGroup=Parameters,Parameter=k1" value="0.75616000000000005" type="ReactionParameter" simulationType="assignment">
              <InitialExpression>
                &lt;CN=Root,Model=Iron Mouse PV3 - Hemochromatosis,Vector=Values[kdHepcidin],Reference=InitialValue>
              </InitialExpression>
            </ModelParameter>
          </ModelParameterGroup>
          <ModelParameterGroup cn="CN=Root,Model=Iron Mouse PV3 - Hemochromatosis,Vector=Reactions[Duo_NTBI]" type="Reaction">
            <ModelParameter cn="CN=Root,Model=Iron Mouse PV3 - Hemochromatosis,Vector=Reactions[Duo_NTBI],ParameterGroup=Parameters,Parameter=Km" value="0.11251115243369381" type="ReactionParameter" simulationType="assignment">
              <InitialExpression>
                &lt;CN=Root,Model=Iron Mouse PV3 - Hemochromatosis,Vector=Values[KmFeFPN],Reference=InitialValue>
              </InitialExpression>
            </ModelParameter>
            <ModelParameter cn="CN=Root,Model=Iron Mouse PV3 - Hemochromatosis,Vector=Reactions[Duo_NTBI],ParameterGroup=Parameters,Parameter=Ki" value="6.3000000000000002e-09" type="ReactionParameter" simulationType="assignment">
              <InitialExpression>
                &lt;CN=Root,Model=Iron Mouse PV3 - Hemochromatosis,Vector=Values[KiHepcidinFPN],Reference=InitialValue>
              </InitialExpression>
            </ModelParameter>
            <ModelParameter cn="CN=Root,Model=Iron Mouse PV3 - Hemochromatosis,Vector=Reactions[Duo_NTBI],ParameterGroup=Parameters,Parameter=v" value="0.20090699540000001" type="ReactionParameter" simulationType="assignment">
              <InitialExpression>
                &lt;CN=Root,Model=Iron Mouse PV3 - Hemochromatosis,Vector=Values[vDuoNTBI],Reference=InitialValue>
              </InitialExpression>
            </ModelParameter>
          </ModelParameterGroup>
          <ModelParameterGroup cn="CN=Root,Model=Iron Mouse PV3 - Hemochromatosis,Vector=Reactions[Fe2Tf_BM]" type="Reaction">
            <ModelParameter cn="CN=Root,Model=Iron Mouse PV3 - Hemochromatosis,Vector=Reactions[Fe2Tf_BM],ParameterGroup=Parameters,Parameter=k" value="4068781613000" type="ReactionParameter" simulationType="assignment">
              <InitialExpression>
                &lt;CN=Root,Model=Iron Mouse PV3 - Hemochromatosis,Vector=Values[kInBM],Reference=InitialValue>
              </InitialExpression>
            </ModelParameter>
          </ModelParameterGroup>
          <ModelParameterGroup cn="CN=Root,Model=Iron Mouse PV3 - Hemochromatosis,Vector=Reactions[RBC_Spleen]" type="Reaction">
            <ModelParameter cn="CN=Root,Model=Iron Mouse PV3 - Hemochromatosis,Vector=Reactions[RBC_Spleen],ParameterGroup=Parameters,Parameter=k" value="0.029999999999999999" type="ReactionParameter" simulationType="assignment">
              <InitialExpression>
                &lt;CN=Root,Model=Iron Mouse PV3 - Hemochromatosis,Vector=Values[kRBCSpleen],Reference=InitialValue>
              </InitialExpression>
            </ModelParameter>
          </ModelParameterGroup>
          <ModelParameterGroup cn="CN=Root,Model=Iron Mouse PV3 - Hemochromatosis,Vector=Reactions[Spleen_NTBI]" type="Reaction">
            <ModelParameter cn="CN=Root,Model=Iron Mouse PV3 - Hemochromatosis,Vector=Reactions[Spleen_NTBI],ParameterGroup=Parameters,Parameter=Km" value="0.11251115243369381" type="ReactionParameter" simulationType="assignment">
              <InitialExpression>
                &lt;CN=Root,Model=Iron Mouse PV3 - Hemochromatosis,Vector=Values[KmFeFPN],Reference=InitialValue>
              </InitialExpression>
            </ModelParameter>
            <ModelParameter cn="CN=Root,Model=Iron Mouse PV3 - Hemochromatosis,Vector=Reactions[Spleen_NTBI],ParameterGroup=Parameters,Parameter=Ki" value="6.3000000000000002e-09" type="ReactionParameter" simulationType="assignment">
              <InitialExpression>
                &lt;CN=Root,Model=Iron Mouse PV3 - Hemochromatosis,Vector=Values[KiHepcidinFPN],Reference=InitialValue>
              </InitialExpression>
            </ModelParameter>
            <ModelParameter cn="CN=Root,Model=Iron Mouse PV3 - Hemochromatosis,Vector=Reactions[Spleen_NTBI],ParameterGroup=Parameters,Parameter=v" value="2.0673802760000002" type="ReactionParameter" simulationType="assignment">
              <InitialExpression>
                &lt;CN=Root,Model=Iron Mouse PV3 - Hemochromatosis,Vector=Values[vSpleenNTBI],Reference=InitialValue>
              </InitialExpression>
            </ModelParameter>
          </ModelParameterGroup>
          <ModelParameterGroup cn="CN=Root,Model=Iron Mouse PV3 - Hemochromatosis,Vector=Reactions[Liver_NTBI]" type="Reaction">
            <ModelParameter cn="CN=Root,Model=Iron Mouse PV3 - Hemochromatosis,Vector=Reactions[Liver_NTBI],ParameterGroup=Parameters,Parameter=Km" value="0.11251115243369381" type="ReactionParameter" simulationType="assignment">
              <InitialExpression>
                &lt;CN=Root,Model=Iron Mouse PV3 - Hemochromatosis,Vector=Values[KmFeFPN],Reference=InitialValue>
              </InitialExpression>
            </ModelParameter>
            <ModelParameter cn="CN=Root,Model=Iron Mouse PV3 - Hemochromatosis,Vector=Reactions[Liver_NTBI],ParameterGroup=Parameters,Parameter=Ki" value="6.3000000000000002e-09" type="ReactionParameter" simulationType="assignment">
              <InitialExpression>
                &lt;CN=Root,Model=Iron Mouse PV3 - Hemochromatosis,Vector=Values[KiHepcidinFPN],Reference=InitialValue>
              </InitialExpression>
            </ModelParameter>
            <ModelParameter cn="CN=Root,Model=Iron Mouse PV3 - Hemochromatosis,Vector=Reactions[Liver_NTBI],ParameterGroup=Parameters,Parameter=v" value="0.044479486890000003" type="ReactionParameter" simulationType="assignment">
              <InitialExpression>
                &lt;CN=Root,Model=Iron Mouse PV3 - Hemochromatosis,Vector=Values[vLiverNTBI],Reference=InitialValue>
              </InitialExpression>
            </ModelParameter>
          </ModelParameterGroup>
          <ModelParameterGroup cn="CN=Root,Model=Iron Mouse PV3 - Hemochromatosis,Vector=Reactions[NTBI_Fe1Tf]" type="Reaction">
            <ModelParameter cn="CN=Root,Model=Iron Mouse PV3 - Hemochromatosis,Vector=Reactions[NTBI_Fe1Tf],ParameterGroup=Parameters,Parameter=k1" value="1004004483" type="ReactionParameter" simulationType="assignment">
              <InitialExpression>
                &lt;CN=Root,Model=Iron Mouse PV3 - Hemochromatosis,Vector=Values[kNTBI_Fe1Tf],Reference=InitialValue>
              </InitialExpression>
            </ModelParameter>
          </ModelParameterGroup>
          <ModelParameterGroup cn="CN=Root,Model=Iron Mouse PV3 - Hemochromatosis,Vector=Reactions[DuoLoss]" type="Reaction">
            <ModelParameter cn="CN=Root,Model=Iron Mouse PV3 - Hemochromatosis,Vector=Reactions[DuoLoss],ParameterGroup=Parameters,Parameter=k" value="6.8073799999999999e-05" type="ReactionParameter" simulationType="assignment">
              <InitialExpression>
                &lt;CN=Root,Model=Iron Mouse PV3 - Hemochromatosis,Vector=Values[kDuoLoss],Reference=InitialValue>
              </InitialExpression>
            </ModelParameter>
          </ModelParameterGroup>
          <ModelParameterGroup cn="CN=Root,Model=Iron Mouse PV3 - Hemochromatosis,Vector=Reactions[Fe2Tf_Liver]" type="Reaction">
            <ModelParameter cn="CN=Root,Model=Iron Mouse PV3 - Hemochromatosis,Vector=Reactions[Fe2Tf_Liver],ParameterGroup=Parameters,Parameter=k" value="2.11666" type="ReactionParameter" simulationType="assignment">
              <InitialExpression>
                &lt;CN=Root,Model=Iron Mouse PV3 - Hemochromatosis,Vector=Values[kInLiver],Reference=InitialValue>
              </InitialExpression>
            </ModelParameter>
          </ModelParameterGroup>
          <ModelParameterGroup cn="CN=Root,Model=Iron Mouse PV3 - Hemochromatosis,Vector=Reactions[Fe2Tf_Rest]" type="Reaction">
            <ModelParameter cn="CN=Root,Model=Iron Mouse PV3 - Hemochromatosis,Vector=Reactions[Fe2Tf_Rest],ParameterGroup=Parameters,Parameter=k" value="4.7812094610000004" type="ReactionParameter" simulationType="assignment">
              <InitialExpression>
                &lt;CN=Root,Model=Iron Mouse PV3 - Hemochromatosis,Vector=Values[kInRest],Reference=InitialValue>
              </InitialExpression>
            </ModelParameter>
          </ModelParameterGroup>
          <ModelParameterGroup cn="CN=Root,Model=Iron Mouse PV3 - Hemochromatosis,Vector=Reactions[Fe2Tf_Duo]" type="Reaction">
            <ModelParameter cn="CN=Root,Model=Iron Mouse PV3 - Hemochromatosis,Vector=Reactions[Fe2Tf_Duo],ParameterGroup=Parameters,Parameter=k" value="0.040597099999999997" type="ReactionParameter" simulationType="assignment">
              <InitialExpression>
                &lt;CN=Root,Model=Iron Mouse PV3 - Hemochromatosis,Vector=Values[kInDuo],Reference=InitialValue>
              </InitialExpression>
            </ModelParameter>
          </ModelParameterGroup>
          <ModelParameterGroup cn="CN=Root,Model=Iron Mouse PV3 - Hemochromatosis,Vector=Reactions[Rest_NTBI]" type="Reaction">
            <ModelParameter cn="CN=Root,Model=Iron Mouse PV3 - Hemochromatosis,Vector=Reactions[Rest_NTBI],ParameterGroup=Parameters,Parameter=Km" value="0.11251115243369381" type="ReactionParameter" simulationType="assignment">
              <InitialExpression>
                &lt;CN=Root,Model=Iron Mouse PV3 - Hemochromatosis,Vector=Values[KmFeFPN],Reference=InitialValue>
              </InitialExpression>
            </ModelParameter>
            <ModelParameter cn="CN=Root,Model=Iron Mouse PV3 - Hemochromatosis,Vector=Reactions[Rest_NTBI],ParameterGroup=Parameters,Parameter=Ki" value="6.3000000000000002e-09" type="ReactionParameter" simulationType="assignment">
              <InitialExpression>
                &lt;CN=Root,Model=Iron Mouse PV3 - Hemochromatosis,Vector=Values[KiHepcidinFPN],Reference=InitialValue>
              </InitialExpression>
            </ModelParameter>
            <ModelParameter cn="CN=Root,Model=Iron Mouse PV3 - Hemochromatosis,Vector=Reactions[Rest_NTBI],ParameterGroup=Parameters,Parameter=v" value="0.010145299999999999" type="ReactionParameter" simulationType="assignment">
              <InitialExpression>
                &lt;CN=Root,Model=Iron Mouse PV3 - Hemochromatosis,Vector=Values[vRestNTBI],Reference=InitialValue>
              </InitialExpression>
            </ModelParameter>
          </ModelParameterGroup>
          <ModelParameterGroup cn="CN=Root,Model=Iron Mouse PV3 - Hemochromatosis,Vector=Reactions[Fe1Tf_Fe2Tf]" type="Reaction">
            <ModelParameter cn="CN=Root,Model=Iron Mouse PV3 - Hemochromatosis,Vector=Reactions[Fe1Tf_Fe2Tf],ParameterGroup=Parameters,Parameter=k1" value="1004000000" type="ReactionParameter" simulationType="assignment">
              <InitialExpression>
                &lt;CN=Root,Model=Iron Mouse PV3 - Hemochromatosis,Vector=Values[kFe1Tf_Fe2Tf],Reference=InitialValue>
              </InitialExpression>
            </ModelParameter>
          </ModelParameterGroup>
          <ModelParameterGroup cn="CN=Root,Model=Iron Mouse PV3 - Hemochromatosis,Vector=Reactions[Fe1Tf_Liver]" type="Reaction">
            <ModelParameter cn="CN=Root,Model=Iron Mouse PV3 - Hemochromatosis,Vector=Reactions[Fe1Tf_Liver],ParameterGroup=Parameters,Parameter=k" value="2.11666" type="ReactionParameter" simulationType="assignment">
              <InitialExpression>
                &lt;CN=Root,Model=Iron Mouse PV3 - Hemochromatosis,Vector=Values[kInLiver],Reference=InitialValue>
              </InitialExpression>
            </ModelParameter>
          </ModelParameterGroup>
          <ModelParameterGroup cn="CN=Root,Model=Iron Mouse PV3 - Hemochromatosis,Vector=Reactions[Fe1Tf_BM]" type="Reaction">
            <ModelParameter cn="CN=Root,Model=Iron Mouse PV3 - Hemochromatosis,Vector=Reactions[Fe1Tf_BM],ParameterGroup=Parameters,Parameter=k" value="4068781613000" type="ReactionParameter" simulationType="assignment">
              <InitialExpression>
                &lt;CN=Root,Model=Iron Mouse PV3 - Hemochromatosis,Vector=Values[kInBM],Reference=InitialValue>
              </InitialExpression>
            </ModelParameter>
          </ModelParameterGroup>
          <ModelParameterGroup cn="CN=Root,Model=Iron Mouse PV3 - Hemochromatosis,Vector=Reactions[Fe1Tf_Rest]" type="Reaction">
            <ModelParameter cn="CN=Root,Model=Iron Mouse PV3 - Hemochromatosis,Vector=Reactions[Fe1Tf_Rest],ParameterGroup=Parameters,Parameter=k" value="4.7812094610000004" type="ReactionParameter" simulationType="assignment">
              <InitialExpression>
                &lt;CN=Root,Model=Iron Mouse PV3 - Hemochromatosis,Vector=Values[kInRest],Reference=InitialValue>
              </InitialExpression>
            </ModelParameter>
          </ModelParameterGroup>
          <ModelParameterGroup cn="CN=Root,Model=Iron Mouse PV3 - Hemochromatosis,Vector=Reactions[Fe1Tf_Duo]" type="Reaction">
            <ModelParameter cn="CN=Root,Model=Iron Mouse PV3 - Hemochromatosis,Vector=Reactions[Fe1Tf_Duo],ParameterGroup=Parameters,Parameter=k" value="0.040597099999999997" type="ReactionParameter" simulationType="assignment">
              <InitialExpression>
                &lt;CN=Root,Model=Iron Mouse PV3 - Hemochromatosis,Vector=Values[kInDuo],Reference=InitialValue>
              </InitialExpression>
            </ModelParameter>
          </ModelParameterGroup>
          <ModelParameterGroup cn="CN=Root,Model=Iron Mouse PV3 - Hemochromatosis,Vector=Reactions[BM_RBC]" type="Reaction">
            <ModelParameter cn="CN=Root,Model=Iron Mouse PV3 - Hemochromatosis,Vector=Reactions[BM_RBC],ParameterGroup=Parameters,Parameter=k" value="503844458300" type="ReactionParameter" simulationType="assignment">
              <InitialExpression>
                &lt;CN=Root,Model=Iron Mouse PV3 - Hemochromatosis,Vector=Values[kInRBC],Reference=InitialValue>
              </InitialExpression>
            </ModelParameter>
          </ModelParameterGroup>
          <ModelParameterGroup cn="CN=Root,Model=Iron Mouse PV3 - Hemochromatosis,Vector=Reactions[BM_Spleen]" type="Reaction">
            <ModelParameter cn="CN=Root,Model=Iron Mouse PV3 - Hemochromatosis,Vector=Reactions[BM_Spleen],ParameterGroup=Parameters,Parameter=k" value="0.1032184018" type="ReactionParameter" simulationType="assignment">
              <InitialExpression>
                &lt;CN=Root,Model=Iron Mouse PV3 - Hemochromatosis,Vector=Values[kBMSpleen],Reference=InitialValue>
              </InitialExpression>
            </ModelParameter>
          </ModelParameterGroup>
          <ModelParameterGroup cn="CN=Root,Model=Iron Mouse PV3 - Hemochromatosis,Vector=Reactions[NTBI_Liver]" type="Reaction">
            <ModelParameter cn="CN=Root,Model=Iron Mouse PV3 - Hemochromatosis,Vector=Reactions[NTBI_Liver],ParameterGroup=Parameters,Parameter=Km" value="0.00067929100000000005" type="ReactionParameter" simulationType="assignment">
              <InitialExpression>
                &lt;CN=Root,Model=Iron Mouse PV3 - Hemochromatosis,Vector=Values[KmNTBI],Reference=InitialValue>
              </InitialExpression>
            </ModelParameter>
            <ModelParameter cn="CN=Root,Model=Iron Mouse PV3 - Hemochromatosis,Vector=Reactions[NTBI_Liver],ParameterGroup=Parameters,Parameter=Ka" value="0.000255016" type="ReactionParameter" simulationType="assignment">
              <InitialExpression>
                &lt;CN=Root,Model=Iron Mouse PV3 - Hemochromatosis,Vector=Values[KaNTBI],Reference=InitialValue>
              </InitialExpression>
            </ModelParameter>
            <ModelParameter cn="CN=Root,Model=Iron Mouse PV3 - Hemochromatosis,Vector=Reactions[NTBI_Liver],ParameterGroup=Parameters,Parameter=Vmax" value="14.151114933954791" type="ReactionParameter" simulationType="assignment">
              <InitialExpression>
                &lt;CN=Root,Model=Iron Mouse PV3 - Hemochromatosis,Vector=Values[vNTBILiver],Reference=InitialValue>
              </InitialExpression>
            </ModelParameter>
          </ModelParameterGroup>
          <ModelParameterGroup cn="CN=Root,Model=Iron Mouse PV3 - Hemochromatosis,Vector=Reactions[EPO synthesis]" type="Reaction">
            <ModelParameter cn="CN=Root,Model=Iron Mouse PV3 - Hemochromatosis,Vector=Reactions[EPO synthesis],ParameterGroup=Parameters,Parameter=h" value="6.5" type="ReactionParameter" simulationType="assignment">
              <InitialExpression>
                &lt;CN=Root,Model=Iron Mouse PV3 - Hemochromatosis,Vector=Values[hEPO],Reference=InitialValue>
              </InitialExpression>
            </ModelParameter>
            <ModelParameter cn="CN=Root,Model=Iron Mouse PV3 - Hemochromatosis,Vector=Reactions[EPO synthesis],ParameterGroup=Parameters,Parameter=V" value="2.626747925e-09" type="ReactionParameter" simulationType="assignment">
              <InitialExpression>
                &lt;CN=Root,Model=Iron Mouse PV3 - Hemochromatosis,Vector=Values[vEPO],Reference=InitialValue>
              </InitialExpression>
            </ModelParameter>
            <ModelParameter cn="CN=Root,Model=Iron Mouse PV3 - Hemochromatosis,Vector=Reactions[EPO synthesis],ParameterGroup=Parameters,Parameter=Ki" value="0.01" type="ReactionParameter" simulationType="assignment">
              <InitialExpression>
                &lt;CN=Root,Model=Iron Mouse PV3 - Hemochromatosis,Vector=Values[KiEPORBC],Reference=InitialValue>
              </InitialExpression>
            </ModelParameter>
          </ModelParameterGroup>
          <ModelParameterGroup cn="CN=Root,Model=Iron Mouse PV3 - Hemochromatosis,Vector=Reactions[EPO degradation]" type="Reaction">
            <ModelParameter cn="CN=Root,Model=Iron Mouse PV3 - Hemochromatosis,Vector=Reactions[EPO degradation],ParameterGroup=Parameters,Parameter=k1" value="4.7999999999999998" type="ReactionParameter" simulationType="assignment">
              <InitialExpression>
                &lt;CN=Root,Model=Iron Mouse PV3 - Hemochromatosis,Vector=Values[kdEPO],Reference=InitialValue>
              </InitialExpression>
            </ModelParameter>
          </ModelParameterGroup>
          <ModelParameterGroup cn="CN=Root,Model=Iron Mouse PV3 - Hemochromatosis,Vector=Reactions[RestLoss]" type="Reaction">
            <ModelParameter cn="CN=Root,Model=Iron Mouse PV3 - Hemochromatosis,Vector=Reactions[RestLoss],ParameterGroup=Parameters,Parameter=k1" value="0.0168620188" type="ReactionParameter" simulationType="assignment">
              <InitialExpression>
                &lt;CN=Root,Model=Iron Mouse PV3 - Hemochromatosis,Vector=Values[kRestLoss],Reference=InitialValue>
              </InitialExpression>
            </ModelParameter>
          </ModelParameterGroup>
          <ModelParameterGroup cn="CN=Root,Model=Iron Mouse PV3 - Hemochromatosis,Vector=Reactions[Tf_degradation]" type="Reaction">
            <ModelParameter cn="CN=Root,Model=Iron Mouse PV3 - Hemochromatosis,Vector=Reactions[Tf_degradation],ParameterGroup=Parameters,Parameter=k1" value="0.40000000000000002" type="ReactionParameter" simulationType="assignment">
              <InitialExpression>
                &lt;CN=Root,Model=Iron Mouse PV3 - Hemochromatosis,Vector=Values[kdTf],Reference=InitialValue>
              </InitialExpression>
            </ModelParameter>
          </ModelParameterGroup>
          <ModelParameterGroup cn="CN=Root,Model=Iron Mouse PV3 - Hemochromatosis,Vector=Reactions[Tf_synthesis]" type="Reaction">
            <ModelParameter cn="CN=Root,Model=Iron Mouse PV3 - Hemochromatosis,Vector=Reactions[Tf_synthesis],ParameterGroup=Parameters,Parameter=v" value="1.5479975999999999e-05" type="ReactionParameter" simulationType="assignment">
              <InitialExpression>
                &lt;CN=Root,Model=Iron Mouse PV3 - Hemochromatosis,Vector=Values[vTf],Reference=InitialValue>
              </InitialExpression>
            </ModelParameter>
          </ModelParameterGroup>
          <ModelParameterGroup cn="CN=Root,Model=Iron Mouse PV3 - Hemochromatosis,Vector=Reactions[Fe2Tf_degradation]" type="Reaction">
            <ModelParameter cn="CN=Root,Model=Iron Mouse PV3 - Hemochromatosis,Vector=Reactions[Fe2Tf_degradation],ParameterGroup=Parameters,Parameter=k1" value="0.40000000000000002" type="ReactionParameter" simulationType="assignment">
              <InitialExpression>
                &lt;CN=Root,Model=Iron Mouse PV3 - Hemochromatosis,Vector=Values[kdTf],Reference=InitialValue>
              </InitialExpression>
            </ModelParameter>
          </ModelParameterGroup>
          <ModelParameterGroup cn="CN=Root,Model=Iron Mouse PV3 - Hemochromatosis,Vector=Reactions[Fe1Tf_degradation]" type="Reaction">
            <ModelParameter cn="CN=Root,Model=Iron Mouse PV3 - Hemochromatosis,Vector=Reactions[Fe1Tf_degradation],ParameterGroup=Parameters,Parameter=k1" value="0.40000000000000002" type="ReactionParameter" simulationType="assignment">
              <InitialExpression>
                &lt;CN=Root,Model=Iron Mouse PV3 - Hemochromatosis,Vector=Values[kdTf],Reference=InitialValue>
              </InitialExpression>
            </ModelParameter>
          </ModelParameterGroup>
        </ModelParameterGroup>
      </ModelParameterSet>
      <ModelParameterSet key="ModelParameterSet_3" name="HAMP-/- ZIP14-/-">
        <MiriamAnnotation>
<rdf:RDF
   xmlns:dcterms="http://purl.org/dc/terms/"
   xmlns:rdf="http://www.w3.org/1999/02/22-rdf-syntax-ns#">
  <rdf:Description rdf:about="#ModelParameterSet_3">
    <dcterms:created>
      <rdf:Description>
        <dcterms:W3CDTF>2018-05-11T13:55:37Z</dcterms:W3CDTF>
      </rdf:Description>
    </dcterms:created>
  </rdf:Description>
</rdf:RDF>

        </MiriamAnnotation>
        <ModelParameterGroup cn="String=Initial Time" type="Group">
          <ModelParameter cn="CN=Root,Model=Iron Mouse PV3 - Hemochromatosis" value="0" type="Model" simulationType="time"/>
        </ModelParameterGroup>
        <ModelParameterGroup cn="String=Initial Compartment Sizes" type="Group">
          <ModelParameter cn="CN=Root,Model=Iron Mouse PV3 - Hemochromatosis,Vector=Compartments[Duodenum]" value="3.8461499999999998e-05" type="Compartment" simulationType="fixed"/>
          <ModelParameter cn="CN=Root,Model=Iron Mouse PV3 - Hemochromatosis,Vector=Compartments[RBC]" value="0.00079000000000000012" type="Compartment" simulationType="fixed"/>
          <ModelParameter cn="CN=Root,Model=Iron Mouse PV3 - Hemochromatosis,Vector=Compartments[Spleen]" value="6.7307700000000006e-05" type="Compartment" simulationType="fixed"/>
          <ModelParameter cn="CN=Root,Model=Iron Mouse PV3 - Hemochromatosis,Vector=Compartments[Liver]" value="0.001161905" type="Compartment" simulationType="fixed"/>
          <ModelParameter cn="CN=Root,Model=Iron Mouse PV3 - Hemochromatosis,Vector=Compartments[Plasma]" value="0.0012999999999999999" type="Compartment" simulationType="fixed"/>
          <ModelParameter cn="CN=Root,Model=Iron Mouse PV3 - Hemochromatosis,Vector=Compartments[RestOfBody]" value="0.019694765999999999" type="Compartment" simulationType="fixed"/>
          <ModelParameter cn="CN=Root,Model=Iron Mouse PV3 - Hemochromatosis,Vector=Compartments[BoneMarrow]" value="0.000214286" type="Compartment" simulationType="fixed"/>
        </ModelParameterGroup>
        <ModelParameterGroup cn="String=Initial Species Values" type="Group">
          <ModelParameter cn="CN=Root,Model=Iron Mouse PV3 - Hemochromatosis,Vector=Compartments[Duodenum],Vector=Metabolites[FeDuo]" value="2.321348042024175e+17" type="Species" simulationType="reactions"/>
          <ModelParameter cn="CN=Root,Model=Iron Mouse PV3 - Hemochromatosis,Vector=Compartments[RBC],Vector=Metabolites[FeRBC]" value="1.0942231632430002e+19" type="Species" simulationType="reactions"/>
          <ModelParameter cn="CN=Root,Model=Iron Mouse PV3 - Hemochromatosis,Vector=Compartments[Spleen],Vector=Metabolites[FeSpleen]" value="91945723926544464" type="Species" simulationType="reactions"/>
          <ModelParameter cn="CN=Root,Model=Iron Mouse PV3 - Hemochromatosis,Vector=Compartments[Liver],Vector=Metabolites[FeLiver]" value="9.0963036534629338e+17" type="Species" simulationType="reactions"/>
          <ModelParameter cn="CN=Root,Model=Iron Mouse PV3 - Hemochromatosis,Vector=Compartments[Plasma],Vector=Metabolites[Tf]" value="9089453467176810" type="Species" simulationType="reactions"/>
          <ModelParameter cn="CN=Root,Model=Iron Mouse PV3 - Hemochromatosis,Vector=Compartments[Plasma],Vector=Metabolites[Hepcidin]" value="18013406433680.844" type="Species" simulationType="reactions"/>
          <ModelParameter cn="CN=Root,Model=Iron Mouse PV3 - Hemochromatosis,Vector=Compartments[Plasma],Vector=Metabolites[Fe2Tf]" value="14845332280073750" type="Species" simulationType="reactions"/>
          <ModelParameter cn="CN=Root,Model=Iron Mouse PV3 - Hemochromatosis,Vector=Compartments[Plasma],Vector=Metabolites[Fe1Tf]" value="6362562625533478" type="Species" simulationType="reactions"/>
          <ModelParameter cn="CN=Root,Model=Iron Mouse PV3 - Hemochromatosis,Vector=Compartments[Plasma],Vector=Metabolites[NTBI]" value="31315137308000" type="Species" simulationType="reactions"/>
          <ModelParameter cn="CN=Root,Model=Iron Mouse PV3 - Hemochromatosis,Vector=Compartments[Plasma],Vector=Metabolites[EPO]" value="1899811092.63309" type="Species" simulationType="reactions"/>
          <ModelParameter cn="CN=Root,Model=Iron Mouse PV3 - Hemochromatosis,Vector=Compartments[RestOfBody],Vector=Metabolites[FeRest]" value="4.7650613574284698e+18" type="Species" simulationType="reactions"/>
          <ModelParameter cn="CN=Root,Model=Iron Mouse PV3 - Hemochromatosis,Vector=Compartments[RestOfBody],Vector=Metabolites[FeOutside]" value="0" type="Species" simulationType="fixed"/>
          <ModelParameter cn="CN=Root,Model=Iron Mouse PV3 - Hemochromatosis,Vector=Compartments[BoneMarrow],Vector=Metabolites[FeBM]" value="2.6848163402173971e+17" type="Species" simulationType="reactions"/>
        </ModelParameterGroup>
        <ModelParameterGroup cn="String=Initial Global Quantities" type="Group">
          <ModelParameter cn="CN=Root,Model=Iron Mouse PV3 - Hemochromatosis,Vector=Values[kNTBI_Fe1Tf]" value="1004004483" type="ModelValue" simulationType="fixed"/>
          <ModelParameter cn="CN=Root,Model=Iron Mouse PV3 - Hemochromatosis,Vector=Values[kInDuo]" value="0.040597099999999997" type="ModelValue" simulationType="fixed"/>
          <ModelParameter cn="CN=Root,Model=Iron Mouse PV3 - Hemochromatosis,Vector=Values[kInLiver]" value="2.11666" type="ModelValue" simulationType="fixed"/>
          <ModelParameter cn="CN=Root,Model=Iron Mouse PV3 - Hemochromatosis,Vector=Values[kInRBC]" value="503844458300" type="ModelValue" simulationType="fixed"/>
          <ModelParameter cn="CN=Root,Model=Iron Mouse PV3 - Hemochromatosis,Vector=Values[kInRest]" value="4.7812094610000004" type="ModelValue" simulationType="fixed"/>
          <ModelParameter cn="CN=Root,Model=Iron Mouse PV3 - Hemochromatosis,Vector=Values[KmFeFPN]" value="0.11251115243369381" type="ModelValue" simulationType="fixed"/>
          <ModelParameter cn="CN=Root,Model=Iron Mouse PV3 - Hemochromatosis,Vector=Values[KiHepcidinFPN]" value="6.3000000000000002e-09" type="ModelValue" simulationType="fixed"/>
          <ModelParameter cn="CN=Root,Model=Iron Mouse PV3 - Hemochromatosis,Vector=Values[TfSaturation]" value="59.498981135371267" type="ModelValue" simulationType="assignment"/>
          <ModelParameter cn="CN=Root,Model=Iron Mouse PV3 - Hemochromatosis,Vector=Values[kFe1Tf_Fe2Tf]" value="1004000000" type="ModelValue" simulationType="fixed"/>
          <ModelParameter cn="CN=Root,Model=Iron Mouse PV3 - Hemochromatosis,Vector=Values[vDuoNTBI]" value="0.20090699540000001" type="ModelValue" simulationType="fixed"/>
          <ModelParameter cn="CN=Root,Model=Iron Mouse PV3 - Hemochromatosis,Vector=Values[vLiverNTBI]" value="0.044479486890000003" type="ModelValue" simulationType="fixed"/>
          <ModelParameter cn="CN=Root,Model=Iron Mouse PV3 - Hemochromatosis,Vector=Values[vSpleenNTBI]" value="2.0673802760000002" type="ModelValue" simulationType="fixed"/>
          <ModelParameter cn="CN=Root,Model=Iron Mouse PV3 - Hemochromatosis,Vector=Values[vRestNTBI]" value="0.010145299999999999" type="ModelValue" simulationType="fixed"/>
          <ModelParameter cn="CN=Root,Model=Iron Mouse PV3 - Hemochromatosis,Vector=Values[kDuoLoss]" value="6.8073799999999999e-05" type="ModelValue" simulationType="fixed"/>
          <ModelParameter cn="CN=Root,Model=Iron Mouse PV3 - Hemochromatosis,Vector=Values[kRBCSpleen]" value="0.029999999999999999" type="ModelValue" simulationType="fixed"/>
          <ModelParameter cn="CN=Root,Model=Iron Mouse PV3 - Hemochromatosis,Vector=Values[Total_Fe]" value="1.7245570059678458e+19" type="ModelValue" simulationType="assignment"/>
          <ModelParameter cn="CN=Root,Model=Iron Mouse PV3 - Hemochromatosis,Vector=Values[Total_Fe_concentration]" value="0.0012422519123093097" type="ModelValue" simulationType="assignment"/>
          <ModelParameter cn="CN=Root,Model=Iron Mouse PV3 - Hemochromatosis,Vector=Values[FePlasma]" value="36084542322988976" type="ModelValue" simulationType="assignment"/>
          <ModelParameter cn="CN=Root,Model=Iron Mouse PV3 - Hemochromatosis,Vector=Values[kInBM]" value="4068781613000" type="ModelValue" simulationType="fixed"/>
          <ModelParameter cn="CN=Root,Model=Iron Mouse PV3 - Hemochromatosis,Vector=Values[kBMSpleen]" value="0.1032184018" type="ModelValue" simulationType="fixed"/>
          <ModelParameter cn="CN=Root,Model=Iron Mouse PV3 - Hemochromatosis,Vector=Values[Total_Fe_(g)]" value="0.0015992297982454901" type="ModelValue" simulationType="assignment"/>
          <ModelParameter cn="CN=Root,Model=Iron Mouse PV3 - Hemochromatosis,Vector=Values[Total_Tf]" value="30297348372784040" type="ModelValue" simulationType="assignment"/>
          <ModelParameter cn="CN=Root,Model=Iron Mouse PV3 - Hemochromatosis,Vector=Values[Total_Tf_conc]" value="3.8699940000000001e-05" type="ModelValue" simulationType="assignment"/>
          <ModelParameter cn="CN=Root,Model=Iron Mouse PV3 - Hemochromatosis,Vector=Values[Total_Tf_mg/ml]" value="2.94119544" type="ModelValue" simulationType="assignment"/>
          <ModelParameter cn="CN=Root,Model=Iron Mouse PV3 - Hemochromatosis,Vector=Values[vDiet_basal]" value="0.003469654868" type="ModelValue" simulationType="fixed"/>
          <ModelParameter cn="CN=Root,Model=Iron Mouse PV3 - Hemochromatosis,Vector=Values[FePlasma(conc)]" value="4.6092140000000001e-05" type="ModelValue" simulationType="assignment"/>
          <ModelParameter cn="CN=Root,Model=Iron Mouse PV3 - Hemochromatosis,Vector=Values[KaNTBI]" value="0.000255016" type="ModelValue" simulationType="fixed"/>
          <ModelParameter cn="CN=Root,Model=Iron Mouse PV3 - Hemochromatosis,Vector=Values[KmNTBI]" value="0.00067929100000000005" type="ModelValue" simulationType="fixed"/>
          <ModelParameter cn="CN=Root,Model=Iron Mouse PV3 - Hemochromatosis,Vector=Values[vNTBILiver]" value="0" type="ModelValue" simulationType="fixed"/>
          <ModelParameter cn="CN=Root,Model=Iron Mouse PV3 - Hemochromatosis,Vector=Values[fDiet]" value="1" type="ModelValue" simulationType="fixed"/>
          <ModelParameter cn="CN=Root,Model=Iron Mouse PV3 - Hemochromatosis,Vector=Values[ksHepcidin]" value="0" type="ModelValue" simulationType="fixed"/>
          <ModelParameter cn="CN=Root,Model=Iron Mouse PV3 - Hemochromatosis,Vector=Values[vEPO]" value="2.626747925e-09" type="ModelValue" simulationType="fixed"/>
          <ModelParameter cn="CN=Root,Model=Iron Mouse PV3 - Hemochromatosis,Vector=Values[kdEPO]" value="4.7999999999999998" type="ModelValue" simulationType="fixed"/>
          <ModelParameter cn="CN=Root,Model=Iron Mouse PV3 - Hemochromatosis,Vector=Values[hEPO]" value="6.5" type="ModelValue" simulationType="fixed"/>
          <ModelParameter cn="CN=Root,Model=Iron Mouse PV3 - Hemochromatosis,Vector=Values[KiEPORBC]" value="0.01" type="ModelValue" simulationType="fixed"/>
          <ModelParameter cn="CN=Root,Model=Iron Mouse PV3 - Hemochromatosis,Vector=Values[KEPOHepcidin]" value="4.9999999999999997e-12" type="ModelValue" simulationType="fixed"/>
          <ModelParameter cn="CN=Root,Model=Iron Mouse PV3 - Hemochromatosis,Vector=Values[hEPOHepcidin]" value="4" type="ModelValue" simulationType="fixed"/>
          <ModelParameter cn="CN=Root,Model=Iron Mouse PV3 - Hemochromatosis,Vector=Values[FeTftotal]" value="4.6052140000000002e-05" type="ModelValue" simulationType="assignment"/>
          <ModelParameter cn="CN=Root,Model=Iron Mouse PV3 - Hemochromatosis,Vector=Values[hNTBI]" value="1" type="ModelValue" simulationType="fixed"/>
          <ModelParameter cn="CN=Root,Model=Iron Mouse PV3 - Hemochromatosis,Vector=Values[kRestLoss]" value="0.0168620188" type="ModelValue" simulationType="fixed"/>
          <ModelParameter cn="CN=Root,Model=Iron Mouse PV3 - Hemochromatosis,Vector=Values[vTf]" value="1.5479975999999999e-05" type="ModelValue" simulationType="fixed"/>
          <ModelParameter cn="CN=Root,Model=Iron Mouse PV3 - Hemochromatosis,Vector=Values[kdTf]" value="0.40000000000000002" type="ModelValue" simulationType="fixed"/>
          <ModelParameter cn="CN=Root,Model=Iron Mouse PV3 - Hemochromatosis,Vector=Values[kdHepcidin]" value="0.75616000000000005" type="ModelValue" simulationType="fixed"/>
          <ModelParameter cn="CN=Root,Model=Iron Mouse PV3 - Hemochromatosis,Vector=Values[vDiet]" value="0.003469654868" type="ModelValue" simulationType="assignment"/>
          <ModelParameter cn="CN=Root,Model=Iron Mouse PV3 - Hemochromatosis,Vector=Values[rel(\[EPO\])]" value="1" type="ModelValue" simulationType="assignment"/>
          <ModelParameter cn="CN=Root,Model=Iron Mouse PV3 - Hemochromatosis,Vector=Values[rel(\[FeBM\])]" value="1" type="ModelValue" simulationType="assignment"/>
          <ModelParameter cn="CN=Root,Model=Iron Mouse PV3 - Hemochromatosis,Vector=Values[rel(\[FeDuo\])]" value="1" type="ModelValue" simulationType="assignment"/>
          <ModelParameter cn="CN=Root,Model=Iron Mouse PV3 - Hemochromatosis,Vector=Values[rel(\[FeLiver\])]" value="1" type="ModelValue" simulationType="assignment"/>
          <ModelParameter cn="CN=Root,Model=Iron Mouse PV3 - Hemochromatosis,Vector=Values[rel(\[FeRBC\])]" value="1" type="ModelValue" simulationType="assignment"/>
          <ModelParameter cn="CN=Root,Model=Iron Mouse PV3 - Hemochromatosis,Vector=Values[rel(\[FeRest\])]" value="1" type="ModelValue" simulationType="assignment"/>
          <ModelParameter cn="CN=Root,Model=Iron Mouse PV3 - Hemochromatosis,Vector=Values[rel(\[FeSpleen\])]" value="1" type="ModelValue" simulationType="assignment"/>
          <ModelParameter cn="CN=Root,Model=Iron Mouse PV3 - Hemochromatosis,Vector=Values[rel(\[Hepcidin\])]" value="1" type="ModelValue" simulationType="assignment"/>
          <ModelParameter cn="CN=Root,Model=Iron Mouse PV3 - Hemochromatosis,Vector=Values[rel(\[NTBI\])]" value="1" type="ModelValue" simulationType="assignment"/>
          <ModelParameter cn="CN=Root,Model=Iron Mouse PV3 - Hemochromatosis,Vector=Values[rel(\[FeTotal\])]" value="1" type="ModelValue" simulationType="assignment"/>
        </ModelParameterGroup>
        <ModelParameterGroup cn="String=Kinetic Parameters" type="Group">
          <ModelParameterGroup cn="CN=Root,Model=Iron Mouse PV3 - Hemochromatosis,Vector=Reactions[Diet]" type="Reaction">
            <ModelParameter cn="CN=Root,Model=Iron Mouse PV3 - Hemochromatosis,Vector=Reactions[Diet],ParameterGroup=Parameters,Parameter=v" value="0.003469654868" type="ReactionParameter" simulationType="assignment">
              <InitialExpression>
                &lt;CN=Root,Model=Iron Mouse PV3 - Hemochromatosis,Vector=Values[vDiet],Reference=InitialValue>
              </InitialExpression>
            </ModelParameter>
          </ModelParameterGroup>
          <ModelParameterGroup cn="CN=Root,Model=Iron Mouse PV3 - Hemochromatosis,Vector=Reactions[HepcidinSynthesis]" type="Reaction">
            <ModelParameter cn="CN=Root,Model=Iron Mouse PV3 - Hemochromatosis,Vector=Reactions[HepcidinSynthesis],ParameterGroup=Parameters,Parameter=ks" value="0" type="ReactionParameter" simulationType="assignment">
              <InitialExpression>
                &lt;CN=Root,Model=Iron Mouse PV3 - Hemochromatosis,Vector=Values[ksHepcidin],Reference=InitialValue>
              </InitialExpression>
            </ModelParameter>
            <ModelParameter cn="CN=Root,Model=Iron Mouse PV3 - Hemochromatosis,Vector=Reactions[HepcidinSynthesis],ParameterGroup=Parameters,Parameter=M1" value="4.6052140000000002e-05" type="ReactionParameter" simulationType="assignment">
              <InitialExpression>
                &lt;CN=Root,Model=Iron Mouse PV3 - Hemochromatosis,Vector=Values[FeTftotal],Reference=InitialValue>
              </InitialExpression>
            </ModelParameter>
            <ModelParameter cn="CN=Root,Model=Iron Mouse PV3 - Hemochromatosis,Vector=Reactions[HepcidinSynthesis],ParameterGroup=Parameters,Parameter=Ki" value="4.9999999999999997e-12" type="ReactionParameter" simulationType="assignment">
              <InitialExpression>
                &lt;CN=Root,Model=Iron Mouse PV3 - Hemochromatosis,Vector=Values[KEPOHepcidin],Reference=InitialValue>
              </InitialExpression>
            </ModelParameter>
            <ModelParameter cn="CN=Root,Model=Iron Mouse PV3 - Hemochromatosis,Vector=Reactions[HepcidinSynthesis],ParameterGroup=Parameters,Parameter=h" value="4" type="ReactionParameter" simulationType="assignment">
              <InitialExpression>
                &lt;CN=Root,Model=Iron Mouse PV3 - Hemochromatosis,Vector=Values[hEPOHepcidin],Reference=InitialValue>
              </InitialExpression>
            </ModelParameter>
          </ModelParameterGroup>
          <ModelParameterGroup cn="CN=Root,Model=Iron Mouse PV3 - Hemochromatosis,Vector=Reactions[HepcidinDecay]" type="Reaction">
            <ModelParameter cn="CN=Root,Model=Iron Mouse PV3 - Hemochromatosis,Vector=Reactions[HepcidinDecay],ParameterGroup=Parameters,Parameter=k1" value="0.75616000000000005" type="ReactionParameter" simulationType="assignment">
              <InitialExpression>
                &lt;CN=Root,Model=Iron Mouse PV3 - Hemochromatosis,Vector=Values[kdHepcidin],Reference=InitialValue>
              </InitialExpression>
            </ModelParameter>
          </ModelParameterGroup>
          <ModelParameterGroup cn="CN=Root,Model=Iron Mouse PV3 - Hemochromatosis,Vector=Reactions[Duo_NTBI]" type="Reaction">
            <ModelParameter cn="CN=Root,Model=Iron Mouse PV3 - Hemochromatosis,Vector=Reactions[Duo_NTBI],ParameterGroup=Parameters,Parameter=Km" value="0.11251115243369381" type="ReactionParameter" simulationType="assignment">
              <InitialExpression>
                &lt;CN=Root,Model=Iron Mouse PV3 - Hemochromatosis,Vector=Values[KmFeFPN],Reference=InitialValue>
              </InitialExpression>
            </ModelParameter>
            <ModelParameter cn="CN=Root,Model=Iron Mouse PV3 - Hemochromatosis,Vector=Reactions[Duo_NTBI],ParameterGroup=Parameters,Parameter=Ki" value="6.3000000000000002e-09" type="ReactionParameter" simulationType="assignment">
              <InitialExpression>
                &lt;CN=Root,Model=Iron Mouse PV3 - Hemochromatosis,Vector=Values[KiHepcidinFPN],Reference=InitialValue>
              </InitialExpression>
            </ModelParameter>
            <ModelParameter cn="CN=Root,Model=Iron Mouse PV3 - Hemochromatosis,Vector=Reactions[Duo_NTBI],ParameterGroup=Parameters,Parameter=v" value="0.20090699540000001" type="ReactionParameter" simulationType="assignment">
              <InitialExpression>
                &lt;CN=Root,Model=Iron Mouse PV3 - Hemochromatosis,Vector=Values[vDuoNTBI],Reference=InitialValue>
              </InitialExpression>
            </ModelParameter>
          </ModelParameterGroup>
          <ModelParameterGroup cn="CN=Root,Model=Iron Mouse PV3 - Hemochromatosis,Vector=Reactions[Fe2Tf_BM]" type="Reaction">
            <ModelParameter cn="CN=Root,Model=Iron Mouse PV3 - Hemochromatosis,Vector=Reactions[Fe2Tf_BM],ParameterGroup=Parameters,Parameter=k" value="4068781613000" type="ReactionParameter" simulationType="assignment">
              <InitialExpression>
                &lt;CN=Root,Model=Iron Mouse PV3 - Hemochromatosis,Vector=Values[kInBM],Reference=InitialValue>
              </InitialExpression>
            </ModelParameter>
          </ModelParameterGroup>
          <ModelParameterGroup cn="CN=Root,Model=Iron Mouse PV3 - Hemochromatosis,Vector=Reactions[RBC_Spleen]" type="Reaction">
            <ModelParameter cn="CN=Root,Model=Iron Mouse PV3 - Hemochromatosis,Vector=Reactions[RBC_Spleen],ParameterGroup=Parameters,Parameter=k" value="0.029999999999999999" type="ReactionParameter" simulationType="assignment">
              <InitialExpression>
                &lt;CN=Root,Model=Iron Mouse PV3 - Hemochromatosis,Vector=Values[kRBCSpleen],Reference=InitialValue>
              </InitialExpression>
            </ModelParameter>
          </ModelParameterGroup>
          <ModelParameterGroup cn="CN=Root,Model=Iron Mouse PV3 - Hemochromatosis,Vector=Reactions[Spleen_NTBI]" type="Reaction">
            <ModelParameter cn="CN=Root,Model=Iron Mouse PV3 - Hemochromatosis,Vector=Reactions[Spleen_NTBI],ParameterGroup=Parameters,Parameter=Km" value="0.11251115243369381" type="ReactionParameter" simulationType="assignment">
              <InitialExpression>
                &lt;CN=Root,Model=Iron Mouse PV3 - Hemochromatosis,Vector=Values[KmFeFPN],Reference=InitialValue>
              </InitialExpression>
            </ModelParameter>
            <ModelParameter cn="CN=Root,Model=Iron Mouse PV3 - Hemochromatosis,Vector=Reactions[Spleen_NTBI],ParameterGroup=Parameters,Parameter=Ki" value="6.3000000000000002e-09" type="ReactionParameter" simulationType="assignment">
              <InitialExpression>
                &lt;CN=Root,Model=Iron Mouse PV3 - Hemochromatosis,Vector=Values[KiHepcidinFPN],Reference=InitialValue>
              </InitialExpression>
            </ModelParameter>
            <ModelParameter cn="CN=Root,Model=Iron Mouse PV3 - Hemochromatosis,Vector=Reactions[Spleen_NTBI],ParameterGroup=Parameters,Parameter=v" value="2.0673802760000002" type="ReactionParameter" simulationType="assignment">
              <InitialExpression>
                &lt;CN=Root,Model=Iron Mouse PV3 - Hemochromatosis,Vector=Values[vSpleenNTBI],Reference=InitialValue>
              </InitialExpression>
            </ModelParameter>
          </ModelParameterGroup>
          <ModelParameterGroup cn="CN=Root,Model=Iron Mouse PV3 - Hemochromatosis,Vector=Reactions[Liver_NTBI]" type="Reaction">
            <ModelParameter cn="CN=Root,Model=Iron Mouse PV3 - Hemochromatosis,Vector=Reactions[Liver_NTBI],ParameterGroup=Parameters,Parameter=Km" value="0.11251115243369381" type="ReactionParameter" simulationType="assignment">
              <InitialExpression>
                &lt;CN=Root,Model=Iron Mouse PV3 - Hemochromatosis,Vector=Values[KmFeFPN],Reference=InitialValue>
              </InitialExpression>
            </ModelParameter>
            <ModelParameter cn="CN=Root,Model=Iron Mouse PV3 - Hemochromatosis,Vector=Reactions[Liver_NTBI],ParameterGroup=Parameters,Parameter=Ki" value="6.3000000000000002e-09" type="ReactionParameter" simulationType="assignment">
              <InitialExpression>
                &lt;CN=Root,Model=Iron Mouse PV3 - Hemochromatosis,Vector=Values[KiHepcidinFPN],Reference=InitialValue>
              </InitialExpression>
            </ModelParameter>
            <ModelParameter cn="CN=Root,Model=Iron Mouse PV3 - Hemochromatosis,Vector=Reactions[Liver_NTBI],ParameterGroup=Parameters,Parameter=v" value="0.044479486890000003" type="ReactionParameter" simulationType="assignment">
              <InitialExpression>
                &lt;CN=Root,Model=Iron Mouse PV3 - Hemochromatosis,Vector=Values[vLiverNTBI],Reference=InitialValue>
              </InitialExpression>
            </ModelParameter>
          </ModelParameterGroup>
          <ModelParameterGroup cn="CN=Root,Model=Iron Mouse PV3 - Hemochromatosis,Vector=Reactions[NTBI_Fe1Tf]" type="Reaction">
            <ModelParameter cn="CN=Root,Model=Iron Mouse PV3 - Hemochromatosis,Vector=Reactions[NTBI_Fe1Tf],ParameterGroup=Parameters,Parameter=k1" value="1004004483" type="ReactionParameter" simulationType="assignment">
              <InitialExpression>
                &lt;CN=Root,Model=Iron Mouse PV3 - Hemochromatosis,Vector=Values[kNTBI_Fe1Tf],Reference=InitialValue>
              </InitialExpression>
            </ModelParameter>
          </ModelParameterGroup>
          <ModelParameterGroup cn="CN=Root,Model=Iron Mouse PV3 - Hemochromatosis,Vector=Reactions[DuoLoss]" type="Reaction">
            <ModelParameter cn="CN=Root,Model=Iron Mouse PV3 - Hemochromatosis,Vector=Reactions[DuoLoss],ParameterGroup=Parameters,Parameter=k" value="6.8073799999999999e-05" type="ReactionParameter" simulationType="assignment">
              <InitialExpression>
                &lt;CN=Root,Model=Iron Mouse PV3 - Hemochromatosis,Vector=Values[kDuoLoss],Reference=InitialValue>
              </InitialExpression>
            </ModelParameter>
          </ModelParameterGroup>
          <ModelParameterGroup cn="CN=Root,Model=Iron Mouse PV3 - Hemochromatosis,Vector=Reactions[Fe2Tf_Liver]" type="Reaction">
            <ModelParameter cn="CN=Root,Model=Iron Mouse PV3 - Hemochromatosis,Vector=Reactions[Fe2Tf_Liver],ParameterGroup=Parameters,Parameter=k" value="2.11666" type="ReactionParameter" simulationType="assignment">
              <InitialExpression>
                &lt;CN=Root,Model=Iron Mouse PV3 - Hemochromatosis,Vector=Values[kInLiver],Reference=InitialValue>
              </InitialExpression>
            </ModelParameter>
          </ModelParameterGroup>
          <ModelParameterGroup cn="CN=Root,Model=Iron Mouse PV3 - Hemochromatosis,Vector=Reactions[Fe2Tf_Rest]" type="Reaction">
            <ModelParameter cn="CN=Root,Model=Iron Mouse PV3 - Hemochromatosis,Vector=Reactions[Fe2Tf_Rest],ParameterGroup=Parameters,Parameter=k" value="4.7812094610000004" type="ReactionParameter" simulationType="assignment">
              <InitialExpression>
                &lt;CN=Root,Model=Iron Mouse PV3 - Hemochromatosis,Vector=Values[kInRest],Reference=InitialValue>
              </InitialExpression>
            </ModelParameter>
          </ModelParameterGroup>
          <ModelParameterGroup cn="CN=Root,Model=Iron Mouse PV3 - Hemochromatosis,Vector=Reactions[Fe2Tf_Duo]" type="Reaction">
            <ModelParameter cn="CN=Root,Model=Iron Mouse PV3 - Hemochromatosis,Vector=Reactions[Fe2Tf_Duo],ParameterGroup=Parameters,Parameter=k" value="0.040597099999999997" type="ReactionParameter" simulationType="assignment">
              <InitialExpression>
                &lt;CN=Root,Model=Iron Mouse PV3 - Hemochromatosis,Vector=Values[kInDuo],Reference=InitialValue>
              </InitialExpression>
            </ModelParameter>
          </ModelParameterGroup>
          <ModelParameterGroup cn="CN=Root,Model=Iron Mouse PV3 - Hemochromatosis,Vector=Reactions[Rest_NTBI]" type="Reaction">
            <ModelParameter cn="CN=Root,Model=Iron Mouse PV3 - Hemochromatosis,Vector=Reactions[Rest_NTBI],ParameterGroup=Parameters,Parameter=Km" value="0.11251115243369381" type="ReactionParameter" simulationType="assignment">
              <InitialExpression>
                &lt;CN=Root,Model=Iron Mouse PV3 - Hemochromatosis,Vector=Values[KmFeFPN],Reference=InitialValue>
              </InitialExpression>
            </ModelParameter>
            <ModelParameter cn="CN=Root,Model=Iron Mouse PV3 - Hemochromatosis,Vector=Reactions[Rest_NTBI],ParameterGroup=Parameters,Parameter=Ki" value="6.3000000000000002e-09" type="ReactionParameter" simulationType="assignment">
              <InitialExpression>
                &lt;CN=Root,Model=Iron Mouse PV3 - Hemochromatosis,Vector=Values[KiHepcidinFPN],Reference=InitialValue>
              </InitialExpression>
            </ModelParameter>
            <ModelParameter cn="CN=Root,Model=Iron Mouse PV3 - Hemochromatosis,Vector=Reactions[Rest_NTBI],ParameterGroup=Parameters,Parameter=v" value="0.010145299999999999" type="ReactionParameter" simulationType="assignment">
              <InitialExpression>
                &lt;CN=Root,Model=Iron Mouse PV3 - Hemochromatosis,Vector=Values[vRestNTBI],Reference=InitialValue>
              </InitialExpression>
            </ModelParameter>
          </ModelParameterGroup>
          <ModelParameterGroup cn="CN=Root,Model=Iron Mouse PV3 - Hemochromatosis,Vector=Reactions[Fe1Tf_Fe2Tf]" type="Reaction">
            <ModelParameter cn="CN=Root,Model=Iron Mouse PV3 - Hemochromatosis,Vector=Reactions[Fe1Tf_Fe2Tf],ParameterGroup=Parameters,Parameter=k1" value="1004000000" type="ReactionParameter" simulationType="assignment">
              <InitialExpression>
                &lt;CN=Root,Model=Iron Mouse PV3 - Hemochromatosis,Vector=Values[kFe1Tf_Fe2Tf],Reference=InitialValue>
              </InitialExpression>
            </ModelParameter>
          </ModelParameterGroup>
          <ModelParameterGroup cn="CN=Root,Model=Iron Mouse PV3 - Hemochromatosis,Vector=Reactions[Fe1Tf_Liver]" type="Reaction">
            <ModelParameter cn="CN=Root,Model=Iron Mouse PV3 - Hemochromatosis,Vector=Reactions[Fe1Tf_Liver],ParameterGroup=Parameters,Parameter=k" value="2.11666" type="ReactionParameter" simulationType="assignment">
              <InitialExpression>
                &lt;CN=Root,Model=Iron Mouse PV3 - Hemochromatosis,Vector=Values[kInLiver],Reference=InitialValue>
              </InitialExpression>
            </ModelParameter>
          </ModelParameterGroup>
          <ModelParameterGroup cn="CN=Root,Model=Iron Mouse PV3 - Hemochromatosis,Vector=Reactions[Fe1Tf_BM]" type="Reaction">
            <ModelParameter cn="CN=Root,Model=Iron Mouse PV3 - Hemochromatosis,Vector=Reactions[Fe1Tf_BM],ParameterGroup=Parameters,Parameter=k" value="4068781613000" type="ReactionParameter" simulationType="assignment">
              <InitialExpression>
                &lt;CN=Root,Model=Iron Mouse PV3 - Hemochromatosis,Vector=Values[kInBM],Reference=InitialValue>
              </InitialExpression>
            </ModelParameter>
          </ModelParameterGroup>
          <ModelParameterGroup cn="CN=Root,Model=Iron Mouse PV3 - Hemochromatosis,Vector=Reactions[Fe1Tf_Rest]" type="Reaction">
            <ModelParameter cn="CN=Root,Model=Iron Mouse PV3 - Hemochromatosis,Vector=Reactions[Fe1Tf_Rest],ParameterGroup=Parameters,Parameter=k" value="4.7812094610000004" type="ReactionParameter" simulationType="assignment">
              <InitialExpression>
                &lt;CN=Root,Model=Iron Mouse PV3 - Hemochromatosis,Vector=Values[kInRest],Reference=InitialValue>
              </InitialExpression>
            </ModelParameter>
          </ModelParameterGroup>
          <ModelParameterGroup cn="CN=Root,Model=Iron Mouse PV3 - Hemochromatosis,Vector=Reactions[Fe1Tf_Duo]" type="Reaction">
            <ModelParameter cn="CN=Root,Model=Iron Mouse PV3 - Hemochromatosis,Vector=Reactions[Fe1Tf_Duo],ParameterGroup=Parameters,Parameter=k" value="0.040597099999999997" type="ReactionParameter" simulationType="assignment">
              <InitialExpression>
                &lt;CN=Root,Model=Iron Mouse PV3 - Hemochromatosis,Vector=Values[kInDuo],Reference=InitialValue>
              </InitialExpression>
            </ModelParameter>
          </ModelParameterGroup>
          <ModelParameterGroup cn="CN=Root,Model=Iron Mouse PV3 - Hemochromatosis,Vector=Reactions[BM_RBC]" type="Reaction">
            <ModelParameter cn="CN=Root,Model=Iron Mouse PV3 - Hemochromatosis,Vector=Reactions[BM_RBC],ParameterGroup=Parameters,Parameter=k" value="503844458300" type="ReactionParameter" simulationType="assignment">
              <InitialExpression>
                &lt;CN=Root,Model=Iron Mouse PV3 - Hemochromatosis,Vector=Values[kInRBC],Reference=InitialValue>
              </InitialExpression>
            </ModelParameter>
          </ModelParameterGroup>
          <ModelParameterGroup cn="CN=Root,Model=Iron Mouse PV3 - Hemochromatosis,Vector=Reactions[BM_Spleen]" type="Reaction">
            <ModelParameter cn="CN=Root,Model=Iron Mouse PV3 - Hemochromatosis,Vector=Reactions[BM_Spleen],ParameterGroup=Parameters,Parameter=k" value="0.1032184018" type="ReactionParameter" simulationType="assignment">
              <InitialExpression>
                &lt;CN=Root,Model=Iron Mouse PV3 - Hemochromatosis,Vector=Values[kBMSpleen],Reference=InitialValue>
              </InitialExpression>
            </ModelParameter>
          </ModelParameterGroup>
          <ModelParameterGroup cn="CN=Root,Model=Iron Mouse PV3 - Hemochromatosis,Vector=Reactions[NTBI_Liver]" type="Reaction">
            <ModelParameter cn="CN=Root,Model=Iron Mouse PV3 - Hemochromatosis,Vector=Reactions[NTBI_Liver],ParameterGroup=Parameters,Parameter=Km" value="0.00067929100000000005" type="ReactionParameter" simulationType="assignment">
              <InitialExpression>
                &lt;CN=Root,Model=Iron Mouse PV3 - Hemochromatosis,Vector=Values[KmNTBI],Reference=InitialValue>
              </InitialExpression>
            </ModelParameter>
            <ModelParameter cn="CN=Root,Model=Iron Mouse PV3 - Hemochromatosis,Vector=Reactions[NTBI_Liver],ParameterGroup=Parameters,Parameter=Ka" value="0.000255016" type="ReactionParameter" simulationType="assignment">
              <InitialExpression>
                &lt;CN=Root,Model=Iron Mouse PV3 - Hemochromatosis,Vector=Values[KaNTBI],Reference=InitialValue>
              </InitialExpression>
            </ModelParameter>
            <ModelParameter cn="CN=Root,Model=Iron Mouse PV3 - Hemochromatosis,Vector=Reactions[NTBI_Liver],ParameterGroup=Parameters,Parameter=Vmax" value="0" type="ReactionParameter" simulationType="assignment">
              <InitialExpression>
                &lt;CN=Root,Model=Iron Mouse PV3 - Hemochromatosis,Vector=Values[vNTBILiver],Reference=InitialValue>
              </InitialExpression>
            </ModelParameter>
          </ModelParameterGroup>
          <ModelParameterGroup cn="CN=Root,Model=Iron Mouse PV3 - Hemochromatosis,Vector=Reactions[EPO synthesis]" type="Reaction">
            <ModelParameter cn="CN=Root,Model=Iron Mouse PV3 - Hemochromatosis,Vector=Reactions[EPO synthesis],ParameterGroup=Parameters,Parameter=h" value="6.5" type="ReactionParameter" simulationType="assignment">
              <InitialExpression>
                &lt;CN=Root,Model=Iron Mouse PV3 - Hemochromatosis,Vector=Values[hEPO],Reference=InitialValue>
              </InitialExpression>
            </ModelParameter>
            <ModelParameter cn="CN=Root,Model=Iron Mouse PV3 - Hemochromatosis,Vector=Reactions[EPO synthesis],ParameterGroup=Parameters,Parameter=V" value="2.626747925e-09" type="ReactionParameter" simulationType="assignment">
              <InitialExpression>
                &lt;CN=Root,Model=Iron Mouse PV3 - Hemochromatosis,Vector=Values[vEPO],Reference=InitialValue>
              </InitialExpression>
            </ModelParameter>
            <ModelParameter cn="CN=Root,Model=Iron Mouse PV3 - Hemochromatosis,Vector=Reactions[EPO synthesis],ParameterGroup=Parameters,Parameter=Ki" value="0.01" type="ReactionParameter" simulationType="assignment">
              <InitialExpression>
                &lt;CN=Root,Model=Iron Mouse PV3 - Hemochromatosis,Vector=Values[KiEPORBC],Reference=InitialValue>
              </InitialExpression>
            </ModelParameter>
          </ModelParameterGroup>
          <ModelParameterGroup cn="CN=Root,Model=Iron Mouse PV3 - Hemochromatosis,Vector=Reactions[EPO degradation]" type="Reaction">
            <ModelParameter cn="CN=Root,Model=Iron Mouse PV3 - Hemochromatosis,Vector=Reactions[EPO degradation],ParameterGroup=Parameters,Parameter=k1" value="4.7999999999999998" type="ReactionParameter" simulationType="assignment">
              <InitialExpression>
                &lt;CN=Root,Model=Iron Mouse PV3 - Hemochromatosis,Vector=Values[kdEPO],Reference=InitialValue>
              </InitialExpression>
            </ModelParameter>
          </ModelParameterGroup>
          <ModelParameterGroup cn="CN=Root,Model=Iron Mouse PV3 - Hemochromatosis,Vector=Reactions[RestLoss]" type="Reaction">
            <ModelParameter cn="CN=Root,Model=Iron Mouse PV3 - Hemochromatosis,Vector=Reactions[RestLoss],ParameterGroup=Parameters,Parameter=k1" value="0.0168620188" type="ReactionParameter" simulationType="assignment">
              <InitialExpression>
                &lt;CN=Root,Model=Iron Mouse PV3 - Hemochromatosis,Vector=Values[kRestLoss],Reference=InitialValue>
              </InitialExpression>
            </ModelParameter>
          </ModelParameterGroup>
          <ModelParameterGroup cn="CN=Root,Model=Iron Mouse PV3 - Hemochromatosis,Vector=Reactions[Tf_degradation]" type="Reaction">
            <ModelParameter cn="CN=Root,Model=Iron Mouse PV3 - Hemochromatosis,Vector=Reactions[Tf_degradation],ParameterGroup=Parameters,Parameter=k1" value="0.40000000000000002" type="ReactionParameter" simulationType="assignment">
              <InitialExpression>
                &lt;CN=Root,Model=Iron Mouse PV3 - Hemochromatosis,Vector=Values[kdTf],Reference=InitialValue>
              </InitialExpression>
            </ModelParameter>
          </ModelParameterGroup>
          <ModelParameterGroup cn="CN=Root,Model=Iron Mouse PV3 - Hemochromatosis,Vector=Reactions[Tf_synthesis]" type="Reaction">
            <ModelParameter cn="CN=Root,Model=Iron Mouse PV3 - Hemochromatosis,Vector=Reactions[Tf_synthesis],ParameterGroup=Parameters,Parameter=v" value="1.5479975999999999e-05" type="ReactionParameter" simulationType="assignment">
              <InitialExpression>
                &lt;CN=Root,Model=Iron Mouse PV3 - Hemochromatosis,Vector=Values[vTf],Reference=InitialValue>
              </InitialExpression>
            </ModelParameter>
          </ModelParameterGroup>
          <ModelParameterGroup cn="CN=Root,Model=Iron Mouse PV3 - Hemochromatosis,Vector=Reactions[Fe2Tf_degradation]" type="Reaction">
            <ModelParameter cn="CN=Root,Model=Iron Mouse PV3 - Hemochromatosis,Vector=Reactions[Fe2Tf_degradation],ParameterGroup=Parameters,Parameter=k1" value="0.40000000000000002" type="ReactionParameter" simulationType="assignment">
              <InitialExpression>
                &lt;CN=Root,Model=Iron Mouse PV3 - Hemochromatosis,Vector=Values[kdTf],Reference=InitialValue>
              </InitialExpression>
            </ModelParameter>
          </ModelParameterGroup>
          <ModelParameterGroup cn="CN=Root,Model=Iron Mouse PV3 - Hemochromatosis,Vector=Reactions[Fe1Tf_degradation]" type="Reaction">
            <ModelParameter cn="CN=Root,Model=Iron Mouse PV3 - Hemochromatosis,Vector=Reactions[Fe1Tf_degradation],ParameterGroup=Parameters,Parameter=k1" value="0.40000000000000002" type="ReactionParameter" simulationType="assignment">
              <InitialExpression>
                &lt;CN=Root,Model=Iron Mouse PV3 - Hemochromatosis,Vector=Values[kdTf],Reference=InitialValue>
              </InitialExpression>
            </ModelParameter>
          </ModelParameterGroup>
        </ModelParameterGroup>
      </ModelParameterSet>
    </ListOfModelParameterSets>
    <StateTemplate>
      <StateTemplateVariable objectReference="Model_1"/>
      <StateTemplateVariable objectReference="Metabolite_8"/>
      <StateTemplateVariable objectReference="Metabolite_4"/>
      <StateTemplateVariable objectReference="Metabolite_0"/>
      <StateTemplateVariable objectReference="Metabolite_12"/>
      <StateTemplateVariable objectReference="Metabolite_10"/>
      <StateTemplateVariable objectReference="Metabolite_3"/>
      <StateTemplateVariable objectReference="Metabolite_7"/>
      <StateTemplateVariable objectReference="Metabolite_2"/>
      <StateTemplateVariable objectReference="Metabolite_9"/>
      <StateTemplateVariable objectReference="Metabolite_5"/>
      <StateTemplateVariable objectReference="Metabolite_1"/>
      <StateTemplateVariable objectReference="Metabolite_6"/>
      <StateTemplateVariable objectReference="ModelValue_7"/>
      <StateTemplateVariable objectReference="ModelValue_15"/>
      <StateTemplateVariable objectReference="ModelValue_16"/>
      <StateTemplateVariable objectReference="ModelValue_17"/>
      <StateTemplateVariable objectReference="ModelValue_20"/>
      <StateTemplateVariable objectReference="ModelValue_21"/>
      <StateTemplateVariable objectReference="ModelValue_22"/>
      <StateTemplateVariable objectReference="ModelValue_23"/>
      <StateTemplateVariable objectReference="ModelValue_25"/>
      <StateTemplateVariable objectReference="ModelValue_37"/>
      <StateTemplateVariable objectReference="ModelValue_43"/>
      <StateTemplateVariable objectReference="ModelValue_44"/>
      <StateTemplateVariable objectReference="ModelValue_45"/>
      <StateTemplateVariable objectReference="ModelValue_46"/>
      <StateTemplateVariable objectReference="ModelValue_47"/>
      <StateTemplateVariable objectReference="ModelValue_48"/>
      <StateTemplateVariable objectReference="ModelValue_49"/>
      <StateTemplateVariable objectReference="ModelValue_50"/>
      <StateTemplateVariable objectReference="ModelValue_51"/>
      <StateTemplateVariable objectReference="ModelValue_52"/>
      <StateTemplateVariable objectReference="ModelValue_53"/>
      <StateTemplateVariable objectReference="Metabolite_11"/>
      <StateTemplateVariable objectReference="Compartment_0"/>
      <StateTemplateVariable objectReference="Compartment_1"/>
      <StateTemplateVariable objectReference="Compartment_2"/>
      <StateTemplateVariable objectReference="Compartment_3"/>
      <StateTemplateVariable objectReference="Compartment_4"/>
      <StateTemplateVariable objectReference="Compartment_5"/>
      <StateTemplateVariable objectReference="Compartment_6"/>
      <StateTemplateVariable objectReference="ModelValue_0"/>
      <StateTemplateVariable objectReference="ModelValue_1"/>
      <StateTemplateVariable objectReference="ModelValue_2"/>
      <StateTemplateVariable objectReference="ModelValue_3"/>
      <StateTemplateVariable objectReference="ModelValue_4"/>
      <StateTemplateVariable objectReference="ModelValue_5"/>
      <StateTemplateVariable objectReference="ModelValue_6"/>
      <StateTemplateVariable objectReference="ModelValue_8"/>
      <StateTemplateVariable objectReference="ModelValue_9"/>
      <StateTemplateVariable objectReference="ModelValue_10"/>
      <StateTemplateVariable objectReference="ModelValue_11"/>
      <StateTemplateVariable objectReference="ModelValue_12"/>
      <StateTemplateVariable objectReference="ModelValue_13"/>
      <StateTemplateVariable objectReference="ModelValue_14"/>
      <StateTemplateVariable objectReference="ModelValue_18"/>
      <StateTemplateVariable objectReference="ModelValue_19"/>
      <StateTemplateVariable objectReference="ModelValue_24"/>
      <StateTemplateVariable objectReference="ModelValue_26"/>
      <StateTemplateVariable objectReference="ModelValue_27"/>
      <StateTemplateVariable objectReference="ModelValue_28"/>
      <StateTemplateVariable objectReference="ModelValue_29"/>
      <StateTemplateVariable objectReference="ModelValue_30"/>
      <StateTemplateVariable objectReference="ModelValue_31"/>
      <StateTemplateVariable objectReference="ModelValue_32"/>
      <StateTemplateVariable objectReference="ModelValue_33"/>
      <StateTemplateVariable objectReference="ModelValue_34"/>
      <StateTemplateVariable objectReference="ModelValue_35"/>
      <StateTemplateVariable objectReference="ModelValue_36"/>
      <StateTemplateVariable objectReference="ModelValue_38"/>
      <StateTemplateVariable objectReference="ModelValue_39"/>
      <StateTemplateVariable objectReference="ModelValue_40"/>
      <StateTemplateVariable objectReference="ModelValue_41"/>
      <StateTemplateVariable objectReference="ModelValue_42"/>
    </StateTemplate>
    <InitialState type="initialState">
      0 31315137308000 9089453467176810 2.321348042024175e+17 2.6848163402173971e+17 4.7650613574284698e+18 9.0963036534629338e+17 6362562625533478 91945723926544464 1899811092.63309 18013406433680.844 1.0942231632430002e+19 14845332280073750 59.498981135371267 1.7245570059678458e+19 0.0012422519123093097 36084542322988976 0.0015992297982454901 30297348372784040 3.8699940000000001e-05 2.94119544 4.6092140000000001e-05 4.6052140000000002e-05 0.003469654868 1 1 1 1 1 1 1 1 1 1 0 3.8461499999999998e-05 0.00079000000000000012 6.7307700000000006e-05 0.001161905 0.0012999999999999999 0.019694765999999999 0.000214286 1004004483 0.040597099999999997 2.11666 503844458300 4.7812094610000004 0.11251115243369381 6.3000000000000002e-09 1004000000 0.20090699540000001 0.044479486890000003 2.0673802760000002 0.010145299999999999 6.8073799999999999e-05 0.029999999999999999 4068781613000 0.1032184018 0.003469654868 0.000255016 0.00067929100000000005 14.151114933954791 1 0 2.626747925e-09 4.7999999999999998 6.5 0.01 4.9999999999999997e-12 4 1 0.0168620188 1.5479975999999999e-05 0.40000000000000002 0.75616000000000005 
    </InitialState>
  </Model>
  <ListOfTasks>
    <Task key="Task_14" name="Steady-State" type="steadyState" scheduled="false" updateModel="false">
      <Report reference="Report_9" target="" append="1" confirmOverwrite="1"/>
      <Problem>
        <Parameter name="JacobianRequested" type="bool" value="1"/>
        <Parameter name="StabilityAnalysisRequested" type="bool" value="1"/>
      </Problem>
      <Method name="Enhanced Newton" type="EnhancedNewton">
        <Parameter name="Resolution" type="unsignedFloat" value="1.0000000000000001e-09"/>
        <Parameter name="Derivation Factor" type="unsignedFloat" value="0.001"/>
        <Parameter name="Use Newton" type="bool" value="1"/>
        <Parameter name="Use Integration" type="bool" value="1"/>
        <Parameter name="Use Back Integration" type="bool" value="0"/>
        <Parameter name="Accept Negative Concentrations" type="bool" value="0"/>
        <Parameter name="Iteration Limit" type="unsignedInteger" value="500"/>
        <Parameter name="Maximum duration for forward integration" type="unsignedFloat" value="1000000000"/>
        <Parameter name="Maximum duration for backward integration" type="unsignedFloat" value="1000000"/>
      </Method>
    </Task>
    <Task key="Task_15" name="Time-Course" type="timeCourse" scheduled="false" updateModel="false">
      <Report reference="Report_18" target="_Diet5wkSimulation.txt" append="0" confirmOverwrite="0"/>
      <Problem>
        <Parameter name="AutomaticStepSize" type="bool" value="0"/>
        <Parameter name="StepNumber" type="unsignedInteger" value="365"/>
        <Parameter name="StepSize" type="float" value="1"/>
        <Parameter name="Duration" type="float" value="365"/>
        <Parameter name="TimeSeriesRequested" type="bool" value="0"/>
        <Parameter name="OutputStartTime" type="float" value="0"/>
        <Parameter name="Output Event" type="bool" value="0"/>
        <Parameter name="Start in Steady State" type="bool" value="0"/>
        <Parameter name="Continue on Simultaneous Events" type="bool" value="1"/>
      </Problem>
      <Method name="Deterministic (LSODA)" type="Deterministic(LSODA)">
        <Parameter name="Integrate Reduced Model" type="bool" value="0"/>
        <Parameter name="Relative Tolerance" type="unsignedFloat" value="9.9999999999999995e-07"/>
        <Parameter name="Absolute Tolerance" type="unsignedFloat" value="9.9999999999999998e-13"/>
        <Parameter name="Max Internal Steps" type="unsignedInteger" value="10000"/>
        <Parameter name="Max Internal Step Size" type="unsignedFloat" value="0"/>
      </Method>
    </Task>
    <Task key="Task_16" name="Scan" type="scan" scheduled="false" updateModel="false">
      <Report reference="Report_9" target="" append="0" confirmOverwrite="0"/>
      <Problem>
        <Parameter name="Subtask" type="unsignedInteger" value="1"/>
        <ParameterGroup name="ScanItems">
        </ParameterGroup>
        <Parameter name="Output in subtask" type="bool" value="1"/>
        <Parameter name="Adjust initial conditions" type="bool" value="0"/>
      </Problem>
      <Method name="Scan Framework" type="ScanFramework">
      </Method>
    </Task>
    <Task key="Task_17" name="Elementary Flux Modes" type="fluxMode" scheduled="false" updateModel="false">
      <Report reference="Report_10" target="" append="1" confirmOverwrite="1"/>
      <Problem>
      </Problem>
      <Method name="EFM Algorithm" type="EFMAlgorithm">
      </Method>
    </Task>
    <Task key="Task_18" name="Optimization" type="optimization" scheduled="false" updateModel="false">
      <Report reference="Report_11" target="" append="1" confirmOverwrite="1"/>
      <Problem>
        <Parameter name="Subtask" type="cn" value="CN=Root,Vector=TaskList[Parameter Estimation]"/>
        <ParameterText name="ObjectiveExpression" type="expression">
          
        </ParameterText>
        <Parameter name="Maximize" type="bool" value="0"/>
        <Parameter name="Randomize Start Values" type="bool" value="0"/>
        <Parameter name="Calculate Statistics" type="bool" value="1"/>
        <ParameterGroup name="OptimizationItemList">
        </ParameterGroup>
        <ParameterGroup name="OptimizationConstraintList">
        </ParameterGroup>
      </Problem>
      <Method name="Random Search" type="RandomSearch">
        <Parameter name="Number of Iterations" type="unsignedInteger" value="100000"/>
        <Parameter name="Random Number Generator" type="unsignedInteger" value="1"/>
        <Parameter name="Seed" type="unsignedInteger" value="0"/>
        <Parameter name="Log Verbosity" type="unsignedInteger" value="0"/>
      </Method>
    </Task>
    <Task key="Task_19" name="Parameter Estimation" type="parameterFitting" scheduled="false" updateModel="false">
      <Report reference="Report_12" target="" append="0" confirmOverwrite="0"/>
      <Problem>
        <Parameter name="Maximize" type="bool" value="0"/>
        <Parameter name="Randomize Start Values" type="bool" value="0"/>
        <Parameter name="Calculate Statistics" type="bool" value="0"/>
        <ParameterGroup name="OptimizationItemList">
        </ParameterGroup>
        <ParameterGroup name="OptimizationConstraintList">
        </ParameterGroup>
        <Parameter name="Steady-State" type="cn" value="CN=Root,Vector=TaskList[Steady-State]"/>
        <Parameter name="Time-Course" type="cn" value="CN=Root,Vector=TaskList[Time-Course]"/>
        <Parameter name="Create Parameter Sets" type="bool" value="0"/>
        <ParameterGroup name="Experiment Set">
        </ParameterGroup>
        <ParameterGroup name="Validation Set">
          <Parameter name="Weight" type="unsignedFloat" value="1"/>
          <Parameter name="Threshold" type="unsignedInteger" value="5"/>
        </ParameterGroup>
      </Problem>
      <Method name="Current Solution Statistics" type="CurrentSolutionStatistics">
      </Method>
    </Task>
    <Task key="Task_20" name="Metabolic Control Analysis" type="metabolicControlAnalysis" scheduled="false" updateModel="false">
      <Report reference="Report_13" target="" append="1" confirmOverwrite="1"/>
      <Problem>
        <Parameter name="Steady-State" type="key" value="Task_14"/>
      </Problem>
      <Method name="MCA Method (Reder)" type="MCAMethod(Reder)">
        <Parameter name="Modulation Factor" type="unsignedFloat" value="1.0000000000000001e-09"/>
        <Parameter name="Use Reder" type="bool" value="1"/>
        <Parameter name="Use Smallbone" type="bool" value="0"/>
      </Method>
    </Task>
    <Task key="Task_21" name="Lyapunov Exponents" type="lyapunovExponents" scheduled="false" updateModel="false">
      <Report reference="Report_14" target="" append="1" confirmOverwrite="1"/>
      <Problem>
        <Parameter name="ExponentNumber" type="unsignedInteger" value="3"/>
        <Parameter name="DivergenceRequested" type="bool" value="1"/>
        <Parameter name="TransientTime" type="float" value="0"/>
      </Problem>
      <Method name="Wolf Method" type="WolfMethod">
        <Parameter name="Orthonormalization Interval" type="unsignedFloat" value="1"/>
        <Parameter name="Overall time" type="unsignedFloat" value="1000"/>
        <Parameter name="Relative Tolerance" type="unsignedFloat" value="9.9999999999999995e-07"/>
        <Parameter name="Absolute Tolerance" type="unsignedFloat" value="9.9999999999999998e-13"/>
        <Parameter name="Max Internal Steps" type="unsignedInteger" value="10000"/>
      </Method>
    </Task>
    <Task key="Task_22" name="Time Scale Separation Analysis" type="timeScaleSeparationAnalysis" scheduled="false" updateModel="false">
      <Report reference="Report_15" target="" append="1" confirmOverwrite="1"/>
      <Problem>
        <Parameter name="StepNumber" type="unsignedInteger" value="100"/>
        <Parameter name="StepSize" type="float" value="0.28000000000000003"/>
        <Parameter name="Duration" type="float" value="28"/>
        <Parameter name="TimeSeriesRequested" type="bool" value="1"/>
        <Parameter name="OutputStartTime" type="float" value="0"/>
      </Problem>
      <Method name="ILDM (LSODA,Deuflhard)" type="TimeScaleSeparation(ILDM,Deuflhard)">
        <Parameter name="Deuflhard Tolerance" type="unsignedFloat" value="9.9999999999999995e-07"/>
      </Method>
    </Task>
    <Task key="Task_23" name="Sensitivities" type="sensitivities" scheduled="false" updateModel="false">
      <Report reference="Report_16" target="" append="1" confirmOverwrite="1"/>
      <Problem>
        <Parameter name="SubtaskType" type="unsignedInteger" value="1"/>
        <ParameterGroup name="TargetFunctions">
          <Parameter name="SingleObject" type="cn" value=""/>
          <Parameter name="ObjectListType" type="unsignedInteger" value="21"/>
        </ParameterGroup>
        <ParameterGroup name="ListOfVariables">
          <ParameterGroup name="Variables">
            <Parameter name="SingleObject" type="cn" value=""/>
            <Parameter name="ObjectListType" type="unsignedInteger" value="41"/>
          </ParameterGroup>
          <ParameterGroup name="Variables">
            <Parameter name="SingleObject" type="cn" value=""/>
            <Parameter name="ObjectListType" type="unsignedInteger" value="0"/>
          </ParameterGroup>
        </ParameterGroup>
      </Problem>
      <Method name="Sensitivities Method" type="SensitivitiesMethod">
        <Parameter name="Delta factor" type="unsignedFloat" value="0.001"/>
        <Parameter name="Delta minimum" type="unsignedFloat" value="1e-14"/>
      </Method>
    </Task>
    <Task key="Task_24" name="Moieties" type="moieties" scheduled="false" updateModel="false">
      <Problem>
      </Problem>
      <Method name="Householder Reduction" type="Householder">
      </Method>
    </Task>
    <Task key="Task_25" name="Cross Section" type="crosssection" scheduled="false" updateModel="false">
      <Problem>
        <Parameter name="AutomaticStepSize" type="bool" value="0"/>
        <Parameter name="StepNumber" type="unsignedInteger" value="100"/>
        <Parameter name="StepSize" type="float" value="0.01"/>
        <Parameter name="Duration" type="float" value="1"/>
        <Parameter name="TimeSeriesRequested" type="bool" value="1"/>
        <Parameter name="OutputStartTime" type="float" value="0"/>
        <Parameter name="Output Event" type="bool" value="0"/>
        <Parameter name="Start in Steady State" type="bool" value="0"/>
        <Parameter name="LimitCrossings" type="bool" value="0"/>
        <Parameter name="NumCrossingsLimit" type="unsignedInteger" value="0"/>
        <Parameter name="LimitOutTime" type="bool" value="0"/>
        <Parameter name="LimitOutCrossings" type="bool" value="0"/>
        <Parameter name="PositiveDirection" type="bool" value="1"/>
        <Parameter name="NumOutCrossingsLimit" type="unsignedInteger" value="0"/>
        <Parameter name="LimitUntilConvergence" type="bool" value="0"/>
        <Parameter name="ConvergenceTolerance" type="float" value="0"/>
        <Parameter name="Threshold" type="float" value="0"/>
        <Parameter name="DelayOutputUntilConvergence" type="bool" value="0"/>
        <Parameter name="OutputConvergenceTolerance" type="float" value="0"/>
        <ParameterText name="TriggerExpression" type="expression">
          
        </ParameterText>
        <Parameter name="SingleVariable" type="cn" value=""/>
        <Parameter name="Continue on Simultaneous Events" type="bool" value="0"/>
      </Problem>
      <Method name="Deterministic (LSODA)" type="Deterministic(LSODA)">
        <Parameter name="Integrate Reduced Model" type="bool" value="0"/>
        <Parameter name="Relative Tolerance" type="unsignedFloat" value="9.9999999999999995e-07"/>
        <Parameter name="Absolute Tolerance" type="unsignedFloat" value="9.9999999999999998e-13"/>
        <Parameter name="Max Internal Steps" type="unsignedInteger" value="10000"/>
        <Parameter name="Max Internal Step Size" type="unsignedFloat" value="0"/>
      </Method>
    </Task>
    <Task key="Task_26" name="Linear Noise Approximation" type="linearNoiseApproximation" scheduled="false" updateModel="false">
      <Report reference="Report_17" target="" append="1" confirmOverwrite="1"/>
      <Problem>
        <Parameter name="Steady-State" type="key" value="Task_14"/>
      </Problem>
      <Method name="Linear Noise Approximation" type="LinearNoiseApproximation">
      </Method>
    </Task>
  </ListOfTasks>
  <ListOfReports>
    <Report key="Report_9" name="Steady-State" taskType="steadyState" separator="&#x09;" precision="6">
      <Comment>
        Automatically generated report.
      </Comment>
      <Footer>
        <Object cn="CN=Root,Vector=TaskList[Steady-State]"/>
      </Footer>
    </Report>
    <Report key="Report_10" name="Elementary Flux Modes" taskType="fluxMode" separator="&#x09;" precision="6">
      <Comment>
        Automatically generated report.
      </Comment>
      <Footer>
        <Object cn="CN=Root,Vector=TaskList[Elementary Flux Modes],Object=Result"/>
      </Footer>
    </Report>
    <Report key="Report_11" name="Optimization" taskType="optimization" separator="&#x09;" precision="6">
      <Comment>
        Automatically generated report.
      </Comment>
      <Header>
        <Object cn="CN=Root,Vector=TaskList[Optimization],Object=Description"/>
        <Object cn="String=\[Function Evaluations\]"/>
        <Object cn="Separator=&#x09;"/>
        <Object cn="String=\[Best Value\]"/>
        <Object cn="Separator=&#x09;"/>
        <Object cn="String=\[Best Parameters\]"/>
      </Header>
      <Body>
        <Object cn="CN=Root,Vector=TaskList[Optimization],Problem=Optimization,Reference=Function Evaluations"/>
        <Object cn="Separator=&#x09;"/>
        <Object cn="CN=Root,Vector=TaskList[Optimization],Problem=Optimization,Reference=Best Value"/>
        <Object cn="Separator=&#x09;"/>
        <Object cn="CN=Root,Vector=TaskList[Optimization],Problem=Optimization,Reference=Best Parameters"/>
      </Body>
      <Footer>
        <Object cn="String=&#x0a;"/>
        <Object cn="CN=Root,Vector=TaskList[Optimization],Object=Result"/>
      </Footer>
    </Report>
    <Report key="Report_12" name="Parameter Estimation" taskType="parameterFitting" separator="&#x09;" precision="6">
      <Comment>
        Automatically generated report.
      </Comment>
      <Header>
        <Object cn="CN=Root,Vector=TaskList[Parameter Estimation],Object=Description"/>
        <Object cn="String=\[Function Evaluations\]"/>
        <Object cn="Separator=&#x09;"/>
        <Object cn="String=\[Best Value\]"/>
        <Object cn="Separator=&#x09;"/>
        <Object cn="String=\[Best Parameters\]"/>
      </Header>
      <Body>
        <Object cn="CN=Root,Vector=TaskList[Parameter Estimation],Problem=Parameter Estimation,Reference=Function Evaluations"/>
        <Object cn="Separator=&#x09;"/>
        <Object cn="CN=Root,Vector=TaskList[Parameter Estimation],Problem=Parameter Estimation,Reference=Best Value"/>
        <Object cn="Separator=&#x09;"/>
        <Object cn="CN=Root,Vector=TaskList[Parameter Estimation],Problem=Parameter Estimation,Reference=Best Parameters"/>
      </Body>
      <Footer>
        <Object cn="String=&#x0a;"/>
        <Object cn="CN=Root,Vector=TaskList[Parameter Estimation],Object=Result"/>
      </Footer>
    </Report>
    <Report key="Report_13" name="Metabolic Control Analysis" taskType="metabolicControlAnalysis" separator="&#x09;" precision="6">
      <Comment>
        Automatically generated report.
      </Comment>
      <Header>
        <Object cn="CN=Root,Vector=TaskList[Metabolic Control Analysis],Object=Description"/>
      </Header>
      <Footer>
        <Object cn="String=&#x0a;"/>
        <Object cn="CN=Root,Vector=TaskList[Metabolic Control Analysis],Object=Result"/>
      </Footer>
    </Report>
    <Report key="Report_14" name="Lyapunov Exponents" taskType="lyapunovExponents" separator="&#x09;" precision="6">
      <Comment>
        Automatically generated report.
      </Comment>
      <Header>
        <Object cn="CN=Root,Vector=TaskList[Lyapunov Exponents],Object=Description"/>
      </Header>
      <Footer>
        <Object cn="String=&#x0a;"/>
        <Object cn="CN=Root,Vector=TaskList[Lyapunov Exponents],Object=Result"/>
      </Footer>
    </Report>
    <Report key="Report_15" name="Time Scale Separation Analysis" taskType="timeScaleSeparationAnalysis" separator="&#x09;" precision="6">
      <Comment>
        Automatically generated report.
      </Comment>
      <Header>
        <Object cn="CN=Root,Vector=TaskList[Time Scale Separation Analysis],Object=Description"/>
      </Header>
      <Footer>
        <Object cn="String=&#x0a;"/>
        <Object cn="CN=Root,Vector=TaskList[Time Scale Separation Analysis],Object=Result"/>
      </Footer>
    </Report>
    <Report key="Report_16" name="Sensitivities" taskType="sensitivities" separator="&#x09;" precision="6">
      <Comment>
        Automatically generated report.
      </Comment>
      <Header>
        <Object cn="CN=Root,Vector=TaskList[Sensitivities],Object=Description"/>
      </Header>
      <Footer>
        <Object cn="String=&#x0a;"/>
        <Object cn="CN=Root,Vector=TaskList[Sensitivities],Object=Result"/>
      </Footer>
    </Report>
    <Report key="Report_17" name="Linear Noise Approximation" taskType="linearNoiseApproximation" separator="&#x09;" precision="6">
      <Comment>
        Automatically generated report.
      </Comment>
      <Header>
        <Object cn="CN=Root,Vector=TaskList[Linear Noise Approximation],Object=Description"/>
      </Header>
      <Footer>
        <Object cn="String=&#x0a;"/>
        <Object cn="CN=Root,Vector=TaskList[Linear Noise Approximation],Object=Result"/>
      </Footer>
    </Report>
    <Report key="Report_18" name="time course diets" taskType="timeCourse" separator="&#x09;" precision="6">
      <Comment>
      </Comment>
      <Table printTitle="1">
        <Object cn="CN=Root,Model=Iron Mouse PV3 - Hemochromatosis,Reference=Time"/>
        <Object cn="CN=Root,Model=Iron Mouse PV3 - Hemochromatosis,Vector=Values[TfSaturation],Reference=Value"/>
        <Object cn="CN=Root,Model=Iron Mouse PV3 - Hemochromatosis,Vector=Values[rel(\[EPO\])],Reference=Value"/>
        <Object cn="CN=Root,Model=Iron Mouse PV3 - Hemochromatosis,Vector=Values[rel(\[FeLiver\])],Reference=Value"/>
        <Object cn="CN=Root,Model=Iron Mouse PV3 - Hemochromatosis,Vector=Values[rel(\[FeSpleen\])],Reference=Value"/>
        <Object cn="CN=Root,Model=Iron Mouse PV3 - Hemochromatosis,Vector=Values[rel(\[FeRBC\])],Reference=Value"/>
        <Object cn="CN=Root,Model=Iron Mouse PV3 - Hemochromatosis,Vector=Values[rel(\[FeDuo\])],Reference=Value"/>
        <Object cn="CN=Root,Model=Iron Mouse PV3 - Hemochromatosis,Vector=Values[rel(\[Hepcidin\])],Reference=Value"/>
        <Object cn="CN=Root,Model=Iron Mouse PV3 - Hemochromatosis,Vector=Values[rel(\[NTBI\])],Reference=Value"/>
        <Object cn="CN=Root,Model=Iron Mouse PV3 - Hemochromatosis,Vector=Values[rel(\[FeBM\])],Reference=Value"/>
        <Object cn="CN=Root,Model=Iron Mouse PV3 - Hemochromatosis,Vector=Values[rel(\[FeRest\])],Reference=Value"/>
        <Object cn="CN=Root,Model=Iron Mouse PV3 - Hemochromatosis,Vector=Values[rel(\[FeTotal\])],Reference=Value"/>
      </Table>
    </Report>
  </ListOfReports>
  <ListOfPlots>
    <PlotSpecification name="Time course" type="Plot2D" active="1" taskTypes="">
      <Parameter name="log X" type="bool" value="0"/>
      <Parameter name="log Y" type="bool" value="0"/>
      <ListOfPlotItems>
        <PlotItem name="[FeDuo]" type="Curve2D">
          <Parameter name="Line type" type="unsignedInteger" value="0"/>
          <Parameter name="Line subtype" type="unsignedInteger" value="0"/>
          <Parameter name="Line width" type="unsignedFloat" value="1"/>
          <Parameter name="Symbol subtype" type="unsignedInteger" value="0"/>
          <Parameter name="Color" type="string" value="auto"/>
          <Parameter name="Recording Activity" type="string" value="during"/>
          <ListOfChannels>
            <ChannelSpec cn="CN=Root,Model=Iron Mouse PV3 - Hemochromatosis,Reference=Time"/>
            <ChannelSpec cn="CN=Root,Model=Iron Mouse PV3 - Hemochromatosis,Vector=Compartments[Duodenum],Vector=Metabolites[FeDuo],Reference=Concentration"/>
          </ListOfChannels>
        </PlotItem>
        <PlotItem name="[FeRBC]" type="Curve2D">
          <Parameter name="Line type" type="unsignedInteger" value="0"/>
          <Parameter name="Line subtype" type="unsignedInteger" value="0"/>
          <Parameter name="Line width" type="unsignedFloat" value="1"/>
          <Parameter name="Symbol subtype" type="unsignedInteger" value="0"/>
          <Parameter name="Color" type="string" value="auto"/>
          <Parameter name="Recording Activity" type="string" value="during"/>
          <ListOfChannels>
            <ChannelSpec cn="CN=Root,Model=Iron Mouse PV3 - Hemochromatosis,Reference=Time"/>
            <ChannelSpec cn="CN=Root,Model=Iron Mouse PV3 - Hemochromatosis,Vector=Compartments[RBC],Vector=Metabolites[FeRBC],Reference=Concentration"/>
          </ListOfChannels>
        </PlotItem>
        <PlotItem name="[FeSpleen]" type="Curve2D">
          <Parameter name="Line type" type="unsignedInteger" value="0"/>
          <Parameter name="Line subtype" type="unsignedInteger" value="0"/>
          <Parameter name="Line width" type="unsignedFloat" value="1"/>
          <Parameter name="Symbol subtype" type="unsignedInteger" value="0"/>
          <Parameter name="Color" type="string" value="auto"/>
          <Parameter name="Recording Activity" type="string" value="during"/>
          <ListOfChannels>
            <ChannelSpec cn="CN=Root,Model=Iron Mouse PV3 - Hemochromatosis,Reference=Time"/>
            <ChannelSpec cn="CN=Root,Model=Iron Mouse PV3 - Hemochromatosis,Vector=Compartments[Spleen],Vector=Metabolites[FeSpleen],Reference=Concentration"/>
          </ListOfChannels>
        </PlotItem>
        <PlotItem name="[FeLiver]" type="Curve2D">
          <Parameter name="Line type" type="unsignedInteger" value="0"/>
          <Parameter name="Line subtype" type="unsignedInteger" value="0"/>
          <Parameter name="Line width" type="unsignedFloat" value="1"/>
          <Parameter name="Symbol subtype" type="unsignedInteger" value="0"/>
          <Parameter name="Color" type="string" value="auto"/>
          <Parameter name="Recording Activity" type="string" value="during"/>
          <ListOfChannels>
            <ChannelSpec cn="CN=Root,Model=Iron Mouse PV3 - Hemochromatosis,Reference=Time"/>
            <ChannelSpec cn="CN=Root,Model=Iron Mouse PV3 - Hemochromatosis,Vector=Compartments[Liver],Vector=Metabolites[FeLiver],Reference=Concentration"/>
          </ListOfChannels>
        </PlotItem>
        <PlotItem name="[Tf]" type="Curve2D">
          <Parameter name="Line type" type="unsignedInteger" value="0"/>
          <Parameter name="Line subtype" type="unsignedInteger" value="0"/>
          <Parameter name="Line width" type="unsignedFloat" value="1"/>
          <Parameter name="Symbol subtype" type="unsignedInteger" value="0"/>
          <Parameter name="Color" type="string" value="auto"/>
          <Parameter name="Recording Activity" type="string" value="during"/>
          <ListOfChannels>
            <ChannelSpec cn="CN=Root,Model=Iron Mouse PV3 - Hemochromatosis,Reference=Time"/>
            <ChannelSpec cn="CN=Root,Model=Iron Mouse PV3 - Hemochromatosis,Vector=Compartments[Plasma],Vector=Metabolites[Tf],Reference=Concentration"/>
          </ListOfChannels>
        </PlotItem>
        <PlotItem name="[Hepcidin]" type="Curve2D">
          <Parameter name="Line type" type="unsignedInteger" value="0"/>
          <Parameter name="Line subtype" type="unsignedInteger" value="0"/>
          <Parameter name="Line width" type="unsignedFloat" value="1"/>
          <Parameter name="Symbol subtype" type="unsignedInteger" value="0"/>
          <Parameter name="Color" type="string" value="auto"/>
          <Parameter name="Recording Activity" type="string" value="during"/>
          <ListOfChannels>
            <ChannelSpec cn="CN=Root,Model=Iron Mouse PV3 - Hemochromatosis,Reference=Time"/>
            <ChannelSpec cn="CN=Root,Model=Iron Mouse PV3 - Hemochromatosis,Vector=Compartments[Plasma],Vector=Metabolites[Hepcidin],Reference=Concentration"/>
          </ListOfChannels>
        </PlotItem>
        <PlotItem name="[Fe2Tf]" type="Curve2D">
          <Parameter name="Line type" type="unsignedInteger" value="0"/>
          <Parameter name="Line subtype" type="unsignedInteger" value="0"/>
          <Parameter name="Line width" type="unsignedFloat" value="1"/>
          <Parameter name="Symbol subtype" type="unsignedInteger" value="0"/>
          <Parameter name="Color" type="string" value="auto"/>
          <Parameter name="Recording Activity" type="string" value="during"/>
          <ListOfChannels>
            <ChannelSpec cn="CN=Root,Model=Iron Mouse PV3 - Hemochromatosis,Reference=Time"/>
            <ChannelSpec cn="CN=Root,Model=Iron Mouse PV3 - Hemochromatosis,Vector=Compartments[Plasma],Vector=Metabolites[Fe2Tf],Reference=Concentration"/>
          </ListOfChannels>
        </PlotItem>
        <PlotItem name="[Fe1Tf]" type="Curve2D">
          <Parameter name="Line type" type="unsignedInteger" value="0"/>
          <Parameter name="Line subtype" type="unsignedInteger" value="0"/>
          <Parameter name="Line width" type="unsignedFloat" value="1"/>
          <Parameter name="Symbol subtype" type="unsignedInteger" value="0"/>
          <Parameter name="Color" type="string" value="auto"/>
          <Parameter name="Recording Activity" type="string" value="during"/>
          <ListOfChannels>
            <ChannelSpec cn="CN=Root,Model=Iron Mouse PV3 - Hemochromatosis,Reference=Time"/>
            <ChannelSpec cn="CN=Root,Model=Iron Mouse PV3 - Hemochromatosis,Vector=Compartments[Plasma],Vector=Metabolites[Fe1Tf],Reference=Concentration"/>
          </ListOfChannels>
        </PlotItem>
        <PlotItem name="[NTBI]" type="Curve2D">
          <Parameter name="Line type" type="unsignedInteger" value="0"/>
          <Parameter name="Line subtype" type="unsignedInteger" value="0"/>
          <Parameter name="Line width" type="unsignedFloat" value="1"/>
          <Parameter name="Symbol subtype" type="unsignedInteger" value="0"/>
          <Parameter name="Color" type="string" value="auto"/>
          <Parameter name="Recording Activity" type="string" value="during"/>
          <ListOfChannels>
            <ChannelSpec cn="CN=Root,Model=Iron Mouse PV3 - Hemochromatosis,Reference=Time"/>
            <ChannelSpec cn="CN=Root,Model=Iron Mouse PV3 - Hemochromatosis,Vector=Compartments[Plasma],Vector=Metabolites[NTBI],Reference=Concentration"/>
          </ListOfChannels>
        </PlotItem>
        <PlotItem name="[EPO]" type="Curve2D">
          <Parameter name="Line type" type="unsignedInteger" value="0"/>
          <Parameter name="Line subtype" type="unsignedInteger" value="0"/>
          <Parameter name="Line width" type="unsignedFloat" value="1"/>
          <Parameter name="Symbol subtype" type="unsignedInteger" value="0"/>
          <Parameter name="Color" type="string" value="auto"/>
          <Parameter name="Recording Activity" type="string" value="during"/>
          <ListOfChannels>
            <ChannelSpec cn="CN=Root,Model=Iron Mouse PV3 - Hemochromatosis,Reference=Time"/>
            <ChannelSpec cn="CN=Root,Model=Iron Mouse PV3 - Hemochromatosis,Vector=Compartments[Plasma],Vector=Metabolites[EPO],Reference=Concentration"/>
          </ListOfChannels>
        </PlotItem>
        <PlotItem name="[FeRest]" type="Curve2D">
          <Parameter name="Line type" type="unsignedInteger" value="0"/>
          <Parameter name="Line subtype" type="unsignedInteger" value="0"/>
          <Parameter name="Line width" type="unsignedFloat" value="1"/>
          <Parameter name="Symbol subtype" type="unsignedInteger" value="0"/>
          <Parameter name="Color" type="string" value="auto"/>
          <Parameter name="Recording Activity" type="string" value="during"/>
          <ListOfChannels>
            <ChannelSpec cn="CN=Root,Model=Iron Mouse PV3 - Hemochromatosis,Reference=Time"/>
            <ChannelSpec cn="CN=Root,Model=Iron Mouse PV3 - Hemochromatosis,Vector=Compartments[RestOfBody],Vector=Metabolites[FeRest],Reference=Concentration"/>
          </ListOfChannels>
        </PlotItem>
        <PlotItem name="[FeBM]" type="Curve2D">
          <Parameter name="Line type" type="unsignedInteger" value="0"/>
          <Parameter name="Line subtype" type="unsignedInteger" value="0"/>
          <Parameter name="Line width" type="unsignedFloat" value="1"/>
          <Parameter name="Symbol subtype" type="unsignedInteger" value="0"/>
          <Parameter name="Color" type="string" value="auto"/>
          <Parameter name="Recording Activity" type="string" value="during"/>
          <ListOfChannels>
            <ChannelSpec cn="CN=Root,Model=Iron Mouse PV3 - Hemochromatosis,Reference=Time"/>
            <ChannelSpec cn="CN=Root,Model=Iron Mouse PV3 - Hemochromatosis,Vector=Compartments[BoneMarrow],Vector=Metabolites[FeBM],Reference=Concentration"/>
          </ListOfChannels>
        </PlotItem>
        <PlotItem name="Values[TfSaturation]" type="Curve2D">
          <Parameter name="Line type" type="unsignedInteger" value="0"/>
          <Parameter name="Line subtype" type="unsignedInteger" value="0"/>
          <Parameter name="Line width" type="unsignedFloat" value="1"/>
          <Parameter name="Symbol subtype" type="unsignedInteger" value="0"/>
          <Parameter name="Color" type="string" value="auto"/>
          <Parameter name="Recording Activity" type="string" value="during"/>
          <ListOfChannels>
            <ChannelSpec cn="CN=Root,Model=Iron Mouse PV3 - Hemochromatosis,Reference=Time"/>
            <ChannelSpec cn="CN=Root,Model=Iron Mouse PV3 - Hemochromatosis,Vector=Values[TfSaturation],Reference=Value"/>
          </ListOfChannels>
        </PlotItem>
        <PlotItem name="Values[Total_Fe]" type="Curve2D">
          <Parameter name="Line type" type="unsignedInteger" value="0"/>
          <Parameter name="Line subtype" type="unsignedInteger" value="0"/>
          <Parameter name="Line width" type="unsignedFloat" value="1"/>
          <Parameter name="Symbol subtype" type="unsignedInteger" value="0"/>
          <Parameter name="Color" type="string" value="auto"/>
          <Parameter name="Recording Activity" type="string" value="during"/>
          <ListOfChannels>
            <ChannelSpec cn="CN=Root,Model=Iron Mouse PV3 - Hemochromatosis,Reference=Time"/>
            <ChannelSpec cn="CN=Root,Model=Iron Mouse PV3 - Hemochromatosis,Vector=Values[Total_Fe],Reference=Value"/>
          </ListOfChannels>
        </PlotItem>
        <PlotItem name="Values[Total_Fe_concentration]" type="Curve2D">
          <Parameter name="Line type" type="unsignedInteger" value="0"/>
          <Parameter name="Line subtype" type="unsignedInteger" value="0"/>
          <Parameter name="Line width" type="unsignedFloat" value="1"/>
          <Parameter name="Symbol subtype" type="unsignedInteger" value="0"/>
          <Parameter name="Color" type="string" value="auto"/>
          <Parameter name="Recording Activity" type="string" value="during"/>
          <ListOfChannels>
            <ChannelSpec cn="CN=Root,Model=Iron Mouse PV3 - Hemochromatosis,Reference=Time"/>
            <ChannelSpec cn="CN=Root,Model=Iron Mouse PV3 - Hemochromatosis,Vector=Values[Total_Fe_concentration],Reference=Value"/>
          </ListOfChannels>
        </PlotItem>
        <PlotItem name="Values[FePlasma]" type="Curve2D">
          <Parameter name="Line type" type="unsignedInteger" value="0"/>
          <Parameter name="Line subtype" type="unsignedInteger" value="0"/>
          <Parameter name="Line width" type="unsignedFloat" value="1"/>
          <Parameter name="Symbol subtype" type="unsignedInteger" value="0"/>
          <Parameter name="Color" type="string" value="auto"/>
          <Parameter name="Recording Activity" type="string" value="during"/>
          <ListOfChannels>
            <ChannelSpec cn="CN=Root,Model=Iron Mouse PV3 - Hemochromatosis,Reference=Time"/>
            <ChannelSpec cn="CN=Root,Model=Iron Mouse PV3 - Hemochromatosis,Vector=Values[FePlasma],Reference=Value"/>
          </ListOfChannels>
        </PlotItem>
        <PlotItem name="Values[Total_Fe_(g)]" type="Curve2D">
          <Parameter name="Line type" type="unsignedInteger" value="0"/>
          <Parameter name="Line subtype" type="unsignedInteger" value="0"/>
          <Parameter name="Line width" type="unsignedFloat" value="1"/>
          <Parameter name="Symbol subtype" type="unsignedInteger" value="0"/>
          <Parameter name="Color" type="string" value="auto"/>
          <Parameter name="Recording Activity" type="string" value="during"/>
          <ListOfChannels>
            <ChannelSpec cn="CN=Root,Model=Iron Mouse PV3 - Hemochromatosis,Reference=Time"/>
            <ChannelSpec cn="CN=Root,Model=Iron Mouse PV3 - Hemochromatosis,Vector=Values[Total_Fe_(g)],Reference=Value"/>
          </ListOfChannels>
        </PlotItem>
        <PlotItem name="Values[Total_Tf]" type="Curve2D">
          <Parameter name="Line type" type="unsignedInteger" value="0"/>
          <Parameter name="Line subtype" type="unsignedInteger" value="0"/>
          <Parameter name="Line width" type="unsignedFloat" value="1"/>
          <Parameter name="Symbol subtype" type="unsignedInteger" value="0"/>
          <Parameter name="Color" type="string" value="auto"/>
          <Parameter name="Recording Activity" type="string" value="during"/>
          <ListOfChannels>
            <ChannelSpec cn="CN=Root,Model=Iron Mouse PV3 - Hemochromatosis,Reference=Time"/>
            <ChannelSpec cn="CN=Root,Model=Iron Mouse PV3 - Hemochromatosis,Vector=Values[Total_Tf],Reference=Value"/>
          </ListOfChannels>
        </PlotItem>
        <PlotItem name="Values[Total_Tf_conc]" type="Curve2D">
          <Parameter name="Line type" type="unsignedInteger" value="0"/>
          <Parameter name="Line subtype" type="unsignedInteger" value="0"/>
          <Parameter name="Line width" type="unsignedFloat" value="1"/>
          <Parameter name="Symbol subtype" type="unsignedInteger" value="0"/>
          <Parameter name="Color" type="string" value="auto"/>
          <Parameter name="Recording Activity" type="string" value="during"/>
          <ListOfChannels>
            <ChannelSpec cn="CN=Root,Model=Iron Mouse PV3 - Hemochromatosis,Reference=Time"/>
            <ChannelSpec cn="CN=Root,Model=Iron Mouse PV3 - Hemochromatosis,Vector=Values[Total_Tf_conc],Reference=Value"/>
          </ListOfChannels>
        </PlotItem>
        <PlotItem name="Values[Total_Tf_mg/ml]" type="Curve2D">
          <Parameter name="Line type" type="unsignedInteger" value="0"/>
          <Parameter name="Line subtype" type="unsignedInteger" value="0"/>
          <Parameter name="Line width" type="unsignedFloat" value="1"/>
          <Parameter name="Symbol subtype" type="unsignedInteger" value="0"/>
          <Parameter name="Color" type="string" value="auto"/>
          <Parameter name="Recording Activity" type="string" value="during"/>
          <ListOfChannels>
            <ChannelSpec cn="CN=Root,Model=Iron Mouse PV3 - Hemochromatosis,Reference=Time"/>
            <ChannelSpec cn="CN=Root,Model=Iron Mouse PV3 - Hemochromatosis,Vector=Values[Total_Tf_mg/ml],Reference=Value"/>
          </ListOfChannels>
        </PlotItem>
        <PlotItem name="Values[FePlasma(conc)]" type="Curve2D">
          <Parameter name="Line type" type="unsignedInteger" value="0"/>
          <Parameter name="Line subtype" type="unsignedInteger" value="0"/>
          <Parameter name="Line width" type="unsignedFloat" value="1"/>
          <Parameter name="Symbol subtype" type="unsignedInteger" value="0"/>
          <Parameter name="Color" type="string" value="auto"/>
          <Parameter name="Recording Activity" type="string" value="during"/>
          <ListOfChannels>
            <ChannelSpec cn="CN=Root,Model=Iron Mouse PV3 - Hemochromatosis,Reference=Time"/>
            <ChannelSpec cn="CN=Root,Model=Iron Mouse PV3 - Hemochromatosis,Vector=Values[FePlasma(conc)],Reference=Value"/>
          </ListOfChannels>
        </PlotItem>
        <PlotItem name="Values[FeTftotal]" type="Curve2D">
          <Parameter name="Line type" type="unsignedInteger" value="0"/>
          <Parameter name="Line subtype" type="unsignedInteger" value="0"/>
          <Parameter name="Line width" type="unsignedFloat" value="1"/>
          <Parameter name="Symbol subtype" type="unsignedInteger" value="0"/>
          <Parameter name="Color" type="string" value="auto"/>
          <Parameter name="Recording Activity" type="string" value="during"/>
          <ListOfChannels>
            <ChannelSpec cn="CN=Root,Model=Iron Mouse PV3 - Hemochromatosis,Reference=Time"/>
            <ChannelSpec cn="CN=Root,Model=Iron Mouse PV3 - Hemochromatosis,Vector=Values[FeTftotal],Reference=Value"/>
          </ListOfChannels>
        </PlotItem>
        <PlotItem name="Values[vDiet]" type="Curve2D">
          <Parameter name="Line type" type="unsignedInteger" value="0"/>
          <Parameter name="Line subtype" type="unsignedInteger" value="0"/>
          <Parameter name="Line width" type="unsignedFloat" value="1"/>
          <Parameter name="Symbol subtype" type="unsignedInteger" value="0"/>
          <Parameter name="Color" type="string" value="auto"/>
          <Parameter name="Recording Activity" type="string" value="during"/>
          <ListOfChannels>
            <ChannelSpec cn="CN=Root,Model=Iron Mouse PV3 - Hemochromatosis,Reference=Time"/>
            <ChannelSpec cn="CN=Root,Model=Iron Mouse PV3 - Hemochromatosis,Vector=Values[vDiet],Reference=Value"/>
          </ListOfChannels>
        </PlotItem>
        <PlotItem name="Values[rel([EPO])]" type="Curve2D">
          <Parameter name="Line type" type="unsignedInteger" value="0"/>
          <Parameter name="Line subtype" type="unsignedInteger" value="0"/>
          <Parameter name="Line width" type="unsignedFloat" value="1"/>
          <Parameter name="Symbol subtype" type="unsignedInteger" value="0"/>
          <Parameter name="Color" type="string" value="auto"/>
          <Parameter name="Recording Activity" type="string" value="during"/>
          <ListOfChannels>
            <ChannelSpec cn="CN=Root,Model=Iron Mouse PV3 - Hemochromatosis,Reference=Time"/>
            <ChannelSpec cn="CN=Root,Model=Iron Mouse PV3 - Hemochromatosis,Vector=Values[rel(\[EPO\])],Reference=Value"/>
          </ListOfChannels>
        </PlotItem>
        <PlotItem name="Values[rel([FeBM])]" type="Curve2D">
          <Parameter name="Line type" type="unsignedInteger" value="0"/>
          <Parameter name="Line subtype" type="unsignedInteger" value="0"/>
          <Parameter name="Line width" type="unsignedFloat" value="1"/>
          <Parameter name="Symbol subtype" type="unsignedInteger" value="0"/>
          <Parameter name="Color" type="string" value="auto"/>
          <Parameter name="Recording Activity" type="string" value="during"/>
          <ListOfChannels>
            <ChannelSpec cn="CN=Root,Model=Iron Mouse PV3 - Hemochromatosis,Reference=Time"/>
            <ChannelSpec cn="CN=Root,Model=Iron Mouse PV3 - Hemochromatosis,Vector=Values[rel(\[FeBM\])],Reference=Value"/>
          </ListOfChannels>
        </PlotItem>
        <PlotItem name="Values[rel([FeDuo])]" type="Curve2D">
          <Parameter name="Line type" type="unsignedInteger" value="0"/>
          <Parameter name="Line subtype" type="unsignedInteger" value="0"/>
          <Parameter name="Line width" type="unsignedFloat" value="1"/>
          <Parameter name="Symbol subtype" type="unsignedInteger" value="0"/>
          <Parameter name="Color" type="string" value="auto"/>
          <Parameter name="Recording Activity" type="string" value="during"/>
          <ListOfChannels>
            <ChannelSpec cn="CN=Root,Model=Iron Mouse PV3 - Hemochromatosis,Reference=Time"/>
            <ChannelSpec cn="CN=Root,Model=Iron Mouse PV3 - Hemochromatosis,Vector=Values[rel(\[FeDuo\])],Reference=Value"/>
          </ListOfChannels>
        </PlotItem>
        <PlotItem name="Values[rel([FeLiver])]" type="Curve2D">
          <Parameter name="Line type" type="unsignedInteger" value="0"/>
          <Parameter name="Line subtype" type="unsignedInteger" value="0"/>
          <Parameter name="Line width" type="unsignedFloat" value="1"/>
          <Parameter name="Symbol subtype" type="unsignedInteger" value="0"/>
          <Parameter name="Color" type="string" value="auto"/>
          <Parameter name="Recording Activity" type="string" value="during"/>
          <ListOfChannels>
            <ChannelSpec cn="CN=Root,Model=Iron Mouse PV3 - Hemochromatosis,Reference=Time"/>
            <ChannelSpec cn="CN=Root,Model=Iron Mouse PV3 - Hemochromatosis,Vector=Values[rel(\[FeLiver\])],Reference=Value"/>
          </ListOfChannels>
        </PlotItem>
        <PlotItem name="Values[rel([FeRBC])]" type="Curve2D">
          <Parameter name="Line type" type="unsignedInteger" value="0"/>
          <Parameter name="Line subtype" type="unsignedInteger" value="0"/>
          <Parameter name="Line width" type="unsignedFloat" value="1"/>
          <Parameter name="Symbol subtype" type="unsignedInteger" value="0"/>
          <Parameter name="Color" type="string" value="auto"/>
          <Parameter name="Recording Activity" type="string" value="during"/>
          <ListOfChannels>
            <ChannelSpec cn="CN=Root,Model=Iron Mouse PV3 - Hemochromatosis,Reference=Time"/>
            <ChannelSpec cn="CN=Root,Model=Iron Mouse PV3 - Hemochromatosis,Vector=Values[rel(\[FeRBC\])],Reference=Value"/>
          </ListOfChannels>
        </PlotItem>
        <PlotItem name="Values[rel([FeRest])]" type="Curve2D">
          <Parameter name="Line type" type="unsignedInteger" value="0"/>
          <Parameter name="Line subtype" type="unsignedInteger" value="0"/>
          <Parameter name="Line width" type="unsignedFloat" value="1"/>
          <Parameter name="Symbol subtype" type="unsignedInteger" value="0"/>
          <Parameter name="Color" type="string" value="auto"/>
          <Parameter name="Recording Activity" type="string" value="during"/>
          <ListOfChannels>
            <ChannelSpec cn="CN=Root,Model=Iron Mouse PV3 - Hemochromatosis,Reference=Time"/>
            <ChannelSpec cn="CN=Root,Model=Iron Mouse PV3 - Hemochromatosis,Vector=Values[rel(\[FeRest\])],Reference=Value"/>
          </ListOfChannels>
        </PlotItem>
        <PlotItem name="Values[rel([FeSpleen])]" type="Curve2D">
          <Parameter name="Line type" type="unsignedInteger" value="0"/>
          <Parameter name="Line subtype" type="unsignedInteger" value="0"/>
          <Parameter name="Line width" type="unsignedFloat" value="1"/>
          <Parameter name="Symbol subtype" type="unsignedInteger" value="0"/>
          <Parameter name="Color" type="string" value="auto"/>
          <Parameter name="Recording Activity" type="string" value="during"/>
          <ListOfChannels>
            <ChannelSpec cn="CN=Root,Model=Iron Mouse PV3 - Hemochromatosis,Reference=Time"/>
            <ChannelSpec cn="CN=Root,Model=Iron Mouse PV3 - Hemochromatosis,Vector=Values[rel(\[FeSpleen\])],Reference=Value"/>
          </ListOfChannels>
        </PlotItem>
        <PlotItem name="Values[rel([Hepcidin])]" type="Curve2D">
          <Parameter name="Line type" type="unsignedInteger" value="0"/>
          <Parameter name="Line subtype" type="unsignedInteger" value="0"/>
          <Parameter name="Line width" type="unsignedFloat" value="1"/>
          <Parameter name="Symbol subtype" type="unsignedInteger" value="0"/>
          <Parameter name="Color" type="string" value="auto"/>
          <Parameter name="Recording Activity" type="string" value="during"/>
          <ListOfChannels>
            <ChannelSpec cn="CN=Root,Model=Iron Mouse PV3 - Hemochromatosis,Reference=Time"/>
            <ChannelSpec cn="CN=Root,Model=Iron Mouse PV3 - Hemochromatosis,Vector=Values[rel(\[Hepcidin\])],Reference=Value"/>
          </ListOfChannels>
        </PlotItem>
        <PlotItem name="Values[rel([NTBI])]" type="Curve2D">
          <Parameter name="Line type" type="unsignedInteger" value="0"/>
          <Parameter name="Line subtype" type="unsignedInteger" value="0"/>
          <Parameter name="Line width" type="unsignedFloat" value="1"/>
          <Parameter name="Symbol subtype" type="unsignedInteger" value="0"/>
          <Parameter name="Color" type="string" value="auto"/>
          <Parameter name="Recording Activity" type="string" value="during"/>
          <ListOfChannels>
            <ChannelSpec cn="CN=Root,Model=Iron Mouse PV3 - Hemochromatosis,Reference=Time"/>
            <ChannelSpec cn="CN=Root,Model=Iron Mouse PV3 - Hemochromatosis,Vector=Values[rel(\[NTBI\])],Reference=Value"/>
          </ListOfChannels>
        </PlotItem>
        <PlotItem name="Values[rel([FeTotal])]" type="Curve2D">
          <Parameter name="Line type" type="unsignedInteger" value="0"/>
          <Parameter name="Line subtype" type="unsignedInteger" value="0"/>
          <Parameter name="Line width" type="unsignedFloat" value="1"/>
          <Parameter name="Symbol subtype" type="unsignedInteger" value="0"/>
          <Parameter name="Color" type="string" value="auto"/>
          <Parameter name="Recording Activity" type="string" value="during"/>
          <ListOfChannels>
            <ChannelSpec cn="CN=Root,Model=Iron Mouse PV3 - Hemochromatosis,Reference=Time"/>
            <ChannelSpec cn="CN=Root,Model=Iron Mouse PV3 - Hemochromatosis,Vector=Values[rel(\[FeTotal\])],Reference=Value"/>
          </ListOfChannels>
        </PlotItem>
      </ListOfPlotItems>
    </PlotSpecification>
  </ListOfPlots>
  <GUI>
  </GUI>
  <ListOfUnitDefinitions>
    <UnitDefinition key="Unit_0" name="meter" symbol="m">
      <Expression>
        m
      </Expression>
    </UnitDefinition>
    <UnitDefinition key="Unit_1" name="gram" symbol="g">
      <Expression>
        g
      </Expression>
    </UnitDefinition>
    <UnitDefinition key="Unit_2" name="second" symbol="s">
      <Expression>
        s
      </Expression>
    </UnitDefinition>
    <UnitDefinition key="Unit_6" name="Avogadro" symbol="Avogadro">
      <Expression>
        Avogadro
      </Expression>
    </UnitDefinition>
    <UnitDefinition key="Unit_8" name="item" symbol="#">
      <Expression>
        #
      </Expression>
    </UnitDefinition>
    <UnitDefinition key="Unit_17" name="liter" symbol="l">
      <Expression>
        0.001*m^3
      </Expression>
    </UnitDefinition>
    <UnitDefinition key="Unit_20" name="mole" symbol="mol">
      <Expression>
        Avogadro*#
      </Expression>
    </UnitDefinition>
    <UnitDefinition key="Unit_34" name="day" symbol="d">
      <Expression>
        86400*s
      </Expression>
    </UnitDefinition>
  </ListOfUnitDefinitions>
</COPASI>
