# Supplementary material for: A computational model to understand mouse iron physiology and disease
Source: PLoS Comput Biol. 2019 Jan 4;15(1):e1006680. doi: 10.1371/journal.pcbi.1006680 (PMC6334977; doi:10.1371/journal.pcbi.1006680)
Supplement: S1 Data — (ZIP) [file pcbi.1006680.s004.zip › LopesData_40_Adequate_Deficient_Rich.txt]

Time	FeOut	FePlasma	FeRBC	FeSpleen	FeLiver	FeGut	FeRest	FeBM
40	0	100	0	0	0	0	0	0
40.5	0.248	1.358	19.051	0.669	11.903	0.255	26.447	40.069
41	0.5	0.266	47.953	1.089	11.626	0.188	20.885	17.493
44	1.979	0.191	58.846	0.558	10.432	0.107	19.055	8.832
47	3.44	0.092	51.719	0.574	9.406	0.029	27.585	7.155
54	6.76	0.293	58.57	0.451	8.536	0.055	18.018	7.317
68	13.066	0.367	64.458	0.512	5.256	0.031	12.583	3.727
40	0	100	0	0	0	0	0	0
40.5	0.25	1.743	27.409	1.436	10.941	0.181	27.345	30.695
41	0.497	0.805	58.581	0.434	8.666	0.076	25.221	5.72
44	1.979	0.279	65.495	0.072	7.934	0.081	20.577	3.583
47	3.439	0.306	74.238	0	4.194	0.037	15.493	2.293
54	6.76	0.21	76.763	0	3.582	0.047	11.696	0.942
68	13.064	0.263	64.666	0	1.501	0.037	19.157	1.312
40	0	100	0	0	0	0	0	0
40.5	0.249	2.186	7.22	0.699	17.805	0.202	35.359	36.28
41	0.498	0.397	11.912	0.791	32.613	0.215	39.419	14.155
44	1.98	0.146	27.992	0.755	31.273	0.198	30.482	7.174
47	3.44	0.083	42.013	0.843	17.409	0.05	30.322	5.84
54	6.759	0.134	51.145	0.597	14.736	0.057	19.187	7.385
68	13.063	0.305	44.3	1.096	18.488	0.07	17.332	5.346
